# Supplementary material for: Global Landscape of Native Protein Complexes in Synechocystis sp. PCC 6803
Source: Genomics Proteomics Bioinformatics. 2021 Feb 24;20(4):715–27. doi: 10.1016/j.gpb.2020.06.020 (PMC9880817; doi:10.1016/j.gpb.2020.06.020)
Supplement: Supplementary Table S1 — LC/MS/MS identification and quantification of all fractionations. [file mmc12.xlsx]

## Sheet: SEC1
Tabel S1 LC/MS/MS identification and quantification of all fractionations
Protein ID	1	2	3	4	5	6	7	8	9	10	11	12	13	14	15	16	17	18	19	20	21	22	23	24
P19569	5.8152e+07	5057211481	53363670887	72424140565	83764581538	55899099072	98412180716	45655347555	23455807998	13745448832	5508764305	3649677349	2360734190	4357201103	2763863309	8.92154e+08	730098864	2.53897e+08	9.22142e+07	0	3.87946e+07	3.74756e+07	0	0
P29256	35189952	1691289472	30498030651	41426545082	55317792555	32039968629	67148783808	31754297821	18733352597	10625312563	5120624186	3346031629	3348461912	4013533822	9229531903	2389900771	5.16463e+08	1.95563e+08	3.44518e+07	4.13567e+06	3.12748e+07	4.45968e+07	0	0
P32422	2.019e+07	1704639800	25817486658	26187283489	44603387642	19970383336	64614225410	26979221689	13575883796	9337915166	6312814515	3158235958	1242617248	4676195332	2014506283	1.78459e+08	6.26301e+07	2.50771e+07	1.12588e+07	0	1.95089e+07	2.44513e+07	0	3.85614e+06
P54205	4.16714e+06	2.00893e+08	2843309003	3961872883	6982341880	4797468357	13669297884	26715986535	75111080815	76898286345	50810636127	14949948641	7010923527	1412379706	7.66343e+08	1.45774e+08	6.27506e+07	4.86571e+07	1.70162e+07	0	2.38119e+07	4.52204e+07	0	1.95098e+07
P72655	1.58523e+06	2.43517e+08	2135777599	2625134917	2944916157	1166726061	2007144042	6.78318e+08	2.70469e+08	1.67061e+08	8.50971e+07	6.357e+07	75202103	9.02485e+07	0	0	0	0	0	0	0	0	0	0
P73103	7.26703e+07	1295810846	2294595359	1832414245	1649276597	1049652891	1860490728	9.14084e+08	4.13509e+08	5.20265e+08	1399746960	1.29703e+08	8.62087e+07	2.16601e+08	7.10762e+07	0	0	0	0	0	0	1.21586e+07	0	0
P73203	3.3206e+07	8.30163e+08	4733221483	4964861732	9498385748	4716454462	12187565533	11769484963	11746265687	59300322698	69837114530	29969679872	17915214570	5536119636	4685508157	3469742243	4000807387	2417712392	1237313729	7.83269e+07	1955922442	3348157965	5.99807e+07	5.86791e+08
P73204	1.05913e+07	5.03432e+08	1564373792	1093150148	1177557242	1137818825	3424306634	3356229397	9768509191	14442846704	16848415471	12528539298	12275463287	5907807180	7735041687	7273765437	7953545086	7788575607	6580951573	3.41733e+08	5535518703	9348647864	2.26436e+08	1800845228
P73409	3.49766e+08	2015853771	3657402366	2287007359	2377572476	1129641613	1883502250	1046906738	6.10073e+08	2.99311e+08	2.41935e+08	2.61008e+08	2.01582e+08	1.98607e+08	2.37744e+08	1.01427e+08	6.97825e+07	3.09058e+07	1.4771e+07	0	3.49839e+07	2.5425e+07	0	0
P73922	5.32046e+06	1.85736e+08	1896565050	1986415969	2996949400	1478772780	4889796294	3111652338	2700808033	2294628147	2636014125	13771419308	23952875091	10706157493	5953197171	1703696261	5.96333e+08	1.40682e+08	4.63905e+07	3.79712e+06	1.46313e+07	3.52707e+07	0	6.08391e+06
P74135	2.12614e+06	6.74595e+07	2.87253e+08	3.76474e+08	3.0253e+08	3.30022e+08	714382780	8.46758e+08	1900211199	3100915291	6746167633	4897580447	5271770401	3273428610	3331228349	2004494980	1525820915	1475277848	9.95875e+08	3.03934e+07	2.44907e+08	6.76721e+08	2.10562e+07	2.44067e+08
P74189	1.81699e+07	1.01666e+08	2.26379e+08	2.01752e+08	860092697	4.43374e+08	499797412	0	3.02558e+07	1.33437e+07	23910812	3.88839e+07	1.41205e+08	7.84398e+07	0	0	0	0	0	0	0	0	0	0
P74227	1.43183e+07	5.24386e+08	5052147008	7605897688	11693765534	9848261897	18809287843	11596814481	7679754053	10441380910	8494144863	18005490058	41019228606	28535889552	19637162311	3852130917	1372043716	4.49427e+08	1.20849e+08	0	7.88593e+07	116973232	7.46999e+06	2.53168e+07
P74534	5.04213e+08	1293947098	8.10352e+08	576455861	4.2521e+08	2.82783e+08	3.31364e+08	90070437	1.10456e+08	5.18009e+07	88317325	59105340	202169489	340224983	546297240	401011832	0	0	0	0	0	0	0	0
Q01951	1.92307e+07	5.62347e+08	4917944511	6778538044	12215844858	9356281975	23634833946	12472017158	11213499857	11993627662	11960972106	16212000448	60815918389	265000000000	240000000000	141000000000	62407627627	13937015240	3962179316	1.95945e+08	1152788363	1794270030	5.15551e+07	1.60001e+08
Q54714	101344166	4102532635	47341820510	74673230820	115000000000	72871647422	220000000000	134000000000	154000000000	245000000000	199000000000	240000000000	275000000000	267000000000	351000000000	89467062080	70792039303	21198540386	5247111969	2.11065e+08	991341079	1286897516	6.13409e+07	1.20707e+08
Q54715	5.90129e+07	3198028244	33532673922	46534633432	35638491052	17752790399	85888991859	88302503018	131000000000	202000000000	223000000000	193000000000	275000000000	247000000000	300000000000	199000000000	99588876123	11633241486	5709245061	2.14445e+08	1040957900	8.91107e+08	3.6177e+07	9.22229e+07
Q55544	1.1076e+07	5.22995e+08	3222326946	4264671397	4946854280	2164502970	3492843147	1515393180	6.27692e+08	5.90845e+08	4.43724e+08	2.56048e+08	5.33692e+08	1143786771	2060292830	4.52599e+08	1.53997e+08	7.61058e+07	22402488	0	1.11327e+07	8.1384e+06	0	7.8492e+06
P05429	0	9.46261e+08	12012725366	18449308729	27040253630	19869739628	41494174086	23466491608	14145021468	11338245720	6507429872	3197897539	2760641652	2174649693	1211025077	1.20246e+08	0	3001771	0	0	4.08664e+06	6.88724e+06	0	0
P09190	0	8.69287e+08	5185167217	5427467295	15174616689	5965538969	16937103160	7488273744	4516673466	4148728962	1698148883	1184556411	1374603034	7.93082e+08	9.09108e+08	3.40626e+08	6.64794e+07	0	0	0	0	0	0	0
P09192	0	6.01494e+08	7430213427	12042942161	19833070376	14363069028	21767366414	15319001930	8832582391	6673184735	3704597473	2071768120	1037283758	1133736195	1.65349e+08	70667297	2.96018e+07	12660320	0	0	0	0	0	0
P09193	0	6.4365e+08	8419205882	12203660251	20180643901	13086759632	34287597485	23258501385	11505047102	14204947765	12346338807	6673294447	7920927581	5630700529	8394400274	2048892143	5.2944e+08	1.1035e+08	2.02648e+07	0	1.62324e+07	3.85418e+07	0	0
P12975	0	2836643522	8927273772	18098256643	23526222053	11850877271	29002146496	15572576225	7875680083	7708390890	4025133059	2758012957	2386214478	4571203447	1181350814	401577031	174400798	8.81399e+08	8.99595e+08	0	6.5125e+08	3.51743e+08	0	0
P14835	0	2.47272e+08	3834600885	4343650144	8257246343	4967568146	12723946892	4391885657	2495829134	2743858242	2686351859	1669126132	3427284129	5529823014	21449344278	7905577230	2639193354	468353601	0	0	0	0	0	0
P16033	0	2.72082e+08	5706438426	11683868824	19921386061	12024496049	35301144902	16190563028	10969903382	8505724028	4100393585	2499331531	1145168819	1126632836	7.8396e+08	5.30745e+07	0	0	0	0	0	0	0	0
P17253	0	5.1316e+07	2.72275e+08	2.368e+08	3.94577e+08	3.05089e+08	1364087006	12837818014	16564239205	11117904567	5082318378	1281434381	4.86939e+08	184639746	9.2634e+07	28413159	0	0	0	0	0	0	0	0
P19050	0	1.22188e+07	2.48339e+08	3.78626e+08	3.98905e+08	3.28248e+08	8.91591e+08	5.18737e+08	3.71851e+08	5.59002e+08	7.77852e+08	9.93761e+08	1119444323	5.81996e+08	524168857	1.32692e+08	0	0	0	0	0	0	0	0
P20804	0	1.27666e+07	0	1.39086e+08	0	0	1732217618	7.80916e+08	3.09055e+08	531490418	326100802	865664305	885646827	3398501006	1910583894	9.12793e+08	4.61364e+08	142081802	53200271	0	3.74067e+06	0	0	0
P22034	0	1.91e+08	2377574771	3378218143	4817954805	3894829625	8255322559	3571974491	2539016137	2873151839	2802208870	4168015730	4051231781	1209521605	4.33495e+08	7.53494e+07	2.04293e+07	1.31523e+07	0	0	3.25599e+06	0	0	0
P22358	0	3.17885e+07	5.18937e+08	8.12847e+08	1337471534	9.98794e+08	4008092174	4913949154	3976170324	4782463805	5365230676	3379715964	2371488383	8.53623e+08	3.17243e+08	4.60702e+07	1.37097e+07	7.64009e+06	0	0	0	0	0	0
P23349	0	1.99686e+07	5.39027e+08	555984360	1611758646	1018883786	1603153511	1186058427	1168928167	8.06644e+08	3.17895e+08	2.69327e+08	6930365612	10617958298	3702012165	1641318829	3.1417e+08	2.04886e+07	704110	0	0	1.04561e+07	0	2814737
P23350	0	2.2076e+07	4.47303e+08	481803243	8.18996e+08	5.37744e+08	1374961246	432120192	4.46605e+08	5.02882e+08	2.17453e+08	374698439	402081988	463716340	0	0	0	4981653	0	0	0	0	0	0
P26287	0	1.24304e+08	2101149360	3781672486	6410536581	5020997146	13621265332	9979810108	6559865409	7211166453	5398796809	3539492742	3531046589	1955757106	1488571150	1.27515e+08	34369584	0	3.3607e+06	0	0	0	0	0
P26290	0	3.18992e+07	1.49077e+08	4.10752e+08	371594997	350885615	8.23129e+08	356180453	2.05618e+08	2.9961e+08	4.66515e+08	4.74595e+08	1144592804	5306870881	4870388471	1181798542	3.08469e+08	1.75978e+08	8.14971e+07	9.31508e+06	120788823	1.31441e+08	0	2.25504e+07
P26523	0	1.91087e+07	2.33157e+08	3.02494e+08	3.68037e+08	412762417	4.66909e+08	69962780	1.68472e+08	1.8161e+08	22307806	0	0	0	0	0	0	0	0	0	0	0	0	0
P26525	0	2.00428e+07	1.81937e+08	2.76069e+08	706523944	4.64164e+08	1467206122	6.82458e+08	6.925e+08	8.08124e+08	6.28062e+08	2.8026e+08	4.66998e+08	5.34107e+08	585066818	1.03646e+08	3.34978e+07	0	0	0	0	0	0	0
P26527	0	1.10365e+08	5.95691e+08	8.81412e+08	1536293855	966693409	6042757327	42916597103	48447089261	31457365601	14309385135	4395372056	2540680142	1575999787	1296919717	264138025	1.06808e+08	2.34759e+07	0	0	1.21468e+07	1.46442e+07	0	0
P27179	0	9.2773e+07	895641890	1320598388	1916376874	1435845102	7004002232	50092700892	45979270427	33102645165	15248426531	5162824600	2286809233	5.62944e+08	457164389	7.07764e+07	30361323	1.83835e+07	1.31572e+07	0	2.10229e+07	1.78909e+07	0	6.83613e+06
P27180	0	4.41265e+07	3.09353e+08	3.95209e+08	9.27202e+08	6.82022e+08	2346580332	5312846347	6362138828	4340210116	1790987711	1138416706	9.99206e+08	1126765582	2813076853	9.20295e+08	4.00544e+08	3.83274e+07	2.33284e+07	0	0	0	0	0
P27181	0	5.97913e+07	7.42873e+08	5365034439	1933793695	4138321108	5080692188	7.41295e+08	1758418998	1430422589	6.29522e+08	1738019581	8.7331e+08	1049019240	1.23847e+08	2.65686e+08	5.39988e+07	1.01218e+07	0	0	0	0	0	0
P27183	0	42759078	4.17336e+08	4.06107e+08	1690126664	5.45373e+08	8.51731e+08	6.53764e+08	4.36392e+08	3.50687e+08	1.42026e+08	6.27568e+07	2.19712e+08	7.12334e+07	2.21372e+08	2.60282e+08	4.04329e+07	0	0	0	0	0	0	0
P27589	0	27109595	389106128	6.51102e+08	2092582053	1234980256	3857276242	1849403655	2191369474	1813862299	9.47339e+08	9.23853e+08	1038012588	479416378	3.25905e+08	5.54051e+07	1.01917e+07	0	0	0	0	0	0	0
P27724	0	3.28793e+07	327441026	648277399	1006719576	7.00482e+08	1761010119	1130417821	686160210	8.57408e+08	1434379114	7.54944e+08	7.33125e+08	2.0617e+08	1.2753e+08	74746800	36064060	0	0	0	0	0	0	0
P28371	0	8.1497e+07	8.58023e+08	1338291532	1814606652	1409628851	3229592630	2207709225	1323391237	1749256725	3311742825	4416351877	3398633402	1024303867	9.68322e+08	1.65751e+08	7.34659e+07	1.16744e+07	0	0	0	0	0	0
P29107	0	2.43632e+07	3.30358e+08	4.60567e+08	3.95036e+08	5.80248e+08	3750754312	22001673479	15667529953	12809540343	4564507217	1689006496	1156741806	5.85171e+08	5.20361e+08	1.2367e+08	3.83039e+07	9.78356e+06	0	0	0	0	0	0
P29254	0	5485949232	54420663331	68135590384	74221290074	56893057772	92832428929	48237263928	27146042159	18562434941	10984057990	3887803489	2646179906	3051532409	1361395171	1.16498e+08	0	0	0	0	13701217	3.44252e+07	0	0
P29255	0	3755331493	39849470241	50445446508	65341697775	45891206400	82818745205	44103949000	19704381103	14665813952	8305105857	4429373010	2897312589	4399155816	2063024774	1.73337e+08	5.35071e+07	1.42331e+07	21513997	0	7.4823e+06	2.08975e+07	0	0
P36236	0	29949163	3014376842	4993779844	4734856439	1710055291	4474836109	5.63434e+08	380314019	2.71532e+08	1.25801e+08	56067566	39065138	125689877	2.26138e+08	7.8779e+06	1.59767e+07	0	6.55626e+06	0	8.4706e+06	1.7763e+07	0	2.61405e+06
P36239	0	2.39686e+07	2.07954e+08	1.83671e+08	1.29212e+08	5.68623e+07	1.43079e+08	4.66705e+07	0	4.95062e+07	0	0	0	0	0	0	0	0	0	0	0	0	0	0
P37101	0	3.43835e+07	2.27294e+08	4.37443e+08	7.84434e+08	672398971	7837161675	6886976704	3734652939	3937049988	3277275500	3088699837	4470405076	6022039550	8333601721	2011298783	7.77534e+08	232784110	5.12622e+07	0	1.01864e+07	1.9196e+07	0	0
P37277	0	1473259917	22079231027	33557662066	46239200916	25937333666	54823841935	27492883512	13021115259	10417064874	5636129752	4073015182	4166939816	5406325679	7990878134	1422466248	7.04787e+08	1.44878e+08	2.97162e+07	0	3.43699e+07	3.5616e+07	0	0
P38382	0	58267978	0	1.07391e+08	0	587048160	0	0	0	0	0	0	0	0	0	66337551	2.32125e+07	4.5788e+06	0	0	0	0	0	0
P42349	0	2.49426e+06	5.19783e+07	7.45818e+07	1.78658e+08	1.07416e+08	3.30622e+08	1.75e+08	1.06382e+08	117059561	5.56321e+07	2.30705e+07	21996176	48550327	0	0	0	0	0	0	0	0	0	0
P45450	0	16072623	1.4795e+07	2.41519e+07	2.76979e+07	28961777	67566404	4.18874e+07	3.02594e+07	38789257	40198878	4.9752e+07	6.92239e+08	5.27749e+08	503934804	7.81535e+07	1.78199e+07	9.5324e+06	0	0	0	0	0	0
P48939	0	3.94793e+07	8.22074e+08	9.82955e+08	1048957745	4.45087e+08	6.35815e+08	2.03979e+08	1.71086e+08	7.45691e+07	0	0	0	0	0	0	0	0	0	0	0	0	0	0
P48957	0	3.20158e+07	0	840701693	6.61749e+08	213721819	441337858	209784675	5.02637e+07	3.20711e+07	2.40777e+07	0	0	0	0	0	0	0	0	0	0	0	0	0
P48959	0	1.36293e+07	0	0	0	24582287	0	0	0	0	0	0	0	0	0	0	0	0	0	0	0	0	0	0
P49057	0	1.02063e+07	1.69846e+08	9178591324	11317612795	6440439468	20268788420	6.32293e+08	434823272	490701573	649803878	3.03117e+08	2.24708e+08	8.14643e+07	0	0	0	0	0	0	0	0	0	0
P49433	0	1.13188e+07	8.62097e+07	1.10214e+08	1.2807e+08	9.35989e+07	202074936	1.37967e+08	8.29146e+07	1.12549e+08	523763776	5.62041e+08	6.13911e+08	1.0704e+08	6.99873e+07	0	0	4.40262e+06	0	0	0	0	0	0
P52208	0	2.71343e+07	1.57503e+08	1.01525e+08	1.29986e+08	3.90809e+07	3.10751e+08	1.18116e+08	9.81103e+07	1.97215e+08	1110190415	6363358885	7481018712	2182578516	1707806042	2.07008e+08	2.96788e+07	9490334	0	0	0	0	0	0
P52415	0	2.27213e+07	1.43159e+08	1.34147e+08	1.08354e+08	7.62613e+07	9.56953e+07	6.47219e+07	4.06664e+07	1019478773	8912237270	6320236290	4000954417	7.37063e+08	3.58579e+08	5.06764e+07	1.4265e+07	0	0	0	0	0	0	0
P52981	0	3.26484e+07	4.64751e+08	6.5932e+08	1066288110	6.73313e+08	1428631908	7.80643e+08	398151040	427900790	3.56733e+08	2.366e+08	317704039	3.94067e+08	2.27249e+08	3.3618e+07	1.32547e+07	1.32243e+07	0	0	1.8454e+07	4.11443e+07	0	6.73933e+06
P52983	0	9.33091e+06	0	36850478	0	0	0	0	0	0	0	8.75338e+08	4321414557	1465520007	1239345098	3.00878e+08	7.28528e+07	1.56446e+07	3.35831e+06	0	0	0	0	0
P52986	0	8.9896e+06	1.56786e+08	2.36987e+08	3.45371e+08	2.48862e+08	6.36035e+08	3.56467e+08	3.05048e+08	5.00789e+08	3.78024e+08	2.39751e+08	254839982	1.3618e+08	1.86264e+07	19782344	0	0	0	0	0	0	0	0
P54123	0	7.30581e+06	1.27988e+08	2.80004e+08	2.78389e+08	1.37639e+08	2.59229e+08	1.00245e+08	5.18633e+07	2.35489e+07	1.18969e+07	0	0	0	0	0	0	0	0	0	0	0	0	0
P54206	0	4.80098e+07	1212338186	1693790072	3474438194	1880821019	7291031580	12788633398	43294494126	51206771211	28267722860	11713678944	6931977110	3986166855	4895076513	1324584722	4.91001e+08	1.05438e+08	5.13533e+07	0	0	5.75656e+07	0	0
P54225	0	19349131	1.8915e+08	3.77501e+08	5.06618e+08	3.25136e+08	1167783002	587085561	2.66059e+08	3.17981e+08	1.80484e+08	6.29043e+07	7.15476e+07	8.705e+07	27057038	0	0	0	0	0	0	0	0	0
P54384	0	1.30782e+07	1.45089e+08	1.19649e+08	2.52622e+08	1.48966e+08	6.41997e+08	3.284e+08	2.10868e+08	2.56114e+08	2.47514e+08	4.07444e+08	605045870	442273770	2.61369e+08	3.37061e+07	24096343	0	0	0	0	0	0	0
P54416	0	1.84624e+07	3.3155e+08	3.13524e+08	8.12351e+08	5.13392e+08	1081400473	758009245	6.97936e+08	7.9577e+08	5.63858e+08	518701040	1214887071	1468500153	2220212126	4.70388e+08	272581170	4.69857e+07	1.6557e+07	0	1.05401e+07	0	0	0
P54899	0	3.7192e+06	49675735	6.64311e+07	1.4482e+08	7.99566e+07	2.30228e+08	1.21486e+08	6.8654e+07	8.49669e+07	518593620	6.98147e+08	7.72303e+08	2.59368e+08	3.05543e+08	6.61879e+07	4.99715e+07	6.64861e+06	0	0	0	0	0	0
P55037	0	4.68531e+07	7.17908e+08	9.33027e+08	1450723513	8.97126e+08	1572089418	1081302436	3.82857e+08	5149882281	4.93458e+08	2.24135e+08	9.65364e+07	0	0	0	0	0	0	0	0	0	0	0
P72570	0	5.84338e+06	5.64177e+07	9.05482e+07	0	96461087	202853122	81656530	6.81856e+07	0	4.13023e+07	0	0	52860650	0	0	0	0	0	0	0	0	0	0
P72584	0	5.1015e+07	3.99018e+08	6.92502e+08	8.15891e+08	6.53178e+08	1476599135	7.9879e+08	4.44913e+08	4.40058e+08	281897906	2.22203e+08	8.41761e+08	1.03289e+08	7.97014e+07	0	0	0	0	0	0	0	0	0
P72586	0	6.25007e+06	2.36964e+08	429482075	7.56795e+08	5.038e+08	1278748021	7.13839e+08	4.09829e+08	3.02048e+08	6.87244e+08	1469958585	1701974358	4.99372e+08	4.57927e+08	5.55204e+07	4.5803e+07	1.31349e+07	5.3673e+06	0	0	0	0	0
P72623	0	1.496e+07	1.11136e+08	1.54463e+08	1.30901e+08	9.47249e+07	1.69005e+08	1.14494e+08	7.63339e+07	42684549	6.83599e+07	0	3.09597e+07	0	1.05204e+08	4.58979e+07	4.99081e+07	4.93305e+07	2.8185e+07	0	4.48928e+07	1.39978e+08	0	6.94685e+07
P72644	0	1.30391e+07	2.45541e+08	4.37169e+08	6.55503e+08	4.41359e+08	9.84794e+08	5.62039e+08	360557808	3.48637e+08	3.42794e+08	3.99762e+08	2.5432e+08	98816911	0	0	0	0	0	0	0	0	0	0
P72647	0	1.11698e+07	2.93774e+08	4.6015e+08	6.68073e+08	4.78936e+08	1019534759	5.88209e+08	2.79242e+08	1.72668e+08	7.61127e+07	2.0759e+08	99356584	3.06701e+07	0	0	0	0	0	0	0	0	0	0
P72656	0	4.39555e+06	1.33454e+08	1.36093e+08	139506605	3.41603e+07	6.02381e+07	0	0	0	0	0	0	0	0	0	0	0	0	0	0	0	0	0
P72659	0	2.33246e+07	5.98448e+08	1192189481	2517762259	1821122313	7198680571	5104511891	4227510097	4009142033	2351717784	8.44751e+08	4.39038e+08	8.95383e+07	98750819	2.52507e+07	2.29107e+07	3.53667e+07	8.56406e+06	0	0	7.8099e+06	0	0
P72675	0	1.30801e+07	3.09238e+08	4.54656e+08	818802112	5.56935e+08	1417931933	7.95552e+08	4.45338e+08	2.94552e+08	1.52249e+08	0	1.26444e+08	3.0204e+07	1.4338e+07	0	4.23331e+06	0	0	0	0	0	0	0
P72683	0	2.94125e+06	1.22835e+08	1.97012e+08	4.15061e+08	296730310	7.54642e+08	3.40167e+08	2.0305e+08	2.27449e+08	1.99349e+08	5.10694e+07	1.16249e+08	9.58643e+07	6.32534e+07	0	0	0	0	0	0	0	0	0
P72688	0	2.51013e+07	2.17849e+08	3.98389e+08	5.98694e+08	8.60939e+08	1092217269	9.21051e+08	6.31237e+08	7.98895e+08	6.72281e+08	3.98248e+08	1.33005e+08	40806334	0	0	0	0	0	0	0	0	0	0
P72689	0	3.11751e+07	3.61542e+08	5.14498e+08	5.51027e+08	8.58757e+08	965185231	1157605730	2.52917e+08	1.35706e+08	1.43212e+08	6.07869e+07	2.64905e+07	29799519	20722454	0	0	0	0	0	0	0	0	0
P72700	0	7.82824e+07	1124918138	1663695768	2799800617	1853684314	4525091186	2730733885	1572080102	1625550076	1599986882	1497036591	2948544067	3057439152	1622058907	2.6488e+08	6.11099e+07	1.69912e+07	0	0	0	0	0	0
P72705	0	1.56524e+07	69642133	1.38438e+08	1.50802e+08	1.03027e+08	150826447	94897048	129240401	1.12327e+08	6.13053e+07	9.07043e+07	0	0	0	0	0	0	0	0	0	0	0	0
P72714	0	1.26188e+07	126424564	128306499	238193638	2.29415e+08	4.10959e+08	1.78791e+08	1.49061e+08	1.33539e+08	68925295	7.10447e+07	0	0	0	0	0	0	0	0	0	0	0	0
P72720	0	6.66032e+06	1.64318e+08	2.95758e+08	4.83901e+08	3.23877e+08	6.78931e+08	3.65795e+08	2.07414e+08	1.97339e+08	1.54281e+08	8.92138e+07	7.39077e+07	3.56925e+07	0	0	0	0	0	0	0	0	0	0
P72746	0	5.14095e+06	1.213e+08	367448784	7.12739e+08	159358773	3.25914e+08	6.22138e+08	5.14236e+08	6.57458e+07	2.30614e+08	2.72269e+07	1.20407e+07	0	0	0	0	0	0	0	0	0	0	0
P72747	0	1.53529e+07	1.81739e+08	321964942	4.67005e+08	2.99252e+08	7.94706e+08	3.62746e+08	2.12674e+08	169206964	2.21052e+08	3.78819e+07	1.30187e+07	1.54643e+07	8.00596e+07	19354891	7602412	9.01117e+06	0	0	0	0	0	0
P72748	0	1.24469e+07	2.35e+08	3.80778e+08	4.87994e+08	4.19559e+08	8.62375e+08	5.61984e+08	1.97127e+08	1.99737e+08	116285635	0	91390252	6.14536e+07	62406318	0	0	0	0	0	0	0	0	0
P72749	0	9.5534e+06	1.62457e+08	2.22038e+08	4.57977e+08	2.12612e+08	6.73063e+08	3.98839e+08	2.86796e+08	3.1683e+08	3.434e+08	777674050	7.485e+08	3.0666e+08	1.38667e+08	6.68244e+06	1.21775e+07	0	0	0	0	0	0	0
P72753	0	5.46872e+06	3.98058e+07	3.50681e+07	7.81278e+07	64297620	1.22862e+08	76533176	5.71386e+07	4.80684e+07	0	36682228	1.58836e+08	236601172	6.47079e+08	2.60725e+08	1.19469e+08	0	0	0	0	0	0	0
P72756	0	1.49914e+07	2.59971e+08	348573172	6.59297e+08	4.27441e+08	9.48082e+08	527391906	2.84368e+08	2.74051e+08	2.68036e+08	87763260	5.30615e+07	3.72849e+07	0	0	0	0	0	0	0	0	0	0
P72758	0	1.17361e+08	8.97387e+08	1035754049	1495189345	8.11901e+08	1369859629	6.67379e+08	2.22514e+08	238494691	2.28809e+08	9.33461e+07	1.33903e+08	2.27213e+08	2.58788e+08	8.21249e+07	3.01737e+07	1.96504e+07	9.60874e+06	0	1.01898e+07	1.32908e+07	0	0
P72763	0	5.02214e+06	3.03409e+07	4.88386e+07	3.50594e+07	6.52644e+07	1.39395e+08	8.32437e+07	43376329	3.54608e+07	0	0	0	0	0	0	0	0	0	0	0	0	0	0
P72772	0	0	3.23615e+07	2.75475e+07	5.68756e+07	2.78156e+07	5.53815e+07	0	7.93869e+06	0	0	0	0	0	0	0	0	0	0	0	0	0	0	0
P72797	0	2.6153e+07	3.53086e+08	6.36284e+08	1168728781	5.74069e+08	1640075089	1225051571	4.05698e+08	5.82788e+08	1544224274	1893932679	2441302741	657215406	3.1387e+08	8.44982e+07	2.05246e+07	0	0	0	0	0	0	0
P72804	0	425598193	2.43528e+07	0	1.77073e+07	0	4.33183e+07	0	0	6.12378e+06	0	0	10285777	9.82229e+07	6.0787e+08	5.95152e+08	3.976e+08	118543536	2.44192e+07	0	3.23704e+06	0	0	0
P72805	0	1.17621e+08	2204308556	3099124704	3767962748	1736991083	2427192650	6.94077e+08	2.79766e+08	2.12372e+08	166980359	0	9.27768e+07	138545240	0	0	0	0	0	0	0	0	0	0
P72806	0	9573253	74812572	0	151533176	79080646	84342491	36007680	0	65789110	0	0	0	0	0	0	0	0	0	0	0	0	0	0
P72827	0	4.153e+07	451345960	6.25772e+08	1013994287	8.11971e+08	2073928098	1280850790	8.77592e+08	1008766853	7.24447e+08	5.02933e+08	2.86404e+08	4.09326e+08	286293849	5.03188e+07	0	0	0	0	0	0	0	0
P72834	0	1.05573e+07	3.87653e+08	5.71145e+08	8.87053e+08	4.79921e+08	1481366515	8.81128e+08	4.66531e+08	5.70658e+08	4.65133e+08	2.39984e+08	3.04038e+08	4.23418e+08	6.10202e+08	1.37408e+08	0	0	0	0	0	0	0	0
P72839	0	5.9428e+06	4.09668e+07	74212921	1.05757e+08	8.12266e+07	2.56583e+08	2.12625e+08	5.46298e+08	6.62945e+08	3.90128e+08	2.00183e+08	8.9991e+07	137865012	0	0	0	0	0	0	0	0	0	0
P72840	0	8.31658e+06	127858442	1.32859e+08	322183401	2.08223e+08	5.70023e+08	3.3189e+08	1.71932e+08	146497489	100714807	72834405	44577877	0	0	0	0	0	0	0	0	0	0	0
P72849	0	1.69549e+07	1.194e+08	3.61086e+08	8.17719e+08	8.24964e+08	1493710859	1004205760	5.53988e+08	5.62053e+08	3.01453e+08	4.15203e+08	5.58395e+08	9.11744e+07	6.98332e+08	1.27337e+08	6.10443e+07	2.34161e+07	0	0	0	0	0	0
P72852	0	9.40848e+07	809207183	6.38005e+08	1381061602	4.7883e+08	1496203275	2.99873e+08	0	2.52469e+07	0	2.91277e+07	0	1.88118e+07	0	0	0	0	0	0	0	0	0	0
P72854	0	8.24964e+06	8.92151e+08	2.4942e+08	5.02458e+08	1534903100	1924137885	1004979002	7.78213e+08	20494628357	3.86568e+08	226823788	189870798	9.85015e+07	2.77587e+07	20654910	0	0	0	0	0	0	0	0
P72856	0	9.63257e+06	1.62775e+08	2.25749e+08	2.68771e+08	2.64012e+08	4.35133e+08	392607633	1.96599e+08	1.96785e+08	1.98668e+08	1.74609e+08	3.59802e+08	2.30847e+08	320101388	2.20852e+07	0	0	0	0	0	0	0	0
P72866	0	1.85337e+07	1.18382e+08	1.27465e+08	1.48775e+08	64435569	0	0	0	0	0	0	0	0	0	0	0	0	0	0	3.13722e+07	4.64928e+07	0	0
P72870	0	1.81324e+07	1.94264e+08	3.10174e+08	6.86586e+08	5.56329e+08	1243103592	7.39808e+08	5.88634e+08	634043855	706829958	6.96576e+08	2109098652	9640160548	19596675666	7801717216	3098400235	5.71921e+08	1.64239e+08	0	2.07402e+07	4.00591e+07	0	9.34618e+06
P72871	0	2.57707e+07	2.49952e+08	3.1558e+08	4.34546e+08	2.98355e+08	4.65738e+08	3.91728e+08	4.18512e+08	5290851974	6188620191	2837650672	2417477293	9.06815e+08	282973291	5.57057e+07	1.42455e+07	0	0	0	0	0	0	0
P72877	0	1.83149e+07	2.55816e+08	4.11238e+08	7.13859e+08	2.31145e+08	13831735502	4.4093e+08	3.3033e+08	1.80598e+08	2.84725e+08	5.5624e+07	0	0	0	0	0	0	0	0	0	0	0	0
P72890	0	3.1158e+06	0	0	0	0	0	0	0	0	0	48508778	5.09713e+07	0	0	0	0	0	0	0	0	0	0	0
P72895	0	1.00337e+07	7.68238e+07	3.65498e+07	4.8153e+07	3.68068e+07	21433700	2.7656e+07	0	0	0	0	0	0	0	0	0	0	0	0	0	0	0	0
P72927	0	7.87801e+06	4.24392e+07	7.35806e+07	9.22809e+07	7.52306e+07	202993939	1.63089e+08	1.20781e+08	1.49614e+08	2.24189e+08	6.75457e+07	0	0	0	0	0	0	0	0	0	0	0	0
P72929	0	2.0682e+07	4.43045e+08	5.56362e+08	7.66226e+08	4.50769e+08	1025238863	3.19007e+08	2.17139e+08	1.92622e+08	7.92495e+07	0	1.94592e+07	25623235	0	0	7.92883e+06	0	0	0	0	0	0	0
P72937	0	2.86359e+07	1.05297e+08	166442914	3.60119e+08	2.09665e+08	5.58154e+08	4.41116e+08	2.84408e+08	2.60537e+08	1.96199e+08	297601827	852946136	1022751190	2903182245	1004047755	3.86977e+08	8.26888e+07	1.35865e+07	0	0	0	0	0
P72938	0	1.66094e+07	1.99365e+08	3.59811e+08	4.40785e+08	3.06288e+08	6.64566e+08	357238791	2.08162e+08	2.02247e+08	1.082e+08	1.06051e+08	6.23813e+07	1.08558e+08	0	0	0	0	0	0	0	0	0	0
P72939	0	1.02926e+08	9.65296e+08	1720612144	2599576739	1864985393	3772988573	1987959413	1173687391	1217648354	986912610	6.0842e+08	772248382	5.49193e+08	2.22962e+08	4.11989e+07	2.07169e+07	7.52386e+06	0	0	0	0	0	0
P72940	0	4.16356e+07	2.78835e+08	4.12825e+08	7.14595e+08	384974474	1118787460	515302391	1.66785e+08	2.80266e+08	2.92881e+08	3.34307e+08	8.12274e+08	1782812369	2481751515	8.69124e+08	3.96781e+08	7.63498e+07	5.66964e+07	0	3.96951e+07	4.94437e+07	0	5.01303e+06
P72941	0	1.76912e+07	7.2475e+07	108467462	269992107	1.33008e+08	3.67186e+08	315740412	1.55282e+08	3.55502e+08	1.39084e+08	1.30621e+08	1.49144e+08	0	1.17412e+08	0	0	0	0	0	0	0	0	0
P72968	0	1.20878e+07	2.00281e+08	3.32342e+08	4.80513e+08	4.52711e+08	1356586644	810744534	6.46577e+08	6.02413e+08	4.85525e+08	7.8114e+08	5.07824e+08	214971506	3.37459e+08	7.26137e+07	2.53273e+07	0	0	0	0	0	0	0
P72975	0	6.1366e+06	1.40367e+08	2.23207e+08	4.16634e+08	2.2412e+08	3.6086e+08	2.77985e+08	1.13183e+08	5.12557e+07	53065754	0	0	0	0	0	0	0	0	0	0	0	0	0
P72986	0	4.08048e+08	2448133976	1254466887	3920207114	1249199632	2988475004	3.99247e+08	255734417	0	0	0	117034923	0	0	0	0	0	0	0	0	0	0	0
P72991	0	46295212	4.31172e+08	5.63249e+08	6.52556e+08	4.70075e+08	8.04361e+08	3.63534e+08	1.96641e+08	1.52846e+08	1.25435e+08	354042194	3.27292e+07	9.8145e+07	5.0126e+07	2.47801e+07	2.04348e+08	0	0	0	0	0	0	0
P73004	0	2.13042e+07	2.3293e+08	3.08726e+08	584434955	3.87814e+08	1124541153	930263129	576407056	4.70035e+08	2.83275e+08	235293901	1.75457e+08	0	0	1.14451e+07	0	0	0	0	0	0	0	0
P73008	0	1.89135e+07	3.70005e+08	5.96228e+08	7.34131e+08	5.90688e+08	1227908298	9.98343e+08	4.41113e+08	3.07354e+08	5.8362e+07	48906513	2.90892e+07	2.10812e+07	0	0	0	0	0	0	0	0	0	0
P73016	0	2.16554e+07	4.86364e+08	8.01698e+08	1607719008	7.31309e+08	3184082996	1832435701	1125533292	1516880763	1459125447	7.10615e+08	9.1676e+08	9.89493e+08	1156191175	2.11605e+08	4.64289e+07	1.5633e+07	8.22282e+06	0	0	0	0	0
P73019	0	3.72155e+07	1.79252e+08	1.60526e+08	3.00904e+08	49073202	432909991	3.57809e+08	6.89746e+07	1331087837	0	0	0	0	0	0	0	0	0	0	0	0	0	0
P73020	0	1.56165e+07	2.04727e+08	2.72932e+08	3.63131e+08	2.60692e+08	3.97216e+08	1.61833e+08	1.03956e+08	7.54044e+07	9376065	0	0	0	0	0	0	0	0	0	0	0	0	0
P73023	0	0	1.18512e+07	1.72436e+07	32323957	0	0	0	0	0	0	0	0	0	0	0	0	0	0	0	0	0	0	0
P73029	0	4785569	3.60952e+07	0	47955554	0	38970085	1.6405e+07	0	0	0	0	0	0	0	0	0	0	0	0	0	0	0	0
P73040	0	3.84346e+07	3.38324e+08	6.30138e+08	9.3307e+08	6.75875e+08	1520255781	8.22984e+08	4.59466e+08	4.27525e+08	2.44167e+08	8.58368e+07	3.08839e+08	526898418	508146000	1.26956e+08	4.08647e+07	0	0	0	0	0	0	0
P73058	0	1.53414e+07	1.01886e+08	1.53047e+08	2.06253e+08	1.68184e+08	4.33844e+08	2.19266e+08	1.29645e+08	1.14126e+08	4.68556e+08	9.22528e+08	9.89304e+08	2.50301e+08	1.4685e+08	1.32597e+07	4.69583e+06	0	0	0	0	0	0	0
P73061	0	1.05276e+07	3.64665e+07	6.26305e+07	1.29213e+08	3.86763e+08	1570160716	9.88321e+08	6.40385e+08	7.38606e+08	3.75404e+08	144237240	0	0	0	0	0	0	0	0	0	0	0	0
P73069	0	3.50097e+07	3.34204e+08	4.48062e+08	7.75194e+08	5.79123e+08	1563392351	1051897960	6.6761e+08	7.19653e+08	6.02342e+08	4.49459e+08	5.35044e+08	3.69227e+08	2.92539e+08	8.14564e+07	49202355	6743838	0	0	0	0	0	0
P73093	0	2.87213e+08	1710244377	2999649427	4488909402	3471270954	10301227869	11039415911	14508372128	56143295632	75399235753	47430073401	32756639778	20230102971	23066966741	4805305536	2787306115	1361114369	5.63161e+08	1.07642e+07	277060544	4.77367e+08	1.13984e+07	3.4746e+07
P73098	0	6.96557e+06	8.57325e+07	2.97528e+08	5.44425e+08	3.38943e+08	1129202368	1159382723	7.02102e+08	1104078912	1427855240	0	0	0	0	0	6.80041e+07	0	0	0	5.21622e+06	0	0	0
P73107	0	2.50453e+07	0	48553706	0	0	0	0	0	0	0	0	0	0	0	2.82701e+08	6.0502e+08	691224463	1.83454e+08	0	0	0	0	0
P73123	0	1.54872e+07	1.66142e+08	2.00317e+08	4.20024e+08	2.86155e+08	8.08289e+08	3.56639e+08	2.03797e+08	2.28362e+08	1.78702e+08	9.94058e+07	100187287	2.14096e+07	5.36981e+07	0	0	0	0	0	0	0	0	0
P73141	0	5.36117e+06	1.03003e+08	1.56738e+08	2.29973e+08	1.56388e+08	4.34877e+08	2.4674e+08	1.04801e+08	9.96153e+07	7.23288e+07	4.15848e+07	6.25545e+07	7.90625e+06	226073982	0	0	0	0	0	0	0	0	0
P73159	0	6.55097e+06	6.47751e+07	9.29898e+07	143279708	8.98541e+07	263552129	1.54081e+08	9.33795e+07	1.06157e+08	3.95976e+07	4.62733e+07	0	0	31436981	0	0	0	0	0	0	0	0	0
P73172	0	3.54345e+06	7.39654e+07	1.25448e+08	1.80791e+08	1.24165e+08	2.52577e+08	1.43754e+08	3.77922e+07	38858647	0	4.72177e+06	0	0	0	0	0	0	0	0	0	0	0	0
P73173	0	3.23731e+07	2.59309e+08	2.75266e+08	5.49842e+08	4.05428e+08	1081937345	7.13419e+08	417807238	386886255	1.98286e+08	55461342	98178223	2.78074e+07	0	0	0	0	0	0	0	0	0	0
P73193	0	8.6155e+06	4.82541e+07	2.85988e+07	0	0	0	0	0	0	0	0	0	0	0	0	0	0	1.35614e+07	0	4.24291e+07	5.24362e+07	0	7.05604e+06
P73196	0	1.4626e+08	1519609191	1295947150	1138172605	5.08632e+08	632590697	192165920	1.58597e+08	1.6001e+08	7.07529e+07	2.58338e+08	5.76099e+07	1.48884e+08	7.12459e+07	0	0	0	0	0	0	0	0	0
P73200	0	6.31367e+06	1.44441e+08	3.77046e+08	6.57294e+08	3.61726e+08	7.58257e+08	558605190	2.82181e+08	277302815	2.21009e+08	1.95381e+08	2.02576e+08	1.01834e+08	2.20958e+08	3.54979e+07	21822932	0	0	0	0	0	0	0
P73201	0	7913181	1.05448e+08	1.90974e+08	269878852	216473715	4.65154e+08	2.66952e+08	2.00071e+08	4.34125e+08	1163326790	7.53584e+08	5.28587e+08	1.83581e+08	3.22459e+07	7.1106e+07	0	0	0	0	0	0	0	0
P73202	0	42551713	1.51722e+08	8.24893e+07	0	1.17999e+08	2.20134e+08	500101907	4.77805e+08	6.06289e+08	3081255456	1132821801	4266984924	1871682957	3348476052	2092722155	5757500318	13286894566	7840633743	5.61257e+08	2912170140	2217472279	23919685	9.69654e+07
P73207	0	6.9781e+08	2231761006	1820950555	1424796946	7.16405e+08	1924356516	6.27633e+08	4.46212e+08	185681156	0	667346132	493195478	3484812210	2790218436	8.54305e+08	3.96084e+08	7.5767e+07	2.40262e+08	0	184343464	3.01627e+08	0	7.4666e+07
P73222	0	1.71271e+07	0	0	0	0	0	0	0	0	0	0	0	0	0	2.10026e+08	9.14146e+08	6.27642e+08	1.63844e+08	0	3.37774e+07	1.91957e+07	0	0
P73238	0	2.42286e+07	1.42019e+08	1.54943e+08	3.6517e+08	2.866e+08	7.23373e+08	4.95956e+08	2.21262e+08	3.84033e+08	2.73463e+08	1.61076e+08	6.74432e+07	1.06199e+08	2.66253e+08	8.06835e+07	3.2786e+07	1.5478e+07	0	0	0	1.17907e+07	0	0
P73241	0	4.37283e+06	3.33631e+07	41050765	1.19322e+08	6.15384e+07	1.71608e+08	7.37454e+07	337630832	0	0	0	0	0	0	0	0	0	0	0	0	0	0	0
P73257	0	1.74626e+07	226836588	3.7624e+08	7.17548e+08	4.51985e+08	1143136153	7.07651e+08	4.38753e+08	3.57759e+08	395700565	2.35078e+08	9.05371e+07	3.16254e+07	0	1.39737e+08	0	0	0	0	0	0	0	0
P73264	0	3.57587e+06	2.46799e+07	6.96895e+07	4.33735e+07	6.94808e+07	1.59516e+08	1.12385e+08	4.07536e+07	3.01386e+07	0	3.45826e+08	1201420131	3.44759e+08	3.86433e+08	42474771	1.42035e+07	0	0	0	0	0	0	0
P73282	0	1.89319e+07	3.18836e+08	4.97607e+08	8.69743e+08	6.8404e+08	1609276460	1145294391	7.78365e+08	1016266408	9902885803	23430911270	27344967511	8237563205	6190703600	707821528	1.17922e+08	4.46414e+07	5.78257e+06	0	0	0	0	0
P73289	0	1.969e+07	0	1.06751e+08	2.98376e+08	1.48503e+08	6.46025e+08	4.38167e+08	2.6656e+08	2.29381e+08	2.45539e+08	2.34599e+08	4.96613e+08	2.88937e+08	1370141871	4.17558e+08	1.88057e+08	4.58509e+07	0	0	0	1.13248e+07	0	0
P73290	0	9.14844e+06	1.74692e+08	2.69342e+08	4.96321e+08	3.43215e+08	9.42727e+08	5.26773e+08	3.85085e+08	4.06467e+08	5.03868e+08	1100747458	1343418767	7.15904e+08	478005705	3.90758e+07	7.60464e+06	0	0	0	0	0	0	0
P73293	0	8.6525e+07	1472525300	2006721497	2051603172	8.58072e+08	1452433080	5.85369e+08	4.03458e+08	4.11059e+08	1.98478e+08	0	0	0	205695383	3.58472e+07	0	0	0	0	0	0	0	0
P73294	0	3.39687e+07	5.57919e+08	975062514	1020737730	1211213050	3439640313	3214510006	2509366456	1588844385	1273403423	7.01096e+08	5.08955e+08	264899460	3.89809e+08	0	941903	0	4.8254e+06	0	0	0	0	2.46489e+06
P73296	0	9.90724e+06	6.2695e+08	6.05685e+08	8.77807e+08	3.14471e+08	8.2779e+08	2.13094e+08	266494748	1.87828e+08	105213680	39644868	2.50367e+07	0	0	0	0	0	0	0	0	0	0	0
P73297	0	9.04511e+07	1601487958	2442648355	4736385829	3060549749	6285578484	2925753165	1128421498	9.56245e+08	5.56123e+08	3.4737e+08	556757892	5.15509e+08	2.41337e+08	2.97228e+07	1.34611e+07	0	0	0	0	0	0	0
P73299	0	2.35261e+07	4997447562	5540328595	6085570295	2476027738	3312197156	614636202	1.39373e+08	2.17252e+08	1.17776e+08	1.27836e+08	2.68004e+08	64846336	0	26329624	0	0	0	0	6.09618e+06	9.69761e+06	0	0
P73302	0	3377507	1.32052e+07	0	0	0	0	0	0	0	0	0	3.92098e+07	7.64343e+08	4921129381	4472819694	2483242299	9.13304e+08	8.88071e+07	0	1.49075e+07	1.12761e+07	0	0
P73303	0	3.72244e+07	2371860027	2375168978	3608078015	1588355075	1153211377	8.0915e+08	2.22603e+08	4.53488e+08	1.58523e+08	0	0	1.16994e+08	184976203	0	0	0	0	0	0	0	0	0
P73304	0	1.6968e+07	255563036	2.62928e+08	3.89884e+08	1.05421e+08	6.53942e+08	5.10778e+08	349064290	4.48454e+08	1.95966e+08	170519957	1.67825e+08	0	0	1.55812e+07	0	0	8.83023e+06	0	0	0	0	0
P73305	0	1.55884e+07	537554988	3.97185e+08	3.3431e+08	3.52998e+08	2031158584	1525548853	1270630774	1419078938	657630599	4.61727e+08	7.33397e+08	335553984	1.47939e+08	6.02957e+07	0	0	0	0	3.38303e+06	0	0	0
P73306	0	2.17087e+07	1.7377e+08	2.45172e+08	2.11368e+08	2.07556e+08	531496633	335620583	3.33919e+08	3.54151e+08	3.11536e+08	154558385	167028574	2.72199e+08	4.13615e+08	4.13261e+07	3.36422e+07	0	6.23937e+06	0	1.95058e+07	2.09028e+07	0	0
P73307	0	4.16579e+07	1175443039	1534162556	1858906739	8.95771e+08	1761249186	7.39125e+08	4.14405e+08	4.37398e+08	416816048	231779411	3.28214e+08	1.58e+08	132302796	3.05007e+07	2.14026e+07	0	8.17911e+06	0	0	0	0	831229
P73308	0	6.05767e+07	8.39843e+08	1453545228	2850489444	1682557686	5847577730	4371532180	2362822836	1348016502	1235916482	886444108	9.80596e+08	1100541592	4067509247	1276103510	7.61587e+08	2.66391e+08	1.16201e+08	0	1.0621e+08	7.70845e+07	0	1.37243e+07
P73309	0	2.10933e+07	263460051	5.58572e+08	6.3185e+08	5.10412e+08	8.85115e+08	7.47913e+08	4.9736e+08	5.92151e+08	388449643	290585038	197403854	113095483	0	0	0	0	0	0	0	0	0	0
P73311	0	2.39639e+07	179756743	2.41798e+08	3.46419e+08	3.65532e+08	1230778966	1336360525	5.28415e+08	1146573397	1453686527	7.24043e+08	8.66049e+08	4.0248e+08	5.2463e+08	161605738	6.09122e+07	0	1.04406e+07	0	1.44306e+07	2.15437e+07	0	4.02126e+06
P73314	0	6.28315e+07	221452064	164611300	0	0	1.03824e+07	0	2.48706e+07	0	0	0	0	0	0	0	0	0	0	0	0	0	0	0
P73315	0	1.90411e+07	8.80562e+07	3.60085e+08	4.25162e+08	3.10575e+08	6.3068e+08	2.23553e+08	1.05594e+08	69898921	33135835	161074087	0	0	0	0	0	0	0	0	0	0	0	0
P73316	0	1.05239e+07	5.79168e+08	9.39582e+08	7.18067e+08	3.35384e+08	3.58131e+08	2.39686e+08	1.39779e+08	1.55955e+08	1.17871e+08	121880443	0	0	0	0	0	0	0	0	0	0	0	0
P73317	0	5.89917e+07	3209481019	3456358642	3334491957	1027808541	1795324338	4.54694e+08	1.40832e+08	0	0	0	0	0	0	0	0	0	0	0	0	0	0	0
P73319	0	6.02101e+07	1.453e+08	266551939	6.81348e+08	1.34918e+08	7.12994e+08	282263859	278676348	1.52795e+08	1.28902e+08	6.25615e+07	80552322	88785600	79629358	1.95644e+06	0	0	0	0	0	0	0	0
P73320	0	7.81325e+07	3973854948	5211192207	4522708860	2118773259	3221991347	1529002197	4.38643e+08	4.52891e+08	2.58204e+08	1.33718e+08	1.57313e+08	4.2918e+07	0	16854720	0	0	7.81943e+06	0	1.30159e+07	2.11242e+07	0	0
P73334	0	6.99155e+07	8.34536e+08	1138233736	2129344056	1527690129	3179236227	1677108153	1108463106	9.5584e+08	5.2544e+08	1.8505e+08	3.00206e+08	1.17937e+08	90067060	2.88208e+07	0	0	0	0	0	0	0	0
P73348	0	4.68392e+07	3.21431e+08	4.91641e+08	1106360497	5.38154e+08	1319577209	9.41573e+08	5.90516e+08	6.95538e+08	818328885	1279487743	6888602202	12560101751	14308608822	6253230299	2907226321	8.7027e+08	9.03196e+07	0	2.44823e+07	1.9438e+07	0	0
P73357	0	8.15871e+06	8.79449e+07	93898307	8.96815e+07	8.82416e+07	1.74007e+08	1.03626e+08	3.63525e+07	3.3751e+07	32241801	0	0	0	0	0	0	0	0	0	0	0	0	0
P73393	0	6.3846e+06	1.55006e+08	2.45994e+08	3.96155e+08	2.24637e+08	1672378896	9831906498	12549967413	7192047074	6.61137e+07	8.91838e+08	25520447	0	0	0	0	0	0	0	0	0	0	0
P73405	0	1.5255e+07	295622767	835651548	1193481197	8.41518e+08	2217820384	1087985037	7.49113e+08	830685650	4.55059e+08	4.51932e+08	6.21449e+08	2.98866e+08	331182612	6.11711e+07	4.91449e+07	0	0	0	0	0	0	0
P73418	0	3.33503e+07	221090352	2.61452e+08	4.71891e+08	5.06922e+08	1602553649	1128810319	1887698159	1953243975	1990964311	3341834253	6720814169	37942595425	27110718575	9658045989	4.39726e+08	4.53876e+07	4642032	0	0	0	0	0
P73437	0	4.53451e+07	5.23086e+08	7.19931e+08	9.56116e+08	6.54889e+08	1778788785	1088320238	6.39586e+08	5.26564e+08	4.28313e+08	2.26756e+08	2.14373e+08	1.35613e+08	8.6043e+07	1.73334e+07	0	0	0	0	0	0	0	0
P73443	0	1.15767e+07	9.68591e+07	1.53427e+08	1.62326e+08	1.47764e+08	6.22676e+08	1.81135e+08	2.15106e+08	243944455	2.0931e+08	1.46632e+08	1.35544e+08	4.33424e+07	8.00106e+07	0	0	0	0	0	0	0	0	0
P73450	0	8.0404e+06	7.40433e+07	1.2703e+08	1.82919e+08	1.20757e+08	2.84224e+08	1.99057e+08	1.39929e+08	1.70935e+08	1.12141e+08	1.01187e+08	3.16987e+08	1.55663e+08	1.18973e+08	3.34055e+07	4.77128e+06	0	0	0	0	0	0	0
P73452	0	3.47707e+07	1184587111	2182633006	3668805179	2831661643	8335972814	5562588772	2808214528	3540122670	2871448577	1965186165	2212545839	1520230311	1890017504	1.61957e+08	3.57755e+07	0	0	0	0	0	0	0
P73456	0	5.43737e+07	5.26657e+08	4.80554e+08	8.19976e+08	784726535	1232270394	1014130990	5.83717e+08	7.41883e+08	7.97034e+08	8.94185e+08	1292058688	3.69839e+08	2.00959e+08	4.32039e+07	3.66406e+06	0	0	0	0	5.70753e+06	0	0
P73471	0	5.29589e+06	1.3009e+08	2.57901e+08	508300498	394867938	8.01943e+08	6.88354e+08	345682811	3.50247e+08	3.28709e+08	3.64086e+08	3.80411e+08	2.5519e+08	3.77495e+08	1.0992e+08	4.42066e+07	0	0	0	0	0	0	0
P73472	0	2.90551e+07	1.04407e+08	1.33684e+08	3.32604e+08	2.13985e+08	4.51678e+08	1.65075e+08	7.15417e+07	4.01852e+07	71218884	22211708	0	0	0	0	0	0	0	0	0	0	0	0
P73488	0	5.6284e+07	2.04112e+08	1.65108e+08	2.01529e+08	1.40382e+08	2.62038e+08	140265458	5.52926e+07	0	90586816	3615061129	14928448250	6359721485	5575400719	1507212588	1034417310	5.74383e+08	1.53909e+08	0	17019133	5957723	0	0
P73493	0	2.5705e+06	4.55261e+07	7.46838e+07	119501283	1.11342e+08	271716361	1.71968e+08	6.95022e+07	7.01152e+07	1.56078e+08	2.99585e+08	3.12059e+08	2.05663e+08	4.48966e+08	7.97592e+07	7.50643e+07	1.05829e+08	5.149e+07	0	8.41031e+07	1.07551e+08	0	0
P73496	0	1.63533e+07	3.53203e+08	3.22449e+08	5.13067e+08	5.30402e+08	1057127481	4.48857e+08	1.22561e+08	241333769	8.08673e+07	9.06026e+07	59701187	0	0	0	0	0	0	0	0	0	0	0
P73505	0	1.82478e+07	208999033	3.07445e+08	7.31744e+08	4.53001e+08	1075106704	4.56368e+08	316905799	4.87075e+08	7.50445e+08	4.00476e+08	2.64121e+08	14622788	0	0	0	0	0	0	0	0	0	0
P73530	0	3.87071e+07	7.17912e+08	1071400696	1629536859	1224776470	3002321626	1268151932	1240212001	1783638761	1364204456	2961988796	3926042064	1780547790	9.87272e+08	1.45685e+08	3.27197e+07	0	1.20643e+07	0	0	4.5594e+06	0	0
P73534	0	2.06474e+07	3.69595e+08	5.57821e+08	692702530	4.76889e+08	1127312472	654720641	7.13307e+08	1224192470	1076615464	452836991	3.38066e+08	1.44534e+08	1.24711e+08	3.02643e+07	5.15232e+06	0	0	0	0	0	0	0
P73546	0	5.94587e+06	1.3294e+08	1.68574e+08	3.01252e+08	1.57153e+08	335978627	2.42201e+08	230561592	4.01891e+08	5.5205e+08	9.81198e+08	2357473190	7.56792e+08	4.13159e+08	6.56052e+07	1.4418e+07	0	0	0	0	0	0	0
P73558	0	2.98044e+07	4.75169e+08	8.09741e+08	1281661390	8.776e+08	1905767411	1214886328	758755481	8.58164e+08	8.36496e+08	1101612149	3.24378e+08	1.77528e+08	145673400	2.88647e+07	0	0	0	0	0	0	0	0
P73574	0	4.21933e+07	377843332	6.35106e+08	1060999537	719432992	1647381191	6.14378e+08	6.40913e+08	7.83642e+08	7.31545e+08	5.02939e+08	8.05077e+08	966867356	825159243	2.47298e+08	1.83093e+08	4.72525e+07	0	0	0	0	0	0
P73597	0	2.55882e+07	1.82035e+07	15484350	0	0	0	0	0	0	0	148133093	1208865830	4.22949e+08	6.74223e+08	8.30623e+07	6.04635e+06	0	0	0	0	0	0	0
P73602	0	5.68357e+06	6.28425e+07	68388589	1.93727e+07	0	2.13726e+07	37561498	0	327454306	0	227228636	90910113	5.53867e+07	4.59572e+08	6.94571e+08	9.87924e+08	546969478	8.96413e+07	0	24061470	17703750	0	0
P73676	0	67247529	887274800	1108431415	2459544673	1298821850	4060170044	2388380834	1362553263	1875437713	1454539202	2138606990	2636865080	3540212336	2857448324	3229282519	884151211	112089440	5.11381e+07	0	0	0	0	0
P73704	0	5.94299e+08	2207408431	9693615371	1553254255	2347725519	19947870550	4606163865	9593670152	3678412125	2465234316	3.97194e+08	4.05083e+08	2480488050	118888872	9.30725e+07	0	2.65806e+08	1.33497e+08	0	3.74036e+07	0	0	6.95532e+06
P73719	0	2.76285e+06	3.55978e+07	87205389	2.44931e+08	6.25963e+07	5.25885e+08	259460173	1.90009e+08	1.01965e+08	7.40468e+07	2.61834e+07	0	2.37339e+07	9.57202e+06	0	0	0	0	0	0	0	0	0
P73721	0	6.25858e+06	8.63636e+07	137226499	153694185	1.18534e+08	2.15128e+08	1.53412e+08	1.07662e+08	7.51868e+07	6.1875e+07	1.86239e+07	137034168	2.65334e+07	2.15594e+07	1.14916e+07	0	0	0	0	0	0	0	0
P73722	0	3.99671e+08	2581692579	3224177481	3240885714	1521197678	3241363503	1497411989	8.3928e+08	9.4695e+08	3.79266e+08	3.8836e+08	2.72726e+08	4.62032e+08	4.95553e+08	1.09897e+08	6.79555e+07	4.83076e+07	2.45338e+07	0	1.86311e+07	3.19555e+07	0	0
P73728	0	5.83866e+07	3.88453e+08	691525587	8.11209e+08	7.26215e+08	1657926373	7.68662e+08	4.46933e+08	5.77943e+08	7.104e+08	8.22699e+08	2125444392	1972064011	4233089345	13837963311	15878239667	9051471562	2396945274	5.45941e+07	2.05532e+08	1.44987e+08	0	9.59709e+06
P73732	0	8.39135e+07	1.01536e+08	1.85201e+08	3.3337e+08	2.60759e+08	6.10907e+08	4.44778e+08	2.76921e+08	2.57612e+08	2.08031e+08	140213098	8.80964e+07	32145125	3.94988e+07	0	0	0	0	0	0	0	0	0
P73735	0	1.25826e+07	1.73894e+08	2.4672e+08	3.89685e+08	2.31712e+08	6.61124e+08	3.9077e+08	2.23914e+08	1.89314e+08	9.88721e+07	7.80564e+07	7.55085e+07	2.74968e+07	31988481	0	0	0	0	0	0	0	0	0
P73736	0	1.84236e+07	7.67674e+07	7.59066e+07	1.13377e+08	3.59804e+07	97720701	8.21212e+07	5.132e+07	3.79242e+07	1.66718e+07	0	60852934	0	0	2.81296e+07	681714364	1312839014	3.58208e+08	0	5.77816e+07	2.14313e+07	0	0
P73742	0	4.08175e+07	8.27748e+07	5.98905e+07	0	31580205	0	0	0	0	0	0	0	0	0	0	0	3.58062e+07	0	0	0	0	0	0
P73765	0	6.02243e+07	529569125	7.71672e+08	970319690	5.40885e+08	1151012884	6.06722e+08	3.00863e+08	2.82107e+08	1.85391e+08	6.52195e+07	7.73585e+07	0	4.21582e+06	0	0	0	0	0	0	0	0	0
P73774	0	6.76521e+07	0	0	0	0	0	0	0	0	0	0	0	0	0	0	0	0	0	0	0	0	0	0
P73789	0	6.38445e+08	5.40066e+07	80282362	123638222	0	216341815	116266517	0	5.72318e+07	82840240	0	124156176	2.91856e+08	5.61468e+08	2293149293	5512371990	3680696068	6.73739e+08	0	0	53004078	0	0
P73798	0	1.08344e+07	0	1.11125e+07	136829108	6.53469e+06	1.43627e+08	0	0	0	0	0	0	0	0	0	0	0	0	0	0	0	0	0
P73801	0	8.65409e+06	164420883	2.15378e+08	2.81867e+08	1.68056e+08	383115817	2.69927e+08	1.76229e+08	1.83653e+08	1.39783e+08	63666913	6.35729e+07	2.24537e+07	8.31576e+07	1.97065e+07	0	0	0	0	0	0	0	0
P73804	0	1.18776e+07	1.49496e+08	1.20519e+08	2.43973e+08	1.55516e+08	3.00041e+08	2.42429e+08	1.39182e+08	1.57001e+08	1.0526e+08	1.47868e+08	4.47531e+08	3.2691e+08	1.91317e+08	2.76535e+07	0	0	0	0	0	0	0	0
P73810	0	2.81073e+07	3.47109e+08	4.31479e+08	7.04725e+08	4.41747e+08	9.2675e+08	5.61304e+08	1594200899	6.91028e+08	5.51559e+07	3.59059e+07	0	1.51143e+07	0	0	0	0	0	0	0	0	0	0
P73821	0	1.4666e+08	2130929508	3262411965	4752937717	3097467945	6892095484	3953724746	1955354914	1566636352	1024517930	5.86402e+08	3.22315e+08	3.34732e+08	3.1871e+08	61098899	3.41204e+07	0	0	0	0	0	0	0
P73829	0	1.10031e+06	0	0	0	0	2.73176e+07	1.50077e+07	0	0	0	0	0	0	0	0	0	0	0	0	0	0	0	0
P73833	0	13106154	1.76684e+08	2.82336e+08	4.68081e+08	3.34823e+08	1089467443	1157558424	6.83068e+08	596467061	594746123	7.29072e+08	391905543	2.15459e+07	55457307	0	0	0	0	0	0	0	0	0
P73851	0	1.15589e+07	9.50895e+07	1.47777e+08	2.86981e+08	1.61298e+08	2.15894e+08	1.84173e+08	2.0227e+08	1329671658	1869988769	771324682	6.80885e+08	8.65169e+07	2.56103e+07	0	0	0	0	0	0	0	0	0
P73886	0	1.14955e+07	2.42191e+08	3.62595e+08	6.09045e+08	3.08016e+08	8.57333e+08	4.82708e+08	2.47932e+08	3.09101e+08	3.38801e+08	2.91456e+08	8.8597e+08	7.27754e+08	3.1331e+08	6.9454e+07	2.24775e+07	2.38264e+06	0	0	0	0	0	0
P73913	0	4.27922e+06	8.8615e+07	2.45165e+08	4.36807e+08	311251217	7.32366e+08	3.86083e+08	2.45636e+08	1.85969e+08	2.77161e+08	1.19842e+08	1.22586e+08	2.67639e+07	0	0	0	0	0	0	0	0	0	0
P73930	0	1.23691e+07	4.52282e+08	651149896	4.08721e+08	274471281	457379440	2.35895e+08	1.60137e+08	1.11659e+08	9.19307e+07	7.47829e+07	9.50952e+07	3.48488e+08	89888873	15054342	0	0	0	0	0	0	0	0
P73942	0	7.52484e+06	6.24137e+07	9.32452e+07	2.00107e+08	1.36244e+08	3.10591e+08	142699726	1.35261e+08	1.85968e+08	6.61451e+08	4.20623e+08	3.17579e+08	31092909	0	0	0	0	0	0	0	0	0	0
P73946	0	7.36562e+06	4.53553e+06	1.35293e+07	0	6.12854e+06	2.85815e+06	16676561	0	0	0	0	55241670	7.91052e+08	2438821106	5.99878e+08	1.54744e+08	4.09711e+07	0	0	0	0	0	0
P73950	0	6.54428e+06	9.0993e+07	1.5849e+08	3.11857e+08	7.9835e+08	664146151	3.80122e+08	2.267e+08	2.39669e+08	9.05195e+07	5.34784e+07	47212583	23000598	38879197	302343822	0	0	0	0	0	0	0	0
P73951	0	4.57571e+06	5.43224e+07	7.47102e+07	1.80261e+08	1.25546e+08	4.39628e+08	2.76474e+08	162186227	1.15438e+08	9.62021e+07	9.41075e+07	1.52754e+08	7.54573e+07	3.80219e+07	0	0	0	0	0	0	0	0	0
P73952	0	1.3918e+07	1.38325e+08	1.68872e+08	2.77312e+08	2.27532e+08	8.04792e+08	4.9052e+08	3.88046e+08	477045012	3.22439e+08	3.52681e+08	477407366	556122203	9.26787e+08	3.16816e+08	1.19564e+08	1.41619e+07	3.30188e+06	0	0	0	0	0
P73953	0	1.28495e+07	2.17156e+08	1282208763	4.03266e+08	2.68071e+08	5.58017e+08	2.83963e+08	1.47546e+08	256376342	32587915	33861210	0	0	0	1.107e+07	0	0	0	0	0	0	0	0
P73997	0	1.25981e+07	1.43631e+08	2.62393e+08	5.16084e+08	3.33018e+08	8.06747e+08	5.38118e+08	3.37141e+08	3.09374e+08	2.03761e+08	1.8921e+08	4.3398e+08	2.06377e+08	1.43371e+08	27489382	0	0	0	0	0	0	0	0
P74008	0	1.15954e+07	8.77079e+07	5.77088e+07	1.50514e+08	107635852	2.20294e+08	4.22739e+08	3.05884e+08	1204583574	9688816948	8202437132	6122779642	1481705271	9.22613e+08	8.77428e+07	5.44346e+07	9.48351e+06	0	0	0	0	0	0
P74027	0	1.87084e+07	2.54177e+08	3.32402e+08	576099481	3.06821e+08	905428799	450883875	3.73442e+08	2.76419e+08	2.2586e+08	1.53785e+08	1.53446e+08	32903842	2.79748e+07	0	0	0	0	0	0	0	0	0
P74029	0	1.26841e+07	1.58921e+08	1.25e+08	2.7353e+08	2.31722e+08	5.55096e+08	4.57535e+08	3.3995e+08	3.29859e+08	3.11758e+08	2.59392e+08	3.4446e+08	3.63672e+08	4008787523	2.79927e+08	1139875705	4.89446e+07	0	0	0	0	0	0
P74036	0	0	5.87264e+07	1.32007e+08	395187204	224360736	8.59901e+08	3.57009e+08	3.72284e+08	3.27629e+08	2.17083e+08	2.96912e+08	3.35153e+08	1.94345e+08	1.71292e+08	4.00481e+07	0	0	0	0	0	0	0	0
P74069	0	1.15546e+07	0	1.05144e+08	2.43119e+08	1.3189e+08	3.43037e+08	2.24603e+08	1.69772e+08	1.19734e+08	1.21916e+08	8.62661e+07	86941763	77164683	439114515	1.69512e+08	1.48901e+08	0	0	0	0	1.08051e+07	0	0
P74070	0	5.55207e+07	5.73694e+08	5.23194e+08	1795495322	1348823188	3277854635	1647206981	999286807	1928938433	1684864877	2986027881	6269728688	4124723796	2982709360	528406117	1.23195e+08	2.21629e+07	1.33396e+07	0	0	1.55063e+07	0	0
P74071	0	3.03558e+07	3.03064e+08	3.14584e+08	3.76952e+08	214115494	3.86717e+08	1.42253e+08	80262208	1.10221e+08	39243316	0	0	0	0	0	0	2.93503e+07	1.33136e+06	0	0	4.52115e+06	0	0
P74102	0	3.78444e+07	173294521	2.39994e+08	4.33696e+08	3.14477e+08	6.37977e+08	3.83535e+08	3.42499e+08	3.49059e+08	3.39556e+08	2.45125e+08	5.56584e+08	1558959947	7234186168	4134633405	2144853059	9.00531e+08	1.01515e+08	0	2.00916e+07	1.83334e+07	0	0
P74114	0	1.16703e+07	51132065	1.34364e+07	0	0	0	0	0	0	0	0	0	0	7.59185e+07	0	1.22016e+07	0	0	0	6.8477e+06	0	0	0
P74119	0	5.91943e+06	1.23439e+07	24216225	4.51314e+07	2.16174e+07	6.86339e+07	4.13251e+07	14813708	8.36172e+06	0	0	0	0	0	0	0	0	0	0	0	0	0	0
P74142	0	1.95738e+07	7.45402e+07	1.3879e+08	1.6967e+08	1.14455e+08	3.17013e+08	198550658	296953457	6.26225e+08	7.00898e+08	5.64835e+08	1442456206	4.69142e+08	1.89873e+08	1.39425e+07	39761485	0	0	0	0	0	0	0
P74148	0	5.94368e+06	7.99253e+07	0	185718212	197541617	0	9.24686e+07	61250325	172670496	177487758	100394955	6.29516e+07	122888196	1.29347e+08	2.55874e+07	45953923	0	0	0	0	0	0	0
P74175	0	0	1.16334e+08	2.56741e+08	4.08652e+08	2.82789e+08	7.03363e+08	422096780	2.74143e+08	2.57505e+08	1.37214e+08	1.75039e+07	0	1.28272e+08	0	0	0	0	0	0	0	0	0	0
P74176	0	2.16094e+07	1.8226e+08	2.07257e+08	431196344	2.86613e+08	6.44016e+08	4.01271e+08	216297080	1.55173e+08	3.80443e+07	0	0	0	0	0	0	0	0	0	0	0	0	0
P74177	0	3.34469e+07	3.39261e+08	5.18362e+08	1089753697	7.22675e+08	1509023739	5.90085e+08	1.47221e+08	6.91834e+07	3.13894e+07	0	21919830	34783787	0	0	0	0	0	0	0	0	0	0
P74182	0	3.18899e+07	7.65183e+07	7.62564e+07	1.86589e+08	1.0133e+08	2.3072e+08	2.10771e+08	8.97315e+07	7.43763e+07	0	1.11458e+07	0	0	0	0	0	0	0	0	0	0	0	0
P74186	0	7.5814e+06	2.39709e+08	3.90566e+08	5.73772e+08	3.84473e+08	1025255730	6.48224e+08	2.03871e+08	2.75403e+08	1.34339e+08	1.0163e+08	2.21945e+08	72083928	3.22185e+06	0	0	0	0	0	0	0	0	0
P74208	0	2.0844e+07	238152037	4.19008e+08	579048145	3.46443e+08	8.05531e+08	663675439	4.8548e+08	3.18622e+08	1.30124e+08	5.58256e+06	3.49802e+07	1.74762e+07	0	0	0	0	0	0	0	0	0	0
P74214	0	1.74873e+07	1.40672e+08	3.19228e+08	4.33945e+08	1.66544e+08	3.88154e+08	1.54275e+08	68938437	4.33005e+07	0	0	0	132274571	105587441	5.0044e+07	0	0	0	0	0	0	0	0
P74215	0	2.22218e+07	4.93806e+08	6.32973e+08	8.99482e+08	5.73294e+08	1160385325	6.47196e+08	5.07028e+08	5.32359e+08	5.90014e+08	5.54307e+08	877552648	3.63074e+08	1.62639e+08	1.42655e+07	0	0	0	0	0	2.20746e+06	0	0
P74226	0	5.26421e+07	5.60514e+08	7.84659e+08	7.73794e+08	4.11676e+08	790908226	644400506	3.32129e+08	379401127	3.61084e+08	141254367	0	0	0	3.03953e+07	4.51876e+07	4.18187e+07	4.25232e+07	0	5.65963e+07	8.74699e+07	0	1.27501e+07
P74228	0	1.09971e+07	1.38304e+08	2.03606e+08	3.33076e+08	2.15481e+08	498083757	3.99507e+08	1.2009e+08	2.05988e+08	507316208	948899320	9.67523e+08	2.8396e+08	8.66889e+07	2.00148e+07	0	0	0	0	0	0	0	0
P74229	0	3.72025e+07	1262562812	1624590285	1732420065	7.71954e+08	2272354029	1991310975	1316705941	1534829363	8.89586e+08	7.62706e+08	7.7371e+08	2.75398e+08	2.05821e+08	63933760	0	0	0	0	0	0	0	0
P74258	0	4.76553e+07	2.8147e+08	832819396	1295935624	1000101370	2513064882	1545217991	8.51295e+08	7.34516e+08	5.83664e+08	287976525	1.72882e+08	37364546	62062603	1.16386e+07	0	0	0	0	0	0	0	0
P74260	0	1.57617e+07	2.55679e+08	3.70182e+08	6.65561e+08	3.88346e+08	1012659548	4.00863e+08	2.36477e+08	1.51796e+08	1.31758e+08	5.41828e+07	1.06544e+08	4.22175e+07	3.37517e+07	0	0	0	0	0	0	0	0	0
P74275	0	1.65496e+07	4.07901e+08	5.63677e+08	7.84897e+08	5.45259e+08	943022202	4.66245e+08	2.1383e+08	1.33526e+08	69510723	1.80336e+07	2.99198e+07	0	0	0	0	0	0	0	0	0	0	0
P74281	0	1.16111e+07	3.98975e+07	0	7.02886e+08	2841323639	15431604113	12133997545	7622001541	6020424389	3240702204	1424225335	8.40615e+08	1.61704e+08	183680755	1.84274e+07	4.72563e+06	0	0	0	0	0	0	0
P74296	0	3.33138e+07	5.76223e+08	8.16099e+08	1140117690	7.31838e+08	1545444315	9.46817e+08	4.71228e+08	4.11291e+08	2.64955e+08	1.82392e+08	1.81999e+08	5.95336e+07	21565082	0	0	0	0	0	0	0	0	0
P74299	0	1.41137e+07	1.65071e+08	2.05585e+08	249731468	1.35853e+08	2.84017e+08	9.7462e+07	4.56132e+07	28487866	1.42226e+07	0	0	0	0	0	0	0	0	0	3.58684e+07	0	0	0
P74303	0	6.76489e+06	3.9344e+07	16679818	8.46447e+07	2.16798e+07	2.12587e+08	1.18673e+08	0	5916989	0	0	0	0	0	0	0	0	0	0	0	0	0	0
P74306	0	1.32684e+07	2.34662e+08	3.25377e+08	5.35652e+08	3.54739e+08	8.99784e+08	5.96119e+08	3.24982e+08	3.14171e+08	2.07712e+08	1.63287e+08	1.86981e+08	1.1121e+08	1.17632e+08	9.69005e+06	0	0	0	0	0	0	0	0
P74314	0	3.70989e+07	2.912e+08	4.03272e+08	770487149	5.04091e+08	1371538465	7.9101e+08	1353607072	5.98637e+08	6.10078e+08	6.34236e+08	1389837622	1650367798	1484195174	4.89592e+08	1.77492e+08	5.20232e+07	1.18822e+07	0	0	7.20819e+06	0	0
P74338	0	6.68761e+06	1.39083e+08	1.40875e+08	3.14777e+08	3.36874e+08	4.90446e+08	3.98372e+08	2.42749e+08	3.03486e+08	5.50472e+08	7.60795e+08	702970194	3.88448e+08	4.50001e+08	1.17189e+08	0	0	0	0	0	0	0	0
P74344	0	4.47392e+07	4.98793e+08	5.28917e+08	826137241	4.81712e+08	1272927909	731011792	5.52578e+08	850793651	1060037164	1561726319	1775810836	9.87327e+08	7.42053e+08	9.57771e+07	3.96397e+07	9.33353e+06	5892158	0	0	0	0	1.44237e+07
P74349	0	2.20152e+07	2.1545e+08	3.46862e+08	5.39183e+08	3.78588e+08	1022589141	5.51238e+08	3.25092e+08	6.49173e+08	2.24891e+08	1.90511e+08	4.90644e+08	97353245	4.15805e+07	0	0	0	0	0	0	0	0	0
P74358	0	8.28968e+06	1.13797e+08	1.56858e+08	1.94256e+08	1.08061e+08	2.24947e+08	9.10713e+07	2.38988e+07	35222033	0	0	0	0	0	0	0	0	0	0	0	0	0	0
P74361	0	5.89921e+06	1.16328e+08	2.00517e+08	3.15144e+08	2.17856e+08	5.06977e+08	2.64846e+08	1.54694e+08	1.34584e+08	8.92261e+07	4.08366e+07	0	12354900	0	0	0	0	0	0	0	0	0	0
P74367	0	9.77629e+07	5.34665e+08	7.0675e+08	7.3652e+08	6.49774e+08	2.19285e+08	2036880171	1695415370	1200054900	1510897523	946673523	1211651953	1283028844	3446919348	1468741942	8.16772e+08	1.88413e+08	6.60308e+07	0	1.22572e+07	0	0	0
P74369	0	0	0	0	603689254	0	0	0	161849264	0	0	0	0	0	0	0	0	0	0	0	0	0	0	0
P74375	0	7.13108e+06	2.17864e+08	7.48773e+08	6.27464e+08	8.26881e+08	1286752294	1192891862	7.48697e+08	6.31888e+08	4.95112e+08	2.84552e+08	2.169e+08	105870406	6.01368e+07	38663069	3.43527e+06	0	0	0	0	0	0	0
P74390	0	9.38549e+07	3073923048	4993337964	9048352145	7007540596	21563846481	14550075681	8521388679	8932335395	7599292874	4212657262	3770688176	2375899175	1642883808	1.75808e+08	1.82877e+07	0	0	0	0	0	0	0
P74393	0	0	3.62977e+07	6.36479e+07	0	0	5.14565e+07	5.11364e+06	0	0	0	0	0	0	0	0	0	0	0	0	0	0	0	0
P74421	0	1.52372e+08	1909595636	3346745599	5459407875	3872373469	9073564413	6017277173	3779694049	3978573705	3812922542	3109351960	7899763282	14021081927	20846008242	5077065661	1604276667	3.36136e+08	3.04982e+07	0	1.14811e+07	1.48937e+07	0	1.78613e+06
P74423	0	1.50856e+07	2.07166e+08	352929575	5.82839e+08	3874712690	741530994	3.48575e+08	1.77332e+08	1.29219e+08	7.45509e+07	3.99807e+07	0	1.39832e+07	36399160	0	0	0	0	0	0	0	0	0
P74426	0	8.96895e+07	6.71852e+08	7.76323e+08	1108579653	1030650919	1995730955	1882861489	1360161159	1854811447	1651334380	1856124622	3278659601	2463636896	2174254511	6.03354e+08	498626886	1.71185e+08	1.2664e+08	6.35323e+06	2.24516e+08	3.41429e+08	1.58341e+07	5.94207e+07
P74429	0	3.67369e+07	3.84199e+08	4.56487e+08	8.04861e+08	5.28045e+08	1325732091	6.79948e+08	4.35736e+08	4.3811e+08	2.97559e+08	2.12831e+08	242510967	130631024	2.15211e+08	0	0	0	0	0	0	0	0	0
P74433	0	1.42335e+07	2.81204e+08	4.27362e+08	774395256	5.20447e+08	1281535229	8.01702e+08	5.92167e+08	6.14385e+08	4.51283e+08	2.69872e+08	2.35953e+08	2.4811e+08	1042276162	6.41769e+07	1.20852e+07	0	0	0	0	0	0	0
P74450	0	1.91264e+07	3.01265e+08	6.88629e+08	1515958966	8.99546e+08	2650604290	8.53876e+08	4.54505e+08	4.34652e+08	3.13087e+08	1.05571e+08	75187370	3.37537e+07	1.67415e+08	0	0	0	0	0	0	0	0	0
P74459	0	8.63057e+06	8.99709e+07	167346392	2.68154e+08	1.41035e+08	350119673	2.47831e+08	1.13982e+08	8.51621e+07	7.43737e+07	2.76637e+07	93208820	23392258	0	0	0	2.08116e+07	1.0807e+07	0	9.70821e+06	1.87551e+07	0	0
P74463	0	5.20032e+06	4.1101e+07	7.05647e+07	4.61186e+07	6.62507e+07	176555798	237981376	805825629	2285651222	1595814652	7.83596e+08	1.90368e+08	4.76801e+07	169176818	0	0	0	5.81483e+06	0	7.88048e+06	1.26754e+07	0	0
P74466	0	86521047	2.96144e+08	3.07857e+08	5.46064e+08	6.05586e+08	9.0931e+08	796822396	4.3268e+08	4.49528e+08	4.61985e+08	5.17647e+08	9.36253e+08	9.63255e+08	841805054	3.20382e+08	1.60372e+08	8.5547e+07	8.12011e+06	0	0	0	0	0
P74467	0	28109631	2.98421e+07	8.88136e+07	1.32295e+08	8.84332e+07	3.37502e+08	2.93563e+08	2.02235e+08	1.98068e+08	205261000	1.48297e+08	2.13939e+08	2.53873e+08	9.32244e+08	6.40351e+08	2.1186e+08	1.72897e+07	8.06146e+07	0	6.02865e+07	1.23273e+08	0	1.74676e+07
P74483	0	5.42976e+06	3.82432e+07	3.37007e+07	9.07969e+07	7.50532e+07	1.59563e+08	1.18048e+08	7.86096e+07	9.48305e+07	5.21981e+07	4.45693e+07	0	3.79727e+07	49528848	7.65775e+07	8.44293e+07	1.53398e+07	3.94693e+06	0	0	0	0	0
P74486	0	2.46638e+06	5.36814e+07	98488692	108347292	1.00197e+08	115303702	8.98458e+07	3.66463e+07	29022636	18767539	0	0	35289029	0	0	384435753	0	0	0	0	0	0	0
P74490	0	1.91738e+07	3.38698e+08	7.78077e+08	1373498522	9.33797e+08	2728927894	1666459780	2049213566	2691241191	1271066899	1105803801	905110066	5.75195e+08	6.10826e+08	7.41595e+07	2.66823e+07	9.40178e+06	0	0	0	0	0	0
P74497	0	1.46428e+06	4.40908e+07	1.04002e+08	1.32511e+08	9.2704e+07	0	72811744	34294801	29196297	89217003	6.65661e+08	1659426149	5.15784e+08	487154150	4.41792e+07	1.087e+07	0	0	0	0	0	0	0
P74503	0	1.135e+07	1.94907e+08	293702128	380659534	1.97326e+08	6.01905e+08	3.14038e+08	1.12661e+08	1.36123e+08	1.1405e+08	5.39165e+07	1.3914e+07	3.49453e+07	4.24128e+07	0	0	0	0	0	0	0	0	0
P74510	0	3.79734e+07	1599223448	1295469521	3628769367	1897939155	3344358569	1582016377	9.27714e+08	2.76924e+08	3.03119e+08	1.38013e+08	2.26561e+08	9.26015e+07	1.44392e+08	1.4327e+07	0	0	0	0	0	0	0	0
P74517	0	5.84695e+06	13793800	8.27662e+06	0	0	0	0	0	0	0	0	0	0	0	0	0	0	0	0	0	0	0	0
P74518	0	8.65544e+07	7.47818e+08	9.24819e+08	1697128245	1125768715	3028230552	1582536673	1037329592	1340236752	1268494064	1048564308	1532622982	2136529996	3906990377	1464180112	961879591	2.20301e+08	110488804	0	1.34394e+08	167586217	4.94794e+06	3.00447e+07
P74521	0	2.42248e+07	4.28137e+08	585931058	7.81609e+08	5.29215e+08	1133841000	6.79564e+08	2.81651e+08	3.16716e+08	1.70613e+08	9.36375e+07	1.04202e+08	26888216	95543235	1.23114e+07	3.65678e+06	0	0	0	0	0	0	0
P74527	0	2.55881e+06	1.23664e+07	1.32442e+07	1.27904e+07	1.65209e+07	4.72925e+08	1407040941	7.91929e+08	4.90344e+08	3.21976e+08	1364973269	1.80003e+07	0	0	0	0	0	0	0	0	0	0	0
P74535	0	1.57477e+07	1.42177e+08	3.05123e+08	5.22356e+08	3.57409e+08	8.82225e+08	6.0144e+08	3.97166e+08	7.31782e+08	6.74231e+08	4.30053e+08	2.35246e+08	5.60113e+07	50261314	1.68958e+07	0	0	0	0	0	0	0	0
P74540	0	8.13631e+06	0	0	0	0	0	0	0	0	0	0	0	0	0	5.4304e+06	4.06394e+07	3.21025e+07	1.65557e+07	0	1.45746e+07	3495859	0	0
P74551	0	7.53069e+07	422748783	7.14514e+08	1339028534	1131048764	4.87555e+08	1997307421	1480997737	1622341285	1346570482	1565660213	4344040548	3237516775	2830775131	5217847611	1982944537	2.09169e+08	1.18373e+08	0	0	0	0	0
P74562	0	2.50081e+06	3.13116e+07	6.98559e+07	1.20164e+08	4.45208e+07	1454062652	1.05405e+08	4.27012e+07	5.44784e+07	3.56124e+07	28598994	1.47406e+07	0	67067540	0	0	0	0	0	0	0	0	0
P74564	0	5.09671e+08	3220708644	3862266934	5831371185	2643357701	8187530740	3538807402	2033590378	1452351864	7.41149e+08	1366568643	771843986	1350126219	2090256874	539190032	2.54612e+08	3.9528e+07	0	0	0	0	0	0
P74565	0	1.36334e+07	1.08918e+08	205993665	4.98084e+08	375850197	6.07665e+08	1.96383e+08	1.06917e+08	1.04939e+08	0	0	0	0	0	0	0	0	0	0	0	0	0	0
P74569	0	2.59827e+07	2.27586e+08	295721399	463037415	2.34616e+08	4352776096	4.45153e+08	2.78496e+08	2.53117e+08	1.94238e+08	7.49844e+07	1.06785e+08	1.18142e+07	0	0	0	0	0	0	0	0	0	0
P74576	0	9.73117e+06	4.81656e+07	1.15587e+08	1.15573e+08	9.95869e+07	1.23778e+08	1.12767e+08	1.07576e+08	1.11009e+08	3.20916e+07	3.21819e+07	0	0	0	0	0	0	0	0	0	0	0	0
P74582	0	9.48736e+06	1.11513e+08	1.89255e+08	2.90807e+08	2.02182e+08	5.02101e+08	3.12694e+08	4.7662e+08	202865620	3.54184e+08	1895060276	1638420423	3.01062e+08	1.10392e+08	2.25749e+07	0	0	0	0	0	0	0	0
P74588	0	4.35228e+06	0	0	3.50176e+07	0	58974198	61441782	4.36783e+07	9.72261e+07	1.48571e+08	1.36836e+08	9.57576e+07	68829495	0	0	0	0	0	0	0	0	0	0
P74607	0	9.37316e+06	2.50607e+08	2.91018e+08	3.18646e+08	1.19148e+08	199056390	61299896	0	0	0	0	0	0	0	0	23759416	4.58553e+07	4.01582e+07	0	0	1.46237e+07	0	0
P74625	0	2.28433e+08	1252518381	1392777036	1644616058	1333911994	3151677055	1961477981	1071453448	1204016863	959188074	5.43779e+08	625771648	6.71719e+08	1623852832	707936558	3.94966e+08	3.40334e+08	139006564	4.51144e+06	5.67549e+07	1.05285e+08	0	1.48448e+07
P74630	0	2.40711e+07	3.45854e+08	5.24575e+08	9.98303e+08	5.80596e+08	1772904207	1075951336	9.18283e+08	1245814614	9.24396e+08	4.09602e+08	2.27052e+08	6.39574e+07	0	0	0	0	0	0	0	0	0	0
P74643	0	8.91373e+06	2.66925e+07	1.29904e+07	2.99321e+07	1.90631e+07	2.66946e+07	0	0	0	0	0	2.5841e+08	2254799293	6417913210	3463898087	4.932e+08	1.28826e+08	2.17016e+07	0	0	0	0	0
P74646	0	1.51978e+07	2.21697e+08	2.88275e+08	2.98286e+08	2.32186e+08	4.50751e+08	2.56277e+08	1.54159e+08	8.4057e+07	21655452	0	0	0	0	0	0	0	0	0	0	0	0	0
P74655	0	4.18087e+06	3.0091e+07	0	3.52333e+07	0	4.84005e+07	0	0	0	0	0	0	0	0	0	0	0	0	0	0	0	0	0
P74665	0	9.30707e+06	116828585	274654204	5.96044e+08	3.99145e+08	1211959549	6.77086e+08	5.01947e+08	3.09275e+08	2.78233e+08	1.13675e+08	3.85591e+08	1.47362e+08	9.19906e+07	2.48276e+07	0	0	0	0	0	0	0	0
P74682	0	1.94845e+07	2.50001e+08	373401692	6.01027e+08	3.6054e+08	7.89696e+08	4.27691e+08	1.9982e+08	1.81847e+08	1.65224e+08	9.80473e+07	4.12277e+07	2.62621e+07	0	0	0	0	0	0	0	0	0	0
P74683	0	15471732	203970577	1.96511e+08	2.36974e+08	210467460	4.3238e+08	2.11782e+08	1.09251e+08	1.0392e+08	3.28228e+07	85853418	9.83264e+06	1.73517e+07	0	0	0	0	0	0	0	0	0	0
P74690	0	8.10339e+07	396973629	5.19936e+08	7.97624e+08	4.99246e+08	1303245457	4.10313e+08	3.10169e+08	2.70489e+08	6.64187e+08	8.86504e+08	8.64829e+08	238681244	69211756	0	0	0	0	0	0	0	0	0
P74702	0	1.64284e+07	4.37824e+08	6.37279e+08	9.24161e+08	616866993	1841372038	8.87577e+08	5.58965e+08	4.95213e+08	2.9054e+08	1.17195e+08	5.74589e+07	0	0	0	0	0	0	0	0	0	0	0
P74707	0	2.04996e+06	3.54104e+07	7.95671e+07	1.51168e+08	5.91411e+07	220311974	4.59084e+07	4.0811e+07	5.33298e+07	2.32229e+08	2.24491e+08	5.53924e+08	1.75071e+08	7.30189e+07	0	0	0	0	0	0	0	0	0
P74720	0	5.51042e+07	3.3452e+08	7.93054e+08	1079408559	6.89177e+08	1738935325	7.07572e+08	4.46288e+08	4.72236e+08	4.76737e+08	5.1226e+08	2387249763	7328830230	2504992740	3.89725e+08	138682910	7.01553e+06	6.58892e+06	0	0	0	0	2.53695e+06
P74726	0	1.99541e+07	0	198328896	0	0	0	141465624	87138484	89263448	0	0	0	0	222080978	78785497	17961000	0	0	0	0	0	0	0
P74737	0	3.74795e+07	1.58516e+08	3.01719e+08	521715333	3.55859e+08	771141990	4.57325e+08	224718793	3.05372e+08	2.45673e+08	107508710	4.9686e+07	3.15721e+07	0	3.94399e+07	0	5.214e+06	0	0	0	0	0	0
P74739	0	4.99441e+07	245768787	6.7894e+06	1.61869e+08	1.02233e+08	1.40435e+08	0	0	0	0	0	0	0	129884044	6.85277e+07	6.28115e+07	4.91576e+07	2.08147e+07	0	3.34325e+07	5.45655e+07	0	9.18703e+06
P74746	0	0	0	19611851	2.93258e+07	8.68402e+07	732046871	557493817	4.67265e+08	5.49374e+08	5.3329e+08	3.56315e+08	4.38387e+08	9.05624e+07	1.86316e+08	5.10196e+07	0	0	0	0	0	0	0	0
P74751	0	1.28175e+07	78282019	7.64636e+07	2.56135e+07	5.32693e+07	1.02085e+08	1.2934e+07	2.74872e+07	1.13136e+08	10838713	0	2.46457e+07	0	0	0	0	0	0	0	0	0	0	0
P74753	0	5.22154e+06	5.52819e+07	1.58334e+08	3.44817e+08	159027994	1023054355	7.23095e+08	3.7098e+08	5.7135e+08	2.82142e+08	2.00417e+08	5.54552e+08	3.69313e+08	6.35616e+08	1.72028e+08	2.58214e+07	0	0	0	0	0	0	0
P74771	0	8.22976e+06	0	0	242337459	7.09811e+07	1.92938e+08	4.34163e+06	0	0	0	0	0	0	0	0	13034244	1.74534e+08	4.32387e+08	7.72733e+07	4.13173e+08	4.43021e+08	0	8.79864e+06
P74789	0	3.63476e+07	1.39101e+08	1.93727e+08	2.15047e+08	1.05225e+08	183103477	7.51361e+07	0	0	0	2.81219e+08	864913626	4.70308e+08	5.20254e+08	6.49906e+07	76536840	29749546	0	0	0	0	0	0
P77960	0	7.16092e+06	0	0	4.40298e+08	3.23124e+08	8.62595e+08	3.55102e+08	3.37413e+08	3.17377e+08	2.69463e+08	2.81206e+08	4.2487e+08	2.949e+08	3.25854e+08	4.92764e+07	1.88827e+07	0	0	0	0	0	0	0
P77961	0	3.47926e+07	2.28525e+08	4.84578e+08	1221331785	1042809226	41764742674	63873954776	35968830524	19607758408	7900571666	1434715438	6.49869e+08	1.38159e+07	0	0	1.75452e+07	0	0	0	0	0	0	0
P77962	0	3.28758e+07	3.92461e+08	6.75548e+08	1147141820	7.03346e+08	1601860782	8.45795e+08	4.62635e+08	4.78261e+08	4.55955e+08	6.60915e+08	1587209140	5.81089e+08	5.19771e+08	9.16372e+07	2.41519e+07	0	0	0	0	0	0	0
P77964	0	3.80609e+07	3.3944e+08	4.74046e+08	772735442	3.69154e+08	6.45587e+08	154601811	7.94708e+07	7.92463e+07	4.33619e+07	29449145	2.02143e+07	58019524	9.39052e+07	0	0	0	0	0	0	0	0	0
P77965	0	1.06195e+08	1652520035	1685674125	2474348272	1598014202	3254354289	1294910557	6.57015e+08	6.11761e+08	2.51935e+08	7.46801e+08	0	0	0	0	0	0	0	0	0	0	0	0
P77966	0	2.11933e+07	317915713	4.67041e+08	6.96561e+08	4.23815e+08	1021282614	573151099	3.69666e+08	4.30377e+08	277904087	2.17031e+08	185387135	8.06515e+07	5.79523e+07	9.2185e+06	0	0	0	0	0	0	0	0
P77969	0	1.22917e+07	3.36164e+08	5.31285e+08	8.53861e+08	6.07579e+08	1598982803	1202561164	2181733529	3723348699	2198266111	8.30111e+08	376644264	6.2848e+07	0	0	3.71313e+06	0	0	0	0	0	0	0
P77970	0	5.21745e+07	7.38696e+08	1028070525	1523676701	9.95777e+08	2191608788	1182845475	5.59665e+08	5.59452e+08	4.04128e+08	2.05733e+08	213623882	6.08048e+07	21104237	0	0	0	0	0	0	0	0	0
P77972	0	1.45907e+07	71238422	6.27837e+07	9.65817e+07	4.9749e+07	6.04615e+07	3202464455	12226670295	12496820425	6589321181	1991698298	8.17645e+08	1.82035e+08	8.47545e+07	1.07746e+07	0	0	0	0	0	0	0	0
P77973	0	2.6034e+07	3.9615e+08	6.20052e+08	1002253719	6.61045e+08	1468307859	876585730	702352040	6.60299e+08	5.94497e+08	644505071	9.32111e+08	844366384	7.7769e+08	1.53807e+08	4.9653e+07	1.65455e+07	4.10594e+06	0	0	0	0	0
P80505	0	2.91722e+08	2500545701	4144048412	5685511277	4374507071	25098003658	20467693316	13350052800	13522579120	10683152361	7832134043	6708889531	3895772267	5620515153	1673130320	14725934510	2404093560	1.06946e+08	0	2.22748e+07	5.14639e+07	0	6.61457e+06
Q01950	0	1339014509	3876877283	3349272843	3324030880	2193734602	2917565315	2088158762	1236615088	467922998	7.72058e+08	1130840403	1683979684	796460256	744418635	4.32275e+08	3.48377e+08	195392112	0	0	97503830	0	0	0
Q01952	0	1282203255	6782058626	8235415317	17202985975	10377473474	34609296990	23173225581	20271461811	22220818212	21945945960	20064022562	46152637342	119000000000	204000000000	162000000000	92509995244	14852034713	7153854640	1.22968e+08	3.17244e+08	3.54818e+08	0	0
Q05972	0	517545481	5836208074	7321364987	11673162996	8857508246	17446827627	8746254451	6115528572	7052744693	6523535875	6620261350	5527245688	2340828253	9.87403e+08	105575122	3.63733e+07	2.67419e+07	2.0878e+07	0	1.2964e+07	4.92999e+07	0	0
Q46363	0	1.17851e+07	2.15072e+08	3.20472e+08	3.73066e+08	1.5864e+08	5.34931e+08	4.31661e+08	2.35798e+08	3.07195e+08	379792611	1.20534e+08	0	3.53586e+07	0	0	0	0	0	0	0	0	0	0
Q55087	0	6.02167e+07	1066418413	1509849555	2474216101	1578823150	4685455932	2927890558	1978023058	1801173942	1624474918	1000259388	1320233347	9.94555e+08	1144024545	2.60919e+08	1.02874e+08	5.45439e+07	2.37483e+07	0	6.55694e+06	1.3642e+07	0	0
Q55113	0	7.96875e+06	0	0	0	0	0	0	0	0	33935544	5.05039e+07	198308982	26158939	38851046	0	0	0	0	0	0	0	0	0
Q55118	0	3.14238e+07	3.45635e+08	544903910	7.94197e+08	663843096	1636047813	8.72495e+08	5.71761e+08	6.02668e+08	5.41678e+08	4.51215e+08	2723950024	5039038229	2444187818	4.60073e+08	1.83866e+08	5.90006e+07	1.24502e+07	0	0	0	0	0
Q55131	0	1.13328e+07	3.72708e+08	3.87426e+08	8.88933e+08	5.85873e+08	9.53632e+08	7.87676e+08	3.84277e+08	370484330	3.51947e+08	1.44348e+08	493837491	4.913e+08	3.12087e+08	3.43116e+07	5.56873e+06	0	0	0	0	0	0	0
Q55154	0	2.12216e+07	2.64505e+08	4.28995e+08	598817077	4.11578e+08	1071200325	628633356	536117332	5.66132e+08	4.35551e+08	426211024	1.7319e+08	41771774	0	0	0	0	0	0	0	0	0	0
Q55155	0	1.3606e+07	1.60307e+08	2.67647e+08	4.01969e+08	2.70157e+08	4.59367e+08	165847558	1.2047e+08	9.29014e+07	1.03461e+08	6.79266e+08	13426697	87925580	0	1.51666e+07	4.93107e+06	0	0	0	0	0	0	0
Q55176	0	2.0355e+08	2995433051	1680900377	7137124149	3405725060	11501212290	7229821972	8056367236	8824987368	7249412103	3887772155	3066698633	1301901044	675135081	7.90009e+07	1.90557e+07	0	0	0	0	0	0	0
Q55187	0	8.92245e+06	1.26667e+08	1.70531e+08	2.95024e+08	175810822	631718514	2.48274e+08	1.95489e+08	2.01324e+08	3.58023e+07	0	0	0	49605949	0	0	0	0	0	0	0	0	0
Q55199	0	3.77015e+08	3585054691	7303533155	10028811747	11657819673	30323015639	18639925443	11547280437	10981496004	10785602829	5602893730	5092865265	3039698019	2427442502	8.37203e+08	7.03846e+07	0	0	0	0	0	0	0
Q55200	0	9.35893e+06	4.93277e+07	9.51921e+07	2.06654e+08	1.4546e+08	5.4067e+08	4.36571e+08	1.87202e+08	2.62757e+08	206549058	1.21048e+08	1.95841e+08	1.40362e+08	248807130	0	0	0	0	0	0	0	0	0
Q55247	0	1.2044e+08	1662567930	2717850275	5616290646	3181265064	10377014003	8220771467	5724747652	4471015023	3695575706	2915402950	4043737115	3397281175	15256461337	7225319448	4354275065	8.90182e+08	2.4484e+08	0	5.43717e+07	7.89595e+06	0	0
Q55274	0	1.07364e+08	262874253	1.92522e+08	4.84785e+07	2.21205e+08	1.24659e+08	7.19222e+07	1.83962e+08	173782228	1.17248e+08	287416388	2.29739e+08	1.75547e+08	0	3.10118e+07	0	0	0	0	0	0	0	0
Q55318	0	5.12256e+07	449025384	5.44099e+08	823599746	658537279	2732080859	4970717282	12996908708	18431581897	10696902242	4663560123	3279208363	2099288735	2339953784	8.11628e+08	3.82285e+08	1.18588e+08	3.72984e+07	0	2.37347e+07	4.13256e+07	0	9.53018e+06
Q55332	0	1.46082e+07	0	0	0	0	7.44202e+07	0	0	61092350	1.37532e+07	2.03244e+07	5.02879e+07	1266809363	13591441519	28129422273	18015890423	10177538708	8.48695e+08	0	1.20691e+08	1.18025e+08	0	6.34073e+06
Q55336	0	1.55705e+07	1.19218e+08	2.78579e+08	2.64659e+08	1.81142e+08	884583601	1.88737e+08	7.6042e+08	205717062	1.0021e+08	6.91892e+07	347398920	2.22326e+08	153742776	5.88096e+08	5.39509e+08	0	0	0	0	0	0	0
Q55354	0	1.07426e+08	0	0	0	0	0	0	0	170092159	0	1.30752e+08	175238800	0	0	1.01661e+08	0	0	0	0	0	0	0	0
Q55356	0	246952097	1351933131	3117376794	3464366001	2871640000	6882335475	3631001845	2514786280	4711733417	2902407212	2151579738	2078467922	1955402104	1724972681	7.00899e+08	9.58282e+08	9.86659e+08	1.83993e+08	0	4.30595e+07	4.33971e+08	0	0
Q55366	0	1.08237e+07	7.5777e+07	8.39097e+07	1.41153e+08	5.55903e+07	1.72336e+08	9.32711e+07	8.69159e+07	8.24799e+07	9.20104e+07	4.13438e+07	1069756390	2237088474	3929439280	9.23858e+08	2.81245e+08	5.57809e+07	5.39935e+06	0	0	0	0	0
Q55374	0	1.36306e+07	1.62505e+08	2.14698e+08	3.32182e+08	1.87616e+08	4.12307e+08	1.82942e+08	1.00484e+08	9.73784e+07	1.85855e+07	0	0	0	0	0	0	0	0	0	0	0	0	0
Q55375	0	1.20327e+07	5.10749e+07	6.27449e+07	6.96164e+07	6.39294e+07	64583831	3.74501e+07	5.39324e+07	0	0	0	0	0	0	0	0	0	0	0	0	0	0	0
Q55386	0	4.70008e+06	4.14811e+07	0	0	0	0	7.72403e+07	5.49795e+07	7.41088e+07	0	3.66995e+08	3337789431	2822944443	5679053684	1700810637	7.73343e+08	235062899	2.55068e+07	0	0	0	0	0
Q55387	0	3.02536e+07	4.19782e+08	7.8672e+08	1355025961	1042647727	2758301476	1244851523	8.87273e+08	9.06033e+08	4.28429e+08	5.19183e+08	4.49533e+08	1.56946e+08	1.28822e+08	0	0	0	0	0	0	0	0	0
Q55403	0	1.59061e+07	182139074	134859391	3.1672e+08	2.01991e+08	7.42922e+08	371989777	3.41278e+08	3.07296e+08	3.21243e+08	204292782	0	8.1003e+07	3.56562e+08	7.7597e+07	0	0	0	0	0	0	0	0
Q55404	0	7.04463e+06	2.34708e+08	3.53843e+08	5.73339e+08	4.02604e+08	9.28199e+08	540216609	2.73334e+08	2.79113e+08	243473874	1.75823e+08	2.81899e+08	8.21637e+07	4.58272e+07	0	0	0	0	0	0	0	0	0
Q55415	0	2.36948e+07	1.0484e+08	2.35985e+08	3.84923e+08	2.4308e+08	7.2024e+08	354060726	2.65941e+08	1.92036e+08	1.73545e+08	8.11847e+07	8.62658e+07	58634416	0	0	0	0	0	0	0	0	0	0
Q55419	0	1.05446e+07	3.29028e+07	116797976	2.24619e+08	1.48121e+08	3.97414e+08	1.81751e+08	9.21373e+07	1.13065e+08	3.5101e+07	103420512	5.64273e+07	9.22194e+07	1.9476e+08	1.53568e+08	5.37058e+07	7.97965e+06	1.78325e+06	0	0	0	0	0
Q55422	0	2.9382e+07	125002136	3.58187e+08	453493879	3.17684e+08	731560015	3.50041e+08	1.31503e+08	1.421e+08	1.08144e+08	6.82539e+07	1.47987e+08	1.91225e+08	100252733	67018115	0	0	0	0	0	0	0	0
Q55434	0	3.0304e+06	3.29253e+07	7.01541e+07	4.99534e+07	2.42305e+07	3.2218e+07	41322121	0	0	0	0	0	0	0	0	0	0	0	0	0	0	0	0
Q55436	0	4.33518e+07	3.58187e+08	5.60413e+08	5.0882e+08	3.49004e+08	6.74015e+08	2.53299e+08	1.27606e+08	1.31988e+08	88320942	83005113	1.21678e+08	1.45369e+08	32147883	1.95323e+07	0	0	0	0	1.56724e+06	0	0	0
Q55437	0	5.83588e+06	8.458e+07	1.41222e+08	1.60422e+08	1.33195e+08	4.32578e+08	2.49769e+08	181521048	261789896	7.2042e+07	145394130	1.37817e+08	0	3.89624e+08	1.94709e+07	0	0	0	0	0	0	0	0
Q55443	0	1.05918e+07	1.72707e+08	1.80553e+08	7.13593e+08	2.07349e+08	5.10903e+08	1.78599e+08	4.13475e+07	7.99899e+07	1.45035e+07	23331317	2.33166e+07	0	0	0	0	0	0	0	0	0	0	0
Q55445	0	3.94265e+07	527696695	8.05264e+08	1244773909	814057468	2105686380	1211549127	7.09059e+08	455994090	2.46372e+08	5.78636e+07	4.93832e+07	2.61409e+07	3.64413e+07	1.43644e+07	0	0	0	0	0	0	0	0
Q55448	0	9.83278e+06	1.20136e+08	1.44499e+08	1.84062e+08	1.21644e+08	1.99011e+08	7.08182e+07	4.96238e+07	6.55089e+07	5.59696e+07	1.16392e+08	6.13135e+07	1.57466e+07	2.4957e+08	1.4966e+08	5.83212e+07	1.73137e+07	7.38432e+06	0	0	0	0	0
Q55452	0	2.21456e+06	2.85151e+07	7.84203e+07	4.63836e+07	4.92296e+07	4.18222e+07	2.79584e+07	2.17163e+07	20897653	0	0	0	0	0	0	0	0	0	0	0	0	0	0
Q55455	0	1.10664e+06	1.30254e+08	1.74282e+08	3.17482e+08	1.94676e+08	456884991	2.12444e+08	1.29094e+08	5.14092e+07	3.72067e+07	2.14269e+07	0	0	0	0	0	0	0	0	0	0	0	0
Q55458	0	1.92816e+06	136790788	2.44263e+08	470878746	4.1934e+08	8.99149e+08	6.62017e+08	4.43707e+08	3.81964e+08	3.26387e+08	2.10295e+08	3.78609e+08	1.44746e+08	1.30163e+08	0	0	0	0	0	0	0	0	0
Q55465	0	3.36643e+06	5.78472e+07	7.864e+07	1.0085e+08	5.99984e+07	1.21932e+08	0	0	0	0	0	0	0	0	0	0	0	0	0	0	0	0	0
Q55467	0	1.70187e+07	169625124	235669096	4.50835e+08	2.90451e+08	450443835	345454768	1.79086e+08	231559233	1.15053e+08	2.70276e+08	77232614	1.16348e+08	229286768	42541074	4.89143e+07	14832906	6.07078e+06	0	0	0	0	0
Q55477	0	8.97654e+06	5.16995e+07	1.29484e+08	57655243	6.99861e+07	1.42307e+08	7.96762e+07	6.86686e+07	90236860	0	1.99455e+08	384442416	0	0	0	0	0	0	0	0	0	0	0
Q55486	0	6.3263e+06	1.30957e+08	1.71161e+08	356885701	1.88616e+08	5.5023e+08	2.83944e+08	1.58541e+08	1.47395e+08	1.08952e+08	5.22347e+07	60988877	8872172	0	0	0	0	0	0	0	0	0	0
Q55496	0	1.01076e+07	4.69807e+07	9.00716e+07	1.21918e+08	7.20672e+07	1.59577e+08	1.45164e+08	117446735	1.95987e+08	1.00286e+08	61535849	85225606	8.39177e+07	1.27333e+08	4.20518e+07	3.23686e+07	0	0	0	0	0	0	0
Q55501	0	6.548e+06	6.49262e+08	7.33306e+07	8.76116e+08	6.58413e+08	8.0279e+07	3.295e+07	2.83559e+07	1.83447e+07	0	1.98117e+07	3.64428e+07	0	0	0	0	0	4.06136e+06	0	0	9835800	0	0
Q55511	0	1.23747e+07	2.84617e+08	5.53144e+08	9.70426e+08	7.1769e+08	1573336665	1391709606	1117173039	1572657115	1694076976	9.88697e+08	5.65684e+08	1.87814e+08	8.96187e+07	1.82107e+07	0	0	0	0	0	0	0	0
Q55512	0	2.06431e+07	2.11929e+08	3.81327e+08	288746969	389238317	803220334	4.40724e+08	304027675	3.06323e+08	2.68971e+08	2.53421e+08	4.78514e+08	8.42606e+08	1262157950	3.20968e+08	8.6871e+07	1.95722e+07	18094534	0	0	0	0	0
Q55513	0	5.35893e+06	6.54162e+07	8.45114e+07	2.27671e+08	1.61249e+08	408763336	2.0066e+08	8.78465e+07	9.60038e+07	2.76722e+08	7.68371e+08	1099835953	2.93108e+08	0	4.011e+07	0	0	0	0	0	0	0	0
Q55514	0	11336203	315535827	4.53842e+08	738031251	5.14875e+08	1454359976	928389962	721098280	5.68696e+08	7.80325e+08	7.56275e+08	9.95899e+08	1280168944	2197221033	6.5688e+08	1.44806e+08	4.92873e+07	1.23649e+07	0	0	0	0	2.60322e+06
Q55517	0	3.05486e+07	1.5409e+08	2.20346e+08	3.53777e+08	2.32593e+08	8.08395e+08	2.8731e+08	245637005	2.33328e+08	4185424605	6533445196	5600820666	1204711465	6.76075e+08	8.35516e+07	1.36451e+07	0	0	0	0	0	0	0
Q55522	0	4.62013e+07	5.46603e+08	8.28658e+08	1237976486	8.85822e+08	2070968207	9.35076e+08	5.54224e+08	4.37258e+08	3.03839e+08	1.8295e+08	7.86706e+07	0	0	0	0	0	0	0	0	0	0	0
Q55527	0	1.54859e+07	2.6143e+08	411426538	4.61196e+08	4.10295e+08	5.01064e+08	2.63254e+08	7.29844e+07	6.2671e+07	4.65047e+07	0	0	0	0	0	0	0	0	0	0	0	0	0
Q55551	0	2.50049e+08	1.01618e+08	9.92035e+07	2.50564e+08	1.20463e+08	197994846	1.55009e+08	1.07961e+08	5.42439e+07	19076908	0	0	0	5.19344e+07	1.26788e+07	0	0	0	0	0	0	0	0
Q55587	0	4.29797e+06	1.6793e+07	5.19716e+07	6.73793e+07	4.34985e+07	8.6803e+07	4.6885e+07	2.36542e+07	2.85172e+07	19631790	0	0	3.17425e+07	0	0	0	0	0	0	0	0	0	0
Q55589	0	7.26264e+06	2.06637e+08	2.00071e+08	5.15244e+08	2.89836e+08	5.41321e+08	4.26947e+08	211036904	2.62637e+08	1.10908e+08	52442627	5.16356e+07	4.11305e+07	3.56117e+07	0	0	0	0	0	0	0	0	0
Q55604	0	2.85225e+07	7.10856e+07	51408901	42674625	0	0	0	0	0	0	0	0	0	0	0	3.60033e+07	3.60783e+07	2.12991e+07	0	0	1.27768e+07	0	0
Q55610	0	1.98172e+07	1.82438e+08	360145579	6.00493e+08	3.14647e+08	1065713212	8.04868e+08	3.62875e+08	3.28251e+08	2.07043e+08	1.33365e+08	60028706	5.96448e+06	65107994	0	0	0	0	0	0	0	0	0
Q55614	0	4.76234e+06	4.6436e+07	9.26936e+07	1.11534e+08	9.11022e+07	229420811	1.39958e+08	7.46801e+07	9.32228e+07	8.26046e+07	5.58655e+07	4.21804e+07	61133079	4.47785e+07	1.09728e+07	0	0	0	0	0	0	0	0
Q55627	0	1.09103e+07	7.47254e+07	9.39833e+07	1.4179e+08	7.45125e+07	1.23712e+08	3.10545e+07	0	3.61528e+07	1.76763e+07	0	0	0	0	0	0	0	0	0	0	0	0	0
Q55636	0	7.80716e+06	34830236	0	0	2.62057e+07	40532907	0	0	0	0	0	0	0	0	0	0	0	0	0	0	0	0	0
Q55662	0	86217129	1018714921	1523606785	2122527176	1284105981	4110930968	1748270166	9.83605e+08	1173110439	8.03891e+08	6.48707e+08	500448659	3.78158e+08	3.56882e+08	1.04427e+08	3.40374e+07	0	0	0	0	0	0	0
Q55664	0	1.20672e+07	2.04463e+08	3.43282e+08	611520151	4.27934e+08	1079324465	8.2691e+08	835684222	23026840945	42914364523	22303496736	14779834273	3416195327	3136593423	6.77694e+08	300000121	111355713	3.86296e+07	0	1.61888e+07	3.67735e+07	0	0
Q55665	0	1.29668e+08	1829839456	2656360786	3966625520	2538323187	5861881214	3512201790	1759193667	1787597073	1634894436	3287753863	8757657801	3735377583	2949976290	3.47501e+08	8.26501e+07	7.44724e+06	0	0	0	0	0	0
Q55667	0	1.53398e+07	2.32272e+08	2.55781e+08	6.59021e+08	4.57679e+08	1147015631	5.97148e+08	4.77617e+08	372555239	4.28088e+08	4.25316e+08	231318327	2.83755e+08	1283123536	5.16368e+08	1452999616	1379866313	4.97473e+08	0	104314796	6.62931e+07	0	0
Q55671	0	1.4141e+07	1.51852e+08	206011151	3.79143e+08	3.10102e+08	6.09973e+08	4.64941e+08	2.31599e+08	2.16977e+08	9.02339e+07	88987612	9.21168e+07	1.4797e+08	1.6407e+08	2.83924e+07	9072158	0	0	0	0	0	0	0
Q55687	0	1.10931e+07	7.19672e+08	1.93713e+08	3.18451e+08	2.17359e+08	5.16812e+08	3.11987e+08	1.65686e+08	1.43628e+08	1.22677e+08	122315165	1.51058e+08	7.8112e+07	60194702	0	0	0	0	0	0	0	0	0
Q55690	0	3.2435e+07	4.18255e+08	5.90209e+08	9.26015e+08	4.91768e+08	1296336356	6.82351e+08	297246493	2.32819e+08	1.59827e+08	7.27612e+07	6.66774e+07	2.43661e+07	0	0	0	0	0	0	0	0	0	0
Q55700	0	1.0117e+08	5.77171e+08	2146731734	1447837824	2572990308	2430509262	1589074258	4311511213	7544763828	6.07563e+08	2.88029e+08	382859592	2.58681e+08	198582937	4.57012e+07	2.88404e+07	2.80585e+06	0	0	0	0	0	0
Q55707	0	1.00096e+08	1.85135e+08	3.57288e+08	4.10961e+08	1.44787e+08	1.20006e+08	5.17497e+07	55497659	0	7.40953e+07	6.33733e+08	2619302147	3.03919e+08	290598074	1.27193e+08	0	0	0	0	0	0	0	0
Q55709	0	2.6425e+07	3.45989e+08	1288224631	6.66194e+08	1282353761	1218251321	667337968	2.92537e+08	4.88424e+08	7.41948e+08	4.15593e+08	1.99548e+08	5.23125e+07	0	0	0	0	0	0	0	0	0	0
Q55716	0	1.44987e+07	1.1234e+08	221018290	305731856	160516736	4.90407e+08	4.25166e+08	2.23685e+08	2.83565e+08	2.55111e+08	1.36376e+08	2.78413e+08	7.17025e+07	9.74336e+07	0	0	0	0	0	0	0	0	0
Q55718	0	7.04456e+07	0	0	0	0	0	0	0	0	0	0	0	0	0	0	0	0	8.48699e+07	0	3.48931e+07	1.69051e+08	0	0
Q55729	0	1.11008e+07	115760383	2.02806e+08	3.97386e+08	2.52649e+08	5.72975e+08	2.53547e+08	141184502	1.24118e+08	5.78744e+07	2.49464e+07	3.52594e+08	1.69585e+08	1.1074e+08	1.01465e+07	0	0	0	0	0	0	0	0
Q55734	0	8.97466e+06	6.5308e+07	1.15872e+08	2.64252e+08	1.87617e+08	4.20437e+08	1.94793e+08	1.66553e+08	1.95944e+08	148595743	8.8914e+07	2.88549e+08	3.49637e+08	5.69773e+08	1.63693e+08	124033752	4.29982e+07	1.58895e+07	0	0	0	0	0
Q55738	0	2.07758e+07	3.19156e+08	3.84632e+08	7.27841e+08	4.26759e+08	1090042723	594216794	4.90974e+08	7.78342e+08	1.69323e+08	8.01545e+07	1113714596	2.60005e+07	0	0	0	0	0	0	0	0	0	0
Q55746	0	6.00048e+06	7.5626e+07	1.37478e+08	1.99421e+08	2.13907e+08	6.11607e+08	4.03088e+08	2.55574e+08	2.41134e+08	142320660	8.50038e+07	108166099	509467441	0	42279713	0	0	0	0	0	0	0	0
Q55747	0	2.65867e+07	5.36933e+07	5.12743e+07	87519287	8.05941e+07	6.3361e+07	7.99591e+07	44942710	48585522	0	0	0	0	0	3.14966e+07	2.38548e+07	2.37981e+07	0	0	0	0	0	0
Q55756	0	1.43123e+07	2.39387e+08	3.72351e+08	5.49558e+08	3.98337e+08	1164516473	5.71685e+08	3.91847e+08	3284842402	1870968949	7.80013e+08	5.37243e+08	4.79268e+08	6.76444e+07	0	0	0	0	0	0	0	0	0
Q55765	0	0	54464694	4.82764e+08	7.55384e+08	9.49083e+08	1733436003	1219479381	9.82283e+08	1028226138	1546767488	8.91058e+08	9.68943e+08	6.74736e+08	2.30553e+08	3.96674e+07	4.84871e+07	4.58491e+07	2.37861e+07	0	0	8.57732e+06	0	0
Q55770	0	7.89518e+06	2.71978e+08	6.4871e+08	6.04004e+08	3.85881e+08	9.94297e+08	5.0678e+08	5.36153e+08	803874587	5.1206e+08	2.5431e+08	1.5955e+08	6.85401e+07	4.44253e+07	0	0	6.45479e+06	0	0	0	0	0	0
Q55776	0	2.76434e+07	3.30315e+08	4.73574e+08	7.81057e+08	598877917	1318954753	8.01599e+08	4.38379e+08	2.93578e+08	207581971	9.20567e+07	60250828	4.1902e+07	0	0	0	0	0	0	0	0	0	0
Q55778	0	2.37513e+07	3.05093e+08	4.60137e+08	731721769	5.045e+08	1195301791	7.20538e+08	351124943	3.80384e+08	3.65802e+08	236797845	3.5119e+08	1.20996e+08	53224058	11244762	0	0	0	0	0	0	0	0
Q55786	0	1.87128e+07	2.08526e+08	3.2933e+08	4.61117e+08	3.5986e+08	4.33745e+08	3.63598e+08	1.68204e+08	256322823	147151141	0	19026890	0	0	0	0	0	0	0	0	0	0	0
Q55790	0	5.49729e+07	4.46574e+07	4.40264e+07	5.28087e+07	3.09533e+07	1.76857e+08	7.19443e+07	5.77624e+07	3.27224e+07	5.86865e+07	90402696	8.2243e+07	2.14524e+07	0	0	0	0	0	0	0	0	0	0
Q55794	0	1.9108e+07	1.38678e+08	1.39006e+08	3.1251e+08	2.20718e+08	6.06925e+08	3.6637e+08	149275067	1.90594e+08	1.8962e+08	288393614	94370167	55551488	1.39704e+08	1.82384e+07	0	0	0	0	0	0	0	0
Q55799	0	1.03162e+07	1.3325e+08	1.88121e+08	2.94921e+08	1.57027e+08	4.11135e+08	2.00677e+08	8.78069e+07	6.65232e+07	2.72806e+07	12765047	0	0	5.33384e+06	0	0	0	0	0	0	0	0	0
Q55806	0	1.39024e+07	1.95151e+08	2.67237e+08	3.73347e+08	286027914	6.97025e+08	5.25949e+08	4.82478e+08	5.54837e+08	862697603	396060188	3.87399e+08	146697930	4.04875e+07	0	0	0	0	0	0	0	0	0
Q55809	0	4.80974e+06	7.3682e+07	1.29436e+08	2.16497e+08	1.15462e+08	391300353	2.23759e+08	1.19064e+08	1.15257e+08	6.97206e+07	4.60906e+07	28421271	52231718	110485853	0	2.62857e+06	0	0	0	0	0	0	0
Q55823	0	20518291	3.12147e+07	9.08796e+07	1.28533e+08	1.31337e+08	2.12435e+08	7.98139e+07	4.79428e+07	6.32279e+07	0	1.28994e+07	0	0	0	0	0	0	0	0	0	0	0	0
Q55846	0	3.97802e+06	2.25614e+07	3.37166e+06	0	0	0	0	0	0	0	0	0	0	0	0	0	0	0	0	0	0	0	0
Q55848	0	1.99734e+07	3.33431e+08	3.4662e+08	6.66449e+08	3.71892e+08	790847356	5.89278e+08	6.0235e+08	450780506	1.8119e+08	7.96887e+07	6.99411e+07	29622303	30375951	0	0	0	0	0	0	0	0	0
Q55863	0	5.01273e+07	4.61694e+07	7.80139e+07	1.44285e+08	3.70616e+07	1.05144e+08	4.59841e+07	2.04625e+07	24268016	1.43582e+07	0	0	0	0	0	0	0	0	0	0	0	0	0
Q55867	0	3.05276e+07	2.90009e+08	4.07784e+08	5.84745e+08	3.89399e+08	7.09876e+08	2.96821e+08	1.52351e+08	1.78464e+08	101958991	145606911	1.56821e+08	0	61172725	0	0	0	0	0	0	0	0	0
Q55870	0	0	3.50847e+07	4.99722e+07	8.51328e+07	4.53864e+07	1.97735e+08	7.38816e+07	65740022	49627282	0	0	0	0	0	0	0	0	0	0	0	0	0	0
Q55874	0	7.15839e+06	5.05863e+07	6.80459e+07	9.40187e+07	2.90432e+07	9.63306e+07	219125252	0	0	5.6434e+07	9.53807e+08	426024888	3.72583e+07	25414495	0	0	0	0	0	0	0	0	0
Q55877	0	1.87758e+07	2.49495e+08	3.20653e+08	3.26702e+08	1.36661e+08	2.65909e+08	8.65136e+07	4.76059e+07	29606860	0	0	0	0	0	0	0	0	0	0	0	0	0	0
Q55898	0	5.43304e+06	116441643	1.93291e+08	3.22548e+08	1.89228e+08	4.2958e+08	2.69077e+08	1.2679e+08	1.50779e+08	1.43596e+08	6.41644e+07	5.79644e+07	2.38533e+07	0	0	0	0	0	0	0	0	0	0
Q55900	0	1.96258e+07	2.16535e+08	3.70299e+08	5.51303e+08	398464847	9.9593e+08	6.40984e+08	4.35548e+08	3.95828e+08	4.01666e+08	232689873	378523823	260403571	609611344	134534412	5.6046e+07	1.35305e+07	4.03998e+06	0	0	0	0	0
Q55971	0	2.29547e+06	6.33203e+07	8.78024e+07	1.22973e+08	6.81005e+07	1.32751e+08	5.81036e+07	2.30467e+07	0	0	0	0	0	0	0	0	0	0	0	0	0	0	0
Q55987	0	6.35015e+06	6.81772e+07	1.68092e+08	3.40163e+08	2.60573e+08	4.79794e+08	2.35083e+08	107836136	6.58285e+07	0	0	0	0	0	0	0	0	0	0	0	0	0	0
Q57038	0	1.19926e+08	1593642242	2585050784	3702144232	3600676038	11258650671	6936899988	5452408205	4974561469	3202041365	3020827843	1746159591	1318589225	1441279365	1.28982e+08	5.68671e+07	0	0	0	0	0	0	0
Q59975	0	6.60858e+07	2.06679e+08	5.02431e+08	7.53282e+08	2.66419e+08	6.64167e+08	3.87475e+08	2.04642e+08	2.20091e+08	2.35152e+08	4.54074e+08	4.56078e+08	1.40726e+07	0	0	0	0	0	0	0	0	0	0
Q59977	0	2.78379e+07	2.34801e+08	2.62878e+08	4.90973e+08	3.83111e+08	1044488014	5.94567e+08	3.12931e+08	3.01976e+08	2.14562e+08	134202368	160145021	7.26866e+07	80783198	0	0	0	0	0	0	0	0	0
Q59978	0	7.63458e+06	1.93e+07	3.95377e+07	3.11465e+07	3.20313e+07	1693079151	3818898598	3118748646	2664032095	1215956952	777948134	5.80838e+08	3.27974e+08	1.22428e+08	2.58157e+07	0	0	0	0	0	0	0	0
Q59987	0	1.88677e+07	1.34816e+08	3.52227e+08	5.51642e+08	4.75564e+08	1059107429	6.7091e+08	5.35682e+08	6.13347e+08	5.7135e+08	5.24378e+08	723695866	1268983345	1364289263	2.02362e+08	4.91628e+07	2.07625e+07	1.98968e+07	0	2.57742e+07	2.23355e+07	0	1.23677e+07
Q6YRQ9	0	5.9975e+06	3.0707e+07	6.61233e+07	186260472	1.46831e+08	2.93582e+08	118128685	1.05452e+08	8.08055e+07	2.41169e+07	0	0	0	0	722566820	0	0	0	0	0	0	0	0
Q6YRT3	0	190823601	6.12132e+08	7.07402e+08	1327667963	7.95079e+08	1646141126	9.74233e+08	1275445454	1.06755e+08	6.76973e+07	4.15011e+07	0	0	0	0	0	0	0	0	0	0	0	0
Q6ZEA8	0	9.60515e+06	1.23436e+08	3.14502e+08	5.52916e+08	375919307	786614312	4.47072e+08	1.54898e+08	1.0297e+08	3.05153e+07	0	0	0	0	0	0	0	0	0	0	0	0	0
Q6ZEA9	0	5.98905e+06	9.82559e+07	349441604	5.70215e+08	442335235	9.33991e+08	4.32786e+08	1.97321e+08	7.74942e+07	5.33914e+07	0	0	0	30476263	30038056	1.73712e+07	10572438	0	0	0	0	0	0
Q6ZED6	0	3.84014e+06	4.67563e+07	7.83974e+07	1.11363e+08	1.09652e+08	3.24162e+08	1.08582e+08	6.67706e+07	8.62781e+07	61861194	3.17938e+07	0	67390952	0	7277549	0	0	0	0	0	0	0	0
Q6ZEH4	0	5.95457e+06	6.24168e+07	9.83613e+07	1.02222e+08	8.41267e+07	1.22821e+08	5.25092e+07	1.55109e+07	0	3.35399e+07	0	0	2.96648e+07	0	0	0	0	0	0	0	0	0	0
O06944	0	0	20768619	1.89045e+07	1.54758e+07	2.97471e+07	99631576	6.46331e+07	1.98173e+07	1.93291e+07	0	0	1.4971e+07	0	0	0	0	0	0	0	0	0	0	0
P0CJ64	0	0	1625962619	0	0	0	0	0	0	0	0	0	0	7.21063e+07	2.18215e+07	0	0	0	0	0	0	0	0	0
P10549	0	0	2.93139e+07	110003866	101141316	0	3.35563e+07	0	3.98181e+07	1.01001e+07	5.08293e+07	0	3.04051e+08	3707146500	29287851567	17540611977	6823721855	2722145110	3.01468e+08	0	4.99411e+07	7.78452e+07	0	0
P19125	0	0	4.94564e+07	1.06836e+08	1.1995e+08	1.54608e+08	355881827	2.9152e+08	2.56271e+08	3.3275e+08	420413480	523653793	7.88574e+08	2.65859e+08	1.6355e+08	4.30296e+07	2.81896e+07	0	0	0	0	0	0	0
P20169	0	0	48660002	5.76586e+07	1.12524e+08	3.42706e+07	8.86709e+07	7.7497e+07	25874511	4.27791e+07	16266296	0	0	0	0	0	0	0	0	0	0	0	0	0
P20170	0	0	31592689	8.9449e+07	1.78977e+08	1.15861e+08	1.68907e+08	1.44085e+08	1.41362e+08	1.6074e+08	1.14848e+08	1.40679e+08	2.22606e+08	7.89242e+07	10431152	0	0	0	0	0	0	0	0	0
P22040	0	0	2.06936e+07	6.14689e+07	1.15691e+08	5.60944e+07	1.49842e+08	68068466	0	0	0	0	0	0	0	0	0	0	0	0	0	0	0	0
P26522	0	0	1.84859e+08	4.0866e+08	8.2811e+08	5.34516e+08	1135858755	6.31154e+08	6.37223e+08	5.45758e+08	4.18552e+08	2.79325e+08	3.12211e+08	2.28846e+08	2.67666e+08	6.44174e+07	1.10381e+07	0	0	0	0	0	0	0
P26524	0	0	3.04886e+07	0	0	0	0	82355279	0	3.15827e+07	5.49529e+06	0	0	0	0	0	0	0	0	0	0	0	0	0
P28372	0	0	2.30226e+07	3.89138e+07	7.33836e+07	75772871	1.28368e+08	6.55936e+07	1.40958e+07	81715415	0	27007571	0	0	0	0	0	0	0	0	0	0	0	0
P29273	0	0	3.34601e+07	144163559	2.48694e+08	2.01682e+08	5.79797e+08	3.51126e+08	2.37319e+08	2.49059e+08	1.32263e+08	6.73338e+07	71110986	68036458	69659734	0	0	0	0	0	0	0	0	0
P33779	0	0	149065793	234475817	3.69708e+08	2.96607e+08	1007120374	5.15975e+08	4.22139e+08	3.22399e+08	2.26338e+08	5.57025e+08	5.35014e+08	2.02891e+08	2.2095e+08	5.79794e+07	2.67823e+07	1.1556e+07	0	0	0	0	0	0
P36237	0	0	248761344	1.15281e+07	1.88558e+08	5.49226e+07	4.04066e+08	103751894	177758160	1.55237e+08	7.1528e+07	0	21922522	1047951825	1921600536	6.05136e+08	2.52359e+08	419149390	445404267	0	1.10701e+08	1.98797e+08	0	0
P36265	0	0	5.1051e+07	4.34021e+07	5.7296e+07	6.41311e+07	1.32896e+08	67801217	3.66558e+07	2.89469e+07	6.79593e+07	4.20691e+07	110727114	1.103e+08	1434652242	9.23926e+08	6.84341e+08	2.71658e+08	1.07289e+08	0	2.87484e+07	31822293	0	3.86859e+06
P37294	0	0	2.1589e+07	3.95974e+07	6.36519e+07	3.13709e+07	1.05019e+08	7.69291e+07	5339747	1.10539e+08	0	2.99863e+07	0	0	0	0	0	0	0	0	0	0	0	0
P37367	0	0	9964815	2.90762e+07	4.26386e+07	2.99861e+07	6.04907e+07	4.67328e+07	2.8566e+07	25111138	1.40631e+07	0	0	0	0	0	0	0	0	0	0	0	0	0
P42350	0	0	3.17982e+08	4.71852e+08	498281386	3.62575e+07	740159910	644889552	428585982	2858129481	217897448	0	172647674	8.01367e+07	0	0	0	0	0	0	0	0	0	0
P42352	0	0	7.66941e+07	8.44943e+07	1.05781e+08	5.10732e+07	163857120	4.78048e+08	7.24857e+07	187021069	1062501803	1303049490	2566774819	4129733502	4612386679	1499980763	1127473077	662777071	3.6758e+08	0	2.75037e+08	3.72663e+08	0	5.9053e+07
P48576	0	0	4.79655e+07	9.04198e+07	1.7255e+08	6.33855e+07	2.99313e+08	1.29327e+08	1.39128e+08	9.58068e+07	138425191	3.96145e+08	4.62189e+08	1.64423e+08	64802784	1.11735e+07	0	0	0	0	0	0	0	0
P48944	0	0	1.93791e+08	2.85684e+08	2.99053e+08	1.42152e+08	166765908	0	0	0	0	0	0	0	0	0	0	0	0	0	0	0	0	0
P48946	0	0	1.81668e+08	2.01378e+08	2.8804e+08	1.54028e+08	6.34231e+08	3.70273e+08	3.51555e+08	5.1644e+08	302302256	1.94425e+08	3.50016e+08	0	1.56588e+08	6.67749e+07	1.46025e+07	0	0	0	0	0	0	0
P51634	0	0	7.98651e+07	0	282643289	1.68833e+08	3.9493e+08	1.75756e+08	2.64451e+07	1.14341e+08	7.75446e+07	1.85811e+08	1475150251	2475125818	2262213612	6.01699e+08	1.60049e+08	3.38758e+07	0	0	0	0	0	0
P52231	0	0	39154830	0	0	61565747	126185996	9.19821e+07	0	1.39384e+08	0	0	141027864	236087848	205324716	1.56607e+08	2282312076	16067822085	6529730495	3.1629e+08	1155568350	3.56962e+08	0	1.17053e+07
P52276	0	0	517360816	668296530	1.92019e+08	6.11084e+08	1188526802	1.10517e+08	1.01813e+08	0	1.31511e+08	1039798902	1034602899	3.64839e+08	3.68949e+08	4.78912e+07	1.18065e+07	0	0	0	0	0	0	0
P53383	0	0	1.00819e+08	9.65748e+07	1.78127e+08	1.19883e+08	2.51187e+08	1.81441e+08	1.46967e+08	1.5064e+08	2.08726e+08	76431913	139066930	2.46838e+08	7.37199e+08	4.00041e+08	1.49143e+08	5.70718e+07	9.36534e+06	0	0	0	0	0
P54147	0	0	1190806000	2193529319	3000353929	2465160855	5441673006	2227121605	2150161735	1291910708	5.78513e+08	768374984	549196488	0	105939780	0	0	0	0	0	0	0	0	0
P54224	0	0	5.31809e+07	1.02341e+08	2.21848e+08	3.04559e+08	2161642884	2344817070	1715128112	2115399459	1831830723	1463736251	2902170405	1216344671	1155816763	2.22727e+08	1.25524e+08	41459598	0	0	0	0	0	0
P54261	0	0	8.63046e+07	1.44694e+08	3.397e+08	1.69344e+08	3.68484e+08	3.08614e+08	171344083	1.2672e+08	6.30218e+07	33547240	4.35043e+07	29010326	0	0	0	0	0	0	0	0	0	0
P54735	0	0	5.31736e+06	1.87961e+07	2.47436e+07	3.09766e+07	6.60112e+07	2.18743e+07	2.23924e+07	9.94779e+06	19760504	0	0	0	0	0	0	0	0	0	8.93074e+07	0	0	0
P54902	0	0	1.24109e+07	1.40425e+07	3.37949e+07	1.76681e+07	7.04037e+07	2.18579e+07	0	0	0	3.25106e+08	8.45892e+08	1.41418e+08	1.11514e+08	0	0	0	0	0	0	0	0	0
P54984	0	0	2.80846e+08	62877217	0	1872468457	0	0	42685241	0	0	0	0	0	0	0	0	0	0	0	0	0	0	0
P55038	0	0	3.63178e+07	5.30353e+07	6.46656e+07	3.65155e+07	8.75571e+07	7.53763e+07	4.31632e+07	1.57574e+08	2356867101	1860749607	1596661253	2.92668e+08	2.41451e+08	0	0	0	0	0	0	0	0	0
P72571	0	0	6.87231e+07	8.15051e+07	101479435	6.42281e+07	22421520	4.22464e+08	0	8.24681e+06	1.65966e+07	0	0	0	0	0	0	0	0	0	0	0	0	0
P72580	0	0	1593769916	3.38378e+07	8.00112e+07	9.67913e+07	173268818	8.03741e+07	7.55593e+07	6.70736e+07	0	0	0	0	0	0	0	0	0	0	0	0	0	0
P72581	0	0	7.06317e+06	0	0	0	0	0	0	0	0	0	0	0	0	0	0	0	0	0	0	0	0	0
P72582	0	0	5.54638e+07	1.09341e+08	137716151	7.70465e+07	160753432	1.78546e+08	1.11754e+08	139426808	100151288	0	4.46215e+07	130179285	2.38844e+07	46470178	2.62147e+07	0	0	0	0	0	0	0
P72583	0	0	22693225	5.40735e+07	5.69872e+07	2.68099e+07	1.02397e+08	2.32835e+07	3.70752e+07	54229129	4.57202e+07	25101163	35981046	0	1.35801e+08	1.13517e+08	1.9691e+08	3.97676e+07	4.87696e+07	0	1.18167e+07	0	0	0
P72585	0	0	1.6013e+08	8.82136e+07	1.62714e+08	1.25758e+08	475442181	1.87332e+08	1.65483e+08	1.81546e+08	1.61072e+08	9.76662e+08	1070329473	7.78197e+08	4321681251	1569365258	9.36465e+08	2.43877e+08	4.04467e+07	0	5.91522e+06	0	0	0
P72587	0	0	3.90593e+07	70320147	1.86822e+08	6.9938e+07	1.94281e+08	9.43957e+07	1.47087e+08	1.45217e+08	7.70447e+07	0	4.38318e+07	0	0	0	0	0	0	0	0	0	0	0
P72588	0	0	3.10911e+07	5.13376e+07	88883721	6.21161e+07	1.37466e+08	1.23298e+08	5.96328e+07	3.75262e+07	4.64486e+07	14763339	0	0	0	0	0	0	0	0	0	0	0	0
P72604	0	0	6.80788e+07	0	78956257	0	96723484	0	0	0	0	0	0	0	0	0	0	0	0	0	0	0	0	0
P72617	0	0	21101156	2.66594e+07	57802206	3.6608e+07	1.08222e+08	21581574	1.94816e+07	0	0	0	0	0	0	0	0	0	0	0	0	0	0	0
P72621	0	0	3.64129e+07	3.39045e+07	2.01753e+07	1.19315e+07	6.77887e+06	2.97085e+07	0	0	0	0	0	0	0	0	0	0	0	0	0	0	0	0
P72622	0	0	1.35374e+07	0	0	2.49466e+07	0	0	0	0	0	0	0	0	21693700	560264104	269515904	2.20501e+08	2.28769e+07	0	4.77902e+06	0	0	0
P72642	0	0	9.89449e+06	3.06665e+07	71674315	3.06085e+07	4.85236e+07	6.94042e+07	7.00551e+07	2.46823e+08	1297100548	7.64476e+08	6.88786e+08	140146015	4.19934e+07	0	0	0	0	0	0	0	0	0
P72650	0	0	5.69838e+06	2.75474e+07	5.27068e+07	2.85596e+07	9.68583e+07	3.62765e+07	2.91239e+07	3.36289e+07	3.07991e+07	0	0	1.00623e+08	0	0	0	0	0	0	0	0	0	0
P72652	0	0	1.20946e+07	22107149	94795002	44247022	8.48134e+07	3.88943e+07	2.99574e+07	2.64674e+07	0	3.8262e+07	0	0	0	4.55125e+07	0	0	0	0	0	0	0	0
P72653	0	0	4.41733e+07	8.47523e+07	1.18458e+08	3.38526e+07	2.40731e+08	3.79095e+07	2.2959e+08	2.41173e+08	0	1.91283e+07	6.19223e+06	0	0	0	0	0	0	0	0	0	0	0
P72658	0	0	3.33649e+07	33567210	6.74534e+07	4.41145e+07	2.00785e+08	91018376	6.95741e+07	60355328	7.06029e+07	0	0	0	0	3.17188e+07	7.61784e+06	0	0	0	0	0	0	0
P72671	0	0	1.35394e+07	0	0	0	5.73456e+07	0	19478390	0	2.8816e+07	0	0	0	0	0	0	0	0	0	0	0	0	0
P72672	0	0	3.58265e+07	1.82332e+07	0	0	0	0	0	0	0	0	0	0	0	0	0	0	0	0	0	0	0	0
P72678	0	0	7.49482e+06	0	0	0	0	0	0	0	0	0	0	0	0	0	0	0	0	0	0	0	0	0
P72690	0	0	1.54261e+07	0	25266648	0	64360920	0	0	0	0	0	0	0	0	0	0	0	0	0	0	0	0	0
P72704	0	0	2.42418e+08	3.59586e+08	4.7321e+08	4.2632e+08	9.62425e+08	4.37592e+08	7.31693e+08	4.63585e+08	3.69222e+08	292953208	0	326261246	6.9172e+08	1121320042	8.95061e+08	5.91714e+08	6.90523e+07	0	2.40628e+06	0	0	0
P72710	0	0	134866194	7.82348e+07	4.08434e+06	6.52035e+07	32404996	72829223	0	0	0	0	0	0	0	0	0	0	0	0	0	0	0	0
P72718	0	0	1.55882e+08	3199236	1.15558e+07	0	0	0	0	0	0	0	0	0	0	0	0	0	0	0	0	0	0	0
P72725	0	0	1.61485e+07	30376459	5.70257e+07	1.89002e+07	1.31228e+07	60087474	2.67193e+07	2.82522e+07	4.45349e+07	0	0	0	0	0	0	0	0	0	0	0	0	0
P72728	0	0	6.53579e+07	6.40764e+07	1.18753e+08	7.85514e+07	1.9612e+08	5.25354e+07	5.62563e+07	1.96473e+07	0	0	0	0	0	0	0	0	0	0	0	0	0	0
P72730	0	0	23881261	0	6545394	7.53471e+07	2.12761e+08	4.22674e+08	1.06035e+08	1.93084e+08	7.91746e+07	9.87409e+07	168701231	3.46709e+07	22604099	3.73462e+06	0	0	0	0	0	0	0	0
P72734	0	0	8.64115e+06	0	8.74926e+06	4.89147e+06	0	0	0	0	0	0	0	42253360	0	0	0	0	0	0	0	0	0	0
P72738	0	0	2.79947e+07	4.42302e+07	7.50259e+07	3.50567e+07	1.22902e+08	3.00351e+07	4.06201e+07	4.99648e+07	0	0	0	0	0	0	0	0	0	0	0	0	0	0
P72740	0	0	1.92308e+08	3.83302e+08	1368276511	621971667	1763113880	1300099852	8.97916e+08	1263185406	2298104586	1999643495	1903472720	6.70115e+08	389237186	5.45399e+07	1.70108e+07	1.31555e+07	0	0	0	0	0	0
P72741	0	0	55175643	109032307	1.84695e+08	1.87768e+08	4.86281e+08	3.09877e+08	2.05622e+08	2.27835e+08	1.95467e+08	1.48031e+08	1.88377e+08	2.01934e+08	3.40072e+08	1.25819e+08	2.97329e+07	0	0	0	0	0	0	0
P72752	0	0	1.17782e+07	21694461	44700433	42044096	7.4482e+07	0	3.23659e+07	1.90961e+07	0	2.68233e+07	5.08597e+07	1.07301e+08	9.83799e+07	1.79881e+07	0	0	0	0	0	0	0	0
P72754	0	0	1.63444e+08	3.15565e+08	5.03621e+08	3.20153e+08	7.12536e+08	4.35255e+08	307278352	3.08756e+08	2.05614e+08	148661637	2.39496e+08	1.24566e+08	3.32718e+08	51824930	2.67859e+07	1.57577e+07	0	0	0	0	0	0
P72761	0	0	1.31804e+08	145918591	0	0	0	0	213036568	321450512	4.13425e+08	1106071134	16875363728	15439732672	12665980213	3186245228	1060351056	5.50326e+08	162845387	0	0	93800246	0	1.33896e+07
P72762	0	0	1.62182e+07	2.59189e+07	5.96292e+07	4.71558e+07	1.04097e+08	9.76808e+07	3.55776e+07	7.27057e+07	6.90905e+07	6.86073e+07	3.96626e+08	8.45494e+08	1156957734	3.16692e+08	111106215	2.33501e+07	7.19366e+06	0	0	1.83527e+06	0	0
P72779	0	0	1.07829e+07	17362312	0	1.48984e+07	0	0	0	2.5301e+07	0	0	0	0	163406067	1.09696e+08	4.65452e+08	1166070376	6.23296e+08	1.26123e+07	2.00826e+08	2.42513e+08	0	2.2075e+07
P72781	0	0	3.25057e+07	8.43731e+07	2.01896e+08	1.20222e+08	3.43043e+08	3.97936e+08	26853908	1.50323e+08	1.08079e+08	126211695	315637415	9.20603e+08	4.43133e+08	8.5573e+07	2.197e+07	0	0	0	0	0	0	0
P72782	0	0	9.4078e+07	1.50011e+08	237806177	1.17191e+08	5.39483e+08	1.03925e+08	277781910	0	0	22695563	0	65569751	5.72904e+07	1.10506e+07	6.87472e+06	0	0	0	0	0	0	0
P72787	0	0	114379792	0	0	1.19802e+08	0	0	0	0	0	0	0	4.8565e+07	0	0	0	0	0	0	0	0	0	0
P72788	0	0	1.93837e+07	6.11426e+07	8.66781e+07	3.99897e+07	4.21984e+08	4.85618e+07	3.29261e+07	7319804	0	0	28435235	40664607	0	0	0	0	0	0	0	0	0	0
P72789	0	0	1.37882e+07	531778363	38942777	2.92617e+07	54308775	3.66896e+07	17862540	0	0	0	0	0	0	0	0	0	0	0	0	0	0	0
P72790	0	0	5.64745e+07	4.87753e+07	6.72753e+07	4.79328e+07	1.15827e+08	5.13772e+07	2.48351e+07	3.76889e+07	2.36735e+07	0	0	0	0	0	0	0	0	0	0	0	0	0
P72796	0	0	13529853	0	5.79279e+07	3.09033e+07	142813133	64399202	5.56948e+07	3.20031e+07	2.11876e+07	46396401	88828593	175198164	7.90936e+07	0	0	0	0	0	0	0	0	0
P72799	0	0	4.08871e+07	6.22894e+07	7.49072e+07	4.83764e+07	1.9449e+08	1.95593e+08	1.45888e+08	8.51937e+07	1.22099e+08	1.89839e+08	237964577	5.15247e+08	1012886566	4.28235e+08	9.01198e+07	2.72473e+07	0	0	0	0	0	0
P72807	0	0	36668645	7.98929e+07	7.6845e+07	1.205e+08	2.44516e+08	124121083	1.21115e+08	1.26793e+08	166328908	1.55727e+08	1592757580	1244006866	7.96277e+08	2.34951e+08	3.00298e+07	0	0	0	0	0	0	0
P72808	0	0	11939137	2.19707e+07	3.62198e+07	3.05203e+07	0	4.30881e+07	2.62122e+07	0	0	0	0	0	0	0	0	0	0	0	0	0	0	0
P72815	0	0	1.13261e+08	135351303	218840441	130969706	271372900	2.16179e+08	0	0	0	0	0	0	7.07211e+07	0	0	0	0	0	0	0	0	0
P72817	0	0	2.88447e+07	4.00388e+07	3.71689e+07	1.3014e+07	6.9685e+07	1.88233e+07	0	0	0	1.39087e+08	0	8.48724e+08	4704871482	1574265079	6.48711e+08	1.02412e+08	0	0	0	0	0	0
P72818	0	0	7.97749e+06	1.98942e+07	5.85702e+07	4.01311e+07	1.27878e+08	111501802	4.99746e+07	4.01546e+07	2.68295e+07	14894946	3.16999e+07	0	0	3.92632e+06	0	0	0	0	0	0	0	0
P72830	0	0	6.49304e+07	2.90528e+07	7.26637e+07	4.90334e+07	1.61729e+08	28240318	28221502	26489018	0	0	71296904	0	0	0	0	0	0	0	0	0	0	0
P72851	0	0	2.15181e+08	2.71273e+08	2.29686e+08	9.53766e+07	0	1.38625e+08	0	74423706	0	0	0	0	0	0	0	0	0	0	0	0	0	0
P72861	0	0	1.55459e+07	20837476	41897514	0	8.0539e+07	4.65351e+07	1.3421e+07	4.04315e+07	4.39275e+07	3.42775e+08	8.9714e+08	2.79331e+08	1.88364e+08	2.26707e+07	0	0	0	0	0	0	0	0
P72863	0	0	1.89798e+07	2.89195e+07	23934448	2.71395e+07	0	0	0	0	0	0	0	0	0	0	0	0	0	0	0	0	0	0
P72864	0	0	0	39490867	8.16399e+07	0	0	1.22813e+08	4.82771e+07	5.37622e+07	1317296691	1804870903	1760622558	5.50843e+08	4.72033e+08	9.88829e+07	130872497	5.60258e+07	0	0	0	0	0	0
P72865	0	0	99190838	157641413	213134478	152099451	1.78632e+08	1.05423e+08	0	0	0	0	0	0	0	0	0	0	0	0	0	0	0	0
P72874	0	0	36248058	74080775	0	8.51117e+07	2.72507e+08	0	7.90618e+07	126420575	8.97289e+07	0	0	0	0	0	0	0	0	0	0	0	0	0
P72888	0	0	2.16935e+07	4.52416e+07	76471487	5.02896e+07	1.38388e+08	1.04933e+08	1.04767e+08	2.71199e+07	7.9223e+07	7.44162e+06	21695755	0	0	0	1451264246	0	0	0	0	0	0	0
P72894	0	0	1.71591e+07	1.82259e+07	0	0	0	88892868	0	82709124	87408029	104637918	1.09317e+08	220026972	3.52307e+08	90183385	4.10438e+07	1.40718e+07	0	0	0	0	0	0
P72897	0	0	1.84912e+07	3.47928e+07	96897744	6.49701e+07	24517150	1.18372e+08	6.41726e+07	121724802	1.43843e+08	359648925	1367094727	1082794800	1319952859	248549988	9.45131e+07	0	0	0	0	0	0	0
P72899	0	0	1.37302e+07	2.31723e+07	3.45716e+07	1.09004e+07	2.02295e+07	0	8.45642e+06	0	0	0	0	0	0	0	0	0	0	0	0	0	0	0
P72900	0	0	1.18837e+07	4.64733e+07	68091888	3.25064e+07	41797591	35067275	0	0	0	0	0	0	0	0	0	0	0	0	0	0	0	0
P72901	0	0	2.82312e+06	28862194	9.97469e+06	8.4263e+06	0	1.13594e+07	8.98856e+06	7.10584e+06	0	0	0	0	0	0	0	0	0	0	0	0	0	0
P72903	0	0	5.50454e+07	6.92379e+07	1.05017e+08	7.25845e+07	2.02552e+08	1.43133e+08	4.55251e+07	3.98567e+07	2.7312e+07	0	4.38135e+07	0	0	9.119e+06	0	0	0	0	0	0	0	0
P72907	0	0	2.05201e+07	3.31772e+07	7.32217e+07	4.69102e+07	83962512	84309146	0	0	0	0	0	0	0	0	0	0	0	0	0	0	0	0
P72909	0	0	4.69711e+07	2.86885e+07	1.01613e+07	0	4.60297e+07	7.45438e+06	2.3529e+07	0	0	0	0	0	0	0	0	0	0	0	0	0	0	0
P72911	0	0	4.4976e+07	49470171	9.59686e+07	7.52536e+07	2.7156e+08	1.15505e+08	8.33308e+07	95324770	66789220	99351642	0	0	0	0	0	0	0	0	0	0	0	0
P72912	0	0	0	0	0	0	15477509	0	0	0	0	0	0	0	0	0	0	0	0	0	0	0	0	0
P72923	0	0	9.1254e+06	0	0	7.14874e+06	26880240	5.86501e+06	0	0	0	0	0	0	0	0	0	0	0	0	0	0	0	0
P72931	0	0	5.47165e+07	47465816	3.20332e+07	4.36184e+07	1.45177e+08	114148938	3.62e+07	2.80298e+07	3.87975e+07	0	1.52444e+07	0	0	0	0	0	0	0	0	0	0	0
P72935	0	0	1.05222e+07	7.3963e+07	1.10283e+08	9.15319e+07	1.94085e+08	1.66947e+08	0	1.70043e+08	0	45517820	0	0	0	0	0	0	0	0	0	0	0	0
P72955	0	0	15885877	2.83684e+07	2.77364e+07	3.80458e+07	7.44504e+07	3.7688e+07	0	0	2.14447e+07	1.93817e+07	5.04023e+07	120834515	1.99492e+08	5.23541e+07	2.95447e+07	0	6.96437e+06	0	0	0	0	0
P72958	0	0	1.00429e+08	1.23252e+08	1.68029e+08	9.17982e+07	1.79682e+08	6.51493e+07	4.5182e+07	1.96802e+07	4.18922e+06	0	0	0	0	0	0	0	0	0	0	0	0	0
P72965	0	0	5.49188e+07	8.07178e+07	1.08073e+08	7.25776e+07	252371058	1.14142e+08	9.16723e+07	1.91086e+08	1.06952e+08	2.1199e+08	0	0	0	0	0	0	0	0	0	0	0	0
P72967	0	0	4.16094e+06	2.80957e+08	457378372	387959079	1221227946	5.31953e+08	4.90692e+08	5.86141e+08	4.04672e+08	3.12331e+08	3.43857e+08	265310556	3.7538e+08	0	1.36592e+07	0	0	0	0	0	0	0
P72976	0	0	49172949	102916604	2.05001e+08	1.2812e+08	243107620	4.28533e+07	0	0	0	0	0	0	0	0	0	0	0	0	0	0	0	0
P72978	0	0	6.72147e+07	5.97256e+07	147607538	7.12466e+07	1.60574e+08	1.41758e+08	1.0432e+08	132357458	113835166	45795088	39340496	3.01531e+07	7.40287e+07	0	0	0	0	0	0	0	0	0
P72983	0	0	145690466	0	0	0	0	0	0	0	0	0	0	0	0	0	0	0	0	0	0	0	0	0
P72990	0	0	3.12311e+07	68045731	116665618	7.93254e+07	0	0	3.72207e+07	0	0	0	0	0	0	0	0	0	0	0	0	0	0	0
P73005	0	0	5.59487e+07	3.02164e+07	5.37461e+07	4.89672e+07	254738277	1.73865e+08	1.97544e+07	24908359	1.86985e+07	0	0	0	0	0	0	0	0	0	0	0	0	0
P73012	0	0	8.23263e+07	0	10542587	0	0	0	0	0	0	0	0	0	0	0	0	0	0	0	0	0	0	0
P73024	0	0	143045187	7.56464e+07	6.49633e+07	0	6.82379e+07	5.14004e+07	3.45812e+07	26703603	0	0	0	0	30083920	0	0	0	0	0	0	0	0	0
P73033	0	0	6.50412e+07	0	246476097	56391094	221375395	97895329	7.16666e+07	1.87693e+07	4.43025e+07	6.26409e+07	4.93317e+07	47589278	0	0	0	0	0	0	0	0	0	0
P73037	0	0	7.74293e+07	9.42932e+07	1.00069e+08	9.21637e+07	272127652	1.3963e+08	9.00599e+07	128430230	1.4215e+08	0	0	122097213	9.27001e+07	1635065345	2349897075	1645982233	1.80119e+08	0	9.79378e+06	0	0	0
P73049	0	0	1.24007e+07	1.81205e+07	1.35448e+07	0	0	5.21938e+06	0	0	0	0	0	0	0	0	0	0	0	0	0	0	0	0
P73059	0	0	5.97141e+06	1.15157e+07	0	0	2.37515e+07	1.27303e+07	0	0	0	0	0	0	0	0	0	0	0	0	0	0	0	0
P73065	0	0	1.07675e+08	6.3512e+07	8.89141e+07	2.23536e+07	0	0	0	0	0	0	0	0	0	0	0	0	0	0	0	0	0	0
P73067	0	0	1.66142e+08	2.76195e+08	6.20914e+08	4.47281e+08	9.83967e+08	7.06998e+08	3.91998e+08	450249945	6.13333e+08	4.65091e+08	3.45323e+08	1.53697e+08	4.27124e+07	0	0	0	0	0	0	0	0	0
P73068	0	0	1.70261e+08	3.22299e+08	5.12952e+08	4.32666e+08	1136982886	6.58912e+08	502448788	5.06101e+08	4.41275e+08	2.38142e+08	2.861e+08	1.94207e+08	6.47407e+08	1.62159e+08	3.75575e+07	0	0	0	0	0	0	0
P73077	0	0	6.07506e+06	9.70234e+06	3.25039e+07	0	2.46973e+07	0	0	0	0	0	0	0	0	0	0	0	0	0	0	0	0	0
P73085	0	0	1.80339e+07	2.04086e+07	5.90607e+07	3.49194e+07	8.69729e+07	118818418	5.55561e+07	3.43851e+07	30065414	0	26332795	0	0	0	0	0	0	0	0	0	0	0
P73096	0	0	6.08304e+07	86950169	1.02024e+08	64592138	5.3175e+07	4.82174e+07	1.90517e+07	0	1.69869e+07	1.07526e+07	2.50176e+07	0	1.5958e+08	0	0	0	0	0	0	0	0	0
P73102	0	0	36977405	0	71616230	0	0	0	0	0	0	0	0	0	0	0	0	0	0	0	0	0	0	0
P73104	0	0	35382344	1.01343e+08	1.76747e+08	1.01576e+08	171476507	181843618	1.31498e+08	0	0	0	0	4.61213e+08	515819987	184197086	124758434	4.37596e+07	7.36113e+06	0	0	0	0	0
P73117	0	0	0	0	0	0	0	0	0	0	0	0	0	0	0	0	0	0	0	0	0	0	0	0
P73119	0	0	4.16699e+07	28097299	0	2.00622e+07	9.90811e+07	21090471	1.80294e+07	1.9876e+07	1.87393e+07	0	0	0	0	0	0	0	0	0	0	0	0	0
P73120	0	0	1.35784e+07	2.80879e+07	55326931	3.99184e+07	9.20486e+07	8.2423e+07	54051842	74085265	5.52873e+07	4.06345e+07	4.24996e+08	2187269573	5361647745	1190356589	4.38879e+08	2.61226e+07	8.71648e+06	0	0	0	0	2.87814e+07
P73121	0	0	2.77783e+07	3.44426e+07	6.29757e+07	3.41018e+07	6.99986e+07	1.79303e+07	2.65918e+07	0	0	0	0	0	0	0	0	0	0	0	0	0	0	0
P73128	0	0	4.2304e+07	5.13675e+07	1.36572e+08	6.04784e+07	279298008	1.29862e+08	1.52335e+08	4.0634e+08	7446430629	6505835584	4822874975	1124271026	7.26151e+08	9.38594e+07	1.36092e+07	0	0	0	0	0	0	0
P73135	0	0	53519491	6.41929e+07	92941845	0	1.31429e+08	7.9185e+07	2.91552e+07	3.62072e+07	0	0	0	0	0	0	0	0	0	0	0	0	0	0
P73145	0	0	0	0	176420	6.70847e+07	6.32407e+08	4.39583e+08	2.91277e+08	3.50582e+08	7.35961e+08	2.7275e+06	0	0	0	4.62021e+07	0	0	0	0	0	0	0	0
P73154	0	0	9.37793e+06	0	0	1.07737e+07	30800581	0	0	0	0	0	0	0	0	0	0	0	0	0	0	0	0	0
P73155	0	0	9.41522e+06	0	1.8345e+07	0	124314534	0	0	0	0	0	0	0	3.41881e+07	1.73e+08	0	0	0	0	0	0	0	0
P73157	0	0	5.983e+06	1.28523e+07	0	0	9.01924e+07	0	0	2.19807e+08	0	0	0	0	71957786	0	0	0	0	0	0	0	0	0
P73168	0	0	5.93118e+07	1.09096e+08	1.20162e+08	8.08375e+07	2.49358e+08	1.5331e+08	1.09709e+08	5.74179e+07	8.18583e+07	50900433	6.18929e+07	0	0	0	0	0	0	0	0	0	0	0
P73175	0	0	3.61908e+07	7.69065e+07	0	82557875	2.6442e+08	1.43839e+08	88779175	121267159	107238930	59246660	1.07286e+08	575427864	6.79482e+08	4.75222e+08	1.97656e+08	3.45074e+07	0	0	0	0	0	0
P73176	0	0	7.64721e+07	0	100082676	4.14551e+07	151903009	4.36236e+07	2.35787e+07	1.69656e+07	0	0	0	0	0	0	0	0	0	0	0	0	0	0
P73177	0	0	1.16352e+08	1.67557e+08	1.39354e+08	8.93395e+07	2.5732e+08	1.88284e+08	4.30905e+07	6.15201e+07	6.21591e+07	2.71385e+07	2.5659e+07	0	0	0	0	0	0	0	0	0	0	0
P73179	0	0	3.26639e+07	6.58707e+07	1.22622e+08	6.60055e+07	2.09523e+08	9.64312e+07	6.80979e+07	5.73329e+07	6.02851e+07	1.99924e+07	0	0	0	0	0	1.3826e+08	0	0	0	0	0	0
P73180	0	0	2.46595e+07	38826824	4.7809e+07	70010102	6144949768	74773622	18802239	52379946	0	25517346	0	37709888	0	0	1910260200	3.35165e+08	1.02564e+08	0	0	0	0	0
P73184	0	0	4.17316e+07	6.24291e+07	7.80487e+07	4.17524e+07	66516821	5.44135e+06	0	0	0	0	0	0	0	0	0	0	0	0	0	0	0	0
P73189	0	0	3.53729e+07	36450410	3.29198e+07	0	9.06365e+07	4.71225e+07	3.06307e+06	0	0	0	0	0	1.46541e+07	0	0	0	0	0	0	0	0	0
P73198	0	0	7.05438e+06	6.82458e+06	4.27464e+06	0	0	0	0	0	0	0	7.26513e+08	4.71579e+08	39925006	8304693	0	0	0	0	0	0	0	0
P73212	0	0	7865324	0	15996035	0	0	0	0	0	0	0	0	0	0	0	0	0	0	0	0	0	0	0
P73214	0	0	7.22016e+06	0	0	0	0	0	0	0	0	0	0	0	0	0	0	0	0	0	0	0	0	0
P73216	0	0	2.56508e+07	5.62314e+07	1.18589e+08	8.59993e+07	1.88333e+08	7.67861e+07	1.19881e+08	8.86222e+07	6.89334e+07	3.86086e+07	93068865	3.69519e+07	0	2.87304e+07	0	0	0	0	0	0	0	0
P73219	0	0	1.43415e+07	2.92726e+07	8.29609e+07	4.73165e+07	7.16558e+07	0	4.0156e+07	5.68733e+07	35471076	46358454	72549682	7.1608e+07	2.58397e+08	6.58476e+07	2.2703e+07	0	0	0	0	0	0	0
P73220	0	0	5.95143e+07	9.4193e+07	1.2918e+08	6.99972e+07	101492239	0	0	0	0	0	0	0	0	0	0	0	0	0	0	0	0	0
P73223	0	0	1.46895e+08	0	0	0	9.84305e+06	0	2.01986e+08	156736732	0	0	62840362	0	0	0	0	0	0	0	0	0	0	0
P73225	0	0	1.54535e+07	26128638	4.31604e+07	2.60743e+07	5.91764e+07	3.33381e+07	1.61139e+07	0	0	0	0	0	0	0	0	0	0	0	0	0	0	0
P73231	0	0	15388795	4.24707e+07	1.15161e+08	58185371	2.49114e+08	7.68763e+07	0	93185896	0	0	0	0	0	0	0	0	0	0	0	0	0	0
P73233	0	0	1.76239e+07	0	0	0	0	0	0	0	0	0	0	0	0	0	0	0	0	0	0	0	0	0
P73235	0	0	5.88971e+07	159086976	242282012	122708729	2.4516e+08	2.45777e+08	1.15175e+08	1.07394e+08	1.03736e+08	5.03359e+07	0	0	0	0	0	0	0	0	0	0	0	0
P73236	0	0	4.63198e+07	0	115059007	9.46093e+07	0	3.23377e+07	0	104563152	145291462	0	0	0	82513362	1.50049e+07	0	0	0	0	0	0	0	0
P73239	0	0	1.10517e+08	3.79165e+07	5.73075e+07	4.41294e+07	1.03408e+08	6.76089e+07	0	0	2.18108e+07	944851904	0	0	0	0	0	0	0	0	0	0	0	0
P73243	0	0	62177225	8.77626e+07	2.58939e+08	1.92173e+08	6.90886e+08	590198700	4.84914e+08	476201653	3.94745e+08	6.89869e+08	1447703024	9.55118e+08	1925778539	2.90346e+08	1.11564e+08	0	2.3343e+06	0	0	0	0	0
P73260	0	0	2.93011e+07	3.60915e+07	3.28407e+07	2.41063e+07	9.89337e+07	3.75503e+07	1.25984e+07	1.56073e+07	1.83558e+07	0	0	0	0	0	0	0	0	0	0	0	0	0
P73263	0	0	1.47633e+07	0	0	1.30704e+07	0	0	0	0	0	0	0	0	0	1.99968e+08	1653875832	7.04194e+08	216725962	0	4.34565e+07	16378373	0	0
P73267	0	0	110103098	1.83745e+08	2.07883e+08	2.45908e+08	376458959	346902584	214206043	2.64491e+08	2.19017e+08	0	173542524	1.22366e+06	7.79405e+06	0	0	0	0	0	0	0	0	0
P73272	0	0	0	3.34791e+07	0	0	3.51684e+07	11382277	0	1.12836e+07	6.60801e+07	2.42789e+07	0	1.47208e+07	0	0	0	0	0	0	0	0	0	0
P73274	0	0	4.73942e+07	3.88151e+07	3.84841e+07	5.19556e+07	7.10651e+07	7.46844e+07	28996310	7.64806e+07	9.86757e+08	1172933929	8.26956e+08	1.29571e+08	4.35687e+07	0	0	0	0	0	0	0	0	0
P73278	0	0	3.92079e+07	6.20156e+07	4.56757e+07	4.15985e+07	7.43849e+07	4.46291e+07	1.4941e+07	2.07768e+07	0	0	0	0	0	0	0	0	0	0	0	0	0	0
P73281	0	0	5.96585e+07	7.84321e+07	1.60707e+08	1.04204e+08	3.58109e+08	2.43404e+08	1.44186e+08	1.37398e+08	1.35797e+08	116863824	1.22174e+08	132780125	232296845	3.34377e+07	11317884	0	0	0	0	0	0	0
P73287	0	0	0	2.39493e+07	1.0905e+08	4.78546e+07	2.16806e+08	1271275603	3692821409	2364173383	8.00944e+08	2.19534e+08	1.92514e+08	67004925	1.23949e+08	5.58013e+07	0	0	0	0	0	0	0	0
P73292	0	0	99942912	1.61596e+08	205467328	170382256	419243328	556210506	492755888	347269228	2.24298e+08	1.50928e+08	310376996	603982851	1014678552	449224514	0	2.51068e+08	1.57745e+08	0	2.2485e+08	2.93105e+08	0	2.91568e+07
P73295	0	0	5.2981e+06	1.73148e+07	22729467	0	0	0	0	0	0	0	0	0	1.23464e+08	0	0	0	0	0	0	0	0	0
P73298	0	0	4.0282e+07	5.04342e+07	4.59429e+07	6.567e+07	8.48746e+07	31831691	0	0	0	0	0	0	0	0	0	0	0	0	0	0	0	0
P73310	0	0	3.30206e+07	5.75816e+07	6.81123e+07	4.71825e+07	83560852	1.41981e+08	1.06898e+08	0	0	0	0	7.85809e+07	151702538	3.52084e+07	4.87237e+07	2.81336e+07	3.32577e+08	0	3.18708e+08	3.74572e+08	0	7.52444e+07
P73313	0	0	1.82342e+08	8.83387e+07	1.2725e+08	4.34653e+07	8.33191e+07	3.99522e+07	2.12895e+07	4.27723e+06	0	0	0	0	0	0	0	0	0	0	0	0	0	0
P73318	0	0	1.31658e+08	1.13893e+08	1.94486e+08	2.67734e+08	1096480981	8.32686e+08	6.27147e+08	2.44732e+08	2.51074e+08	3.14101e+08	2.26624e+08	2.16483e+08	349063241	2.98192e+07	0	0	0	0	0	0	0	0
P73321	0	0	2.19005e+08	2.53881e+08	195657470	1.5853e+08	2.69831e+08	232949231	1.2173e+08	207668926	1091241361	12657443370	18034465870	6237198220	5002579875	609146880	2.23396e+08	0	0	0	0	1.15341e+07	0	0
P73325	0	0	1.81201e+07	2.20126e+07	4.26988e+07	4.39216e+07	1.33616e+08	6.83493e+07	8.05896e+07	6.92971e+07	47090013	1.96389e+07	0	0	0	0	0	0	0	0	0	0	0	0
P73326	0	0	5.38821e+06	7.82653e+07	1.55972e+08	1.02013e+08	2.6564e+08	2.00633e+08	9.05867e+07	1.43658e+08	1.46886e+08	0	1.96277e+08	2.23689e+08	1.78928e+08	50349483	0	0	0	0	0	0	0	0
P73329	0	0	1.93884e+07	20261348	3.18649e+07	2.79331e+06	0	1.29236e+07	1.48101e+07	0	0	0	0	0	0	0	0	0	0	0	0	0	0	0
P73336	0	0	139218061	202732448	1.3798e+08	139103942	2.92145e+08	2.58555e+08	1.78048e+08	2.16784e+08	1.11574e+08	218376438	135177760	0	0	0	0	0	0	0	0	0	0	0
P73340	0	0	5.34302e+07	5.67749e+07	3.4138e+07	1.2955e+07	2.89089e+06	0	0	0	0	94058706	0	0	0	0	0	0	0	0	0	0	0	0
P73342	0	0	3.54211e+07	7.08463e+07	153892147	5.4001e+07	2.26698e+08	6.93315e+07	1.00601e+08	1.12407e+08	9.31265e+07	99418488	2.2039e+08	446549153	321953766	6.40508e+07	3.03541e+07	0	0	0	0	0	0	0
P73349	0	0	1.1098e+07	1.65659e+07	2.97991e+07	2.30773e+07	46184954	9.08643e+06	0	0	0	0	0	0	0	0	0	0	0	0	0	0	0	0
P73351	0	0	77118482	139133728	1.44426e+08	38767598	2.54957e+08	0	0	0	140376402	0	0	0	0	0	0	0	0	0	0	0	0	0
P73352	0	0	4.00727e+06	0	0	0	4.31417e+07	0	0	0	0	0	0	0	0	0	0	0	0	0	0	0	0	0
P73355	0	0	5.15203e+07	7.61796e+07	18683116	7.47328e+07	135234055	6.60211e+07	3.43891e+07	53796620	74792938	0	1.24814e+08	245793973	291720576	216441927	2.56379e+08	5.8996e+08	3.98598e+08	0	1.1569e+08	6.63769e+07	0	0
P73359	0	0	6.64922e+07	1.16826e+08	7.26326e+07	8.97924e+07	1.46023e+08	71062146	7.37852e+07	8.06757e+07	8.30102e+07	7.49381e+07	132023102	2.58096e+07	0	0	0	0	0	0	0	0	0	0
P73363	0	0	1.15707e+07	1.66865e+07	2.20888e+07	1.84328e+07	1.7165e+07	1.5947e+07	0	0	0	0	0	0	0	0	0	0	0	0	0	0	0	0
P73368	0	0	4.3321e+07	7.72356e+07	1.16587e+08	7.17313e+07	1.61492e+08	1.07789e+08	6.06643e+07	4.6738e+07	4.28603e+07	3.37985e+06	3.37998e+07	10207649	0	0	0	0	0	0	0	0	0	0
P73370	0	0	0	3.21349e+07	5.25994e+07	5.33681e+07	1.39454e+08	6.91891e+07	2.71503e+07	5.31276e+07	3.62299e+07	40448028	7.96967e+07	6.52125e+07	1426430325	8.36175e+08	4.50532e+08	1.27512e+08	1.54184e+07	0	0	0	0	0
P73374	0	0	1.97361e+08	2.58116e+08	3.26281e+08	1.08015e+08	1.96071e+08	8.73394e+07	4.76025e+07	2.66955e+07	2.83639e+07	31944839	0	0	0	0	0	0	0	0	0	0	0	0
P73385	0	0	3.36666e+07	0	112180990	0	129891416	5.10857e+07	4.67986e+07	2.70621e+07	0	0	0	0	0	0	0	0	0	0	0	0	0	0
P73387	0	0	26713465	0	0	58070165	196238740	6.81196e+07	103817899	54553651	27502609	0	0	0	0	0	0	0	0	0	0	0	0	0
P73389	0	0	3.52231e+07	2.94729e+07	4.57386e+07	2.62191e+07	8.19224e+07	4.01807e+07	1.6275e+07	2.93991e+06	0	0	0	0	0	0	0	0	0	0	0	0	0	0
P73402	0	0	43750514	5.9213e+07	8.97921e+07	4.50536e+07	365725746	80070961	2.21015e+07	35649880	9.17644e+06	0	0	0	0	0	0	0	0	0	0	0	0	0
P73407	0	0	7.86742e+07	1.0648e+08	0	6.22221e+07	3.16267e+08	7.36959e+07	5.32478e+07	83191103	1.09562e+08	1.53235e+08	9.40088e+08	1353698347	2729721159	5.34631e+08	1.65764e+08	1.41315e+07	0	0	0	0	0	0
P73412	0	0	1.39965e+07	0	2.56817e+07	8.99406e+06	0	0	0	0	0	0	0	0	0	0	0	0	0	0	0	0	0	0
P73422	0	0	6.97375e+07	1.27585e+08	2.53145e+08	1.41422e+08	4.06289e+08	1.96966e+08	1.13487e+08	1.12998e+08	65033037	6.14436e+07	85660277	1.04229e+08	58375602	0	0	0	0	0	0	0	0	0
P73430	0	0	1.33184e+07	1.81709e+07	3.60454e+07	21640026	0	33259026	2.27561e+07	2.62261e+07	1.88064e+07	0	1.96781e+07	2.97121e+07	125961722	41088474	0	0	0	0	0	0	0	0
P73445	0	0	9.54971e+07	1.69149e+08	1.61028e+08	1.72962e+08	1.7533e+08	2.33936e+08	9.01608e+06	1.38526e+08	1.02814e+08	0	58324746	0	0	0	0	0	0	0	0	0	0	0
P73449	0	0	5.86553e+07	9.04408e+07	1.93293e+08	1.23046e+08	289053592	1.31738e+08	1.00984e+08	7.45755e+07	6.59661e+07	6.38387e+07	6.04054e+07	5.30101e+07	65669191	8.54927e+06	1.69773e+06	0	0	0	0	0	0	0
P73451	0	0	6.52749e+07	9.20459e+07	0	71271665	0	0	50179552	36867850	0	0	0	0	0	0	0	0	0	0	0	0	0	0
P73461	0	0	2.23262e+07	3.17244e+07	3.241e+07	1.2526e+07	0	0	0	0	0	0	0	0	0	0	0	0	0	0	0	0	0	0
P73463	0	0	4.25449e+07	1.98856e+07	0	3.3138e+07	9.8399e+07	96978523	1.37535e+08	8.99254e+08	1630594413	1258722525	7.08151e+08	149816666	6.89963e+07	15097306	0	0	0	0	0	0	0	0
P73467	0	0	1.03459e+08	1.80718e+08	2.93632e+08	1.98191e+08	7.99468e+08	6.00361e+08	363461386	3.74513e+08	2.6451e+08	1.7791e+08	2.04777e+08	1.57861e+08	191216242	4.31775e+07	5.85313e+06	0	0	0	0	0	0	0
P73468	0	0	2.88339e+07	0	1.05863e+08	8.69573e+07	117126833	9.28982e+07	28334710	2.27081e+07	0	0	0	0	0	0	0	0	0	0	0	0	0	0
P73469	0	0	2.67423e+07	3.73116e+07	5.27051e+07	3.75436e+07	1.1518e+08	5.01207e+07	36510295	23722090	0	0	0	0	0	0	0	0	0	0	0	0	0	0
P73473	0	0	3.13814e+07	3.14809e+07	1.79053e+08	4.00585e+07	1.60899e+08	9.29842e+07	2.69275e+07	3.71472e+07	3.1354e+07	1.96933e+07	0	0	0	0	0	0	0	0	0	0	0	0
P73475	0	0	1.27247e+07	8.49281e+06	9.00085e+06	9.14057e+06	21332388	0	0	0	0	0	0	0	0	0	0	0	0	0	0	0	0	0
P73479	0	0	6.98034e+07	1.44953e+08	3.1847e+08	3.1612e+08	6.7586e+08	5.0836e+08	2.48993e+08	273925664	1.91454e+08	1.38575e+08	1.62685e+08	124617059	2.57351e+08	8569284	0	0	0	0	0	0	0	0
P73492	0	0	2.13996e+07	4.66058e+07	50681601	5.40263e+07	1.96769e+08	80383023	0	9.86114e+07	40964567	9.17939e+07	159628243	316922360	5.11034e+08	3.57477e+08	3.81473e+08	1.08845e+08	1.77934e+07	0	0	9.17442e+06	0	0
P73495	0	0	6.81114e+06	1.58656e+07	0	0	0	43207913	2.5007e+07	0	5.23943e+07	1.7398e+08	6.47237e+08	3.26025e+08	3.19607e+08	6.2845e+07	1.80444e+07	6.08639e+06	0	0	0	0	0	0
P73500	0	0	171501280	1.70608e+08	1.74454e+08	389207620	105305418	2.91632e+08	3.10931e+07	128552733	177022142	30933692	0	0	0	0	0	0	0	0	0	0	0	0
P73501	0	0	2.70259e+07	25209601	6.50002e+07	50533317	72397418	22144762	4.12678e+07	2.8248e+07	0	0	5.52307e+07	0	0	0	0	0	0	0	0	0	0	0
P73511	0	0	1.69331e+07	2.21365e+07	8.51716e+07	32534440	1.03974e+08	1.05589e+08	3.38833e+07	4.80319e+08	1094153365	6.97434e+08	8.61237e+08	1.52447e+08	0	0	0	0	0	0	0	0	0	0
P73516	0	0	8.41483e+06	8.374e+06	0	4.3439e+07	1.19679e+08	1.18838e+07	4.23156e+07	6.8882e+07	1.32554e+07	0	2.98892e+06	0	0	0	0	0	0	0	0	0	0	0
P73518	0	0	0	6.73722e+06	1.16214e+07	26972361	25926013	0	0	0	0	0	0	0	0	0	0	0	0	0	0	0	0	0
P73524	0	0	0	0	0	2.53011e+07	0	0	0	0	0	0	0	0	0	0	0	0	0	0	0	0	0	0
P73529	0	0	2.60496e+07	0	7.25669e+07	7.63998e+07	7.45673e+07	5.22483e+07	2.80745e+07	1.41058e+07	1.86429e+07	0	1.56889e+07	0	2.53487e+07	2.38034e+07	0	0	0	0	0	0	0	0
P73533	0	0	1.12843e+07	2.09807e+07	5.14486e+07	3.37927e+07	110362439	2.71312e+07	8.30752e+06	0	2.95337e+07	0	0	0	0	0	0	0	0	0	0	0	0	0
P73541	0	0	8.38537e+07	126860078	1.90569e+08	1.26233e+08	2.4331e+08	1.94399e+08	8.69537e+07	8.65486e+07	5.25291e+07	4.29042e+07	3.71719e+07	0	0	0	0	0	0	0	0	0	0	0
P73544	0	0	9.339e+07	1.83666e+08	3.52172e+08	2.38379e+08	773832669	4.70955e+08	3.40326e+08	3.22088e+08	2.3676e+08	1.31827e+08	6.15122e+07	38965728	0	0	0	0	0	0	0	0	0	0
P73547	0	0	2.31581e+07	0	0	0	5.71696e+07	15856949	7.71178e+06	1.32016e+07	1.17266e+07	3.60302e+07	2.06071e+08	2.55379e+07	152816314	4.12697e+07	0	0	0	0	0	0	0	0
P73551	0	0	2.22287e+08	3.62311e+08	0	0	0	0	0	1.75659e+08	70495612	0	0	0	0	0	0	0	0	0	0	0	0	0
P73552	0	0	1.6346e+07	4.14219e+07	6.88611e+07	5.99783e+07	1.28831e+08	61975538	4.77309e+07	3.45159e+07	2.05811e+07	1.13279e+07	4.13751e+07	8.0697e+07	2.97062e+07	0	0	0	0	0	0	0	0	0
P73553	0	0	3.93971e+08	7.19466e+08	1.72528e+08	4.67363e+08	3.69172e+07	6.9373e+08	1.82945e+08	5.92379e+08	0	203123902	1.23449e+08	0	6.07723e+08	2.88605e+08	2.08965e+07	0	0	0	0	0	0	0
P73555	0	0	47868298	43527108	72270906	46906220	133628476	0	71157937	49524094	58052166	0	0	0	0	0	0	0	0	0	0	0	0	0
P73556	0	0	7.27691e+07	1.37067e+08	2.22601e+08	158031926	3.4063e+08	347832937	2.49443e+08	1.74113e+08	9.69196e+07	8.69025e+07	1.34109e+08	178757703	8.84813e+07	9.15083e+06	0	0	0	0	0	0	0	0
P73566	0	0	5.76399e+07	5.29745e+07	40328625	3.17726e+07	2.16331e+08	0	0	407922337	0	0	0	0	0	0	0	0	0	0	0	0	0	0
P73573	0	0	2.33103e+07	228751207	4.57301e+07	1.34284e+07	5.83617e+07	4.08001e+07	2.50603e+07	22289166	0	0	11215959	0	0	0	0	0	0	0	0	0	0	0
P73584	0	0	3.47596e+07	0	0	0	1.30911e+08	1.2531e+06	79795009	5.14707e+07	36523389	0	2.2046e+07	0	18568880	0	0	0	0	0	0	0	0	0
P73590	0	0	0	0	0	0	0	2.17371e+07	0	0	0	0	0	0	0	0	0	0	0	0	0	0	0	0
P73600	0	0	3.71794e+07	82067400	4.80046e+07	4.94428e+07	4.05222e+07	5.75774e+07	3.41877e+07	52510963	44684063	0	1058404627	2322185442	2318696766	8.05651e+08	2.4258e+08	9.5028e+07	0	0	0	0	0	0
P73601	0	0	0	4.66997e+07	6.24659e+07	3.82868e+07	1.18996e+08	8.55217e+07	0	4.94832e+07	0	6.60979e+07	177648577	1728428797	4414581449	1502692922	7.87993e+08	4.05703e+08	3.30184e+07	0	0	7.94766e+06	0	0
P73605	0	0	3.32369e+08	596386765	963498638	5.88351e+08	1436398806	596585430	2.27802e+08	2.42245e+08	3.41092e+08	722997690	776429567	1778994325	1229929870	1.80948e+08	1.38018e+08	6.96369e+07	0	0	0	5.60702e+06	0	0
P73608	0	0	1.29953e+07	2.85252e+07	5.48968e+07	3.35474e+07	8.93431e+07	71614000	5.17344e+07	3.96043e+07	2.83906e+07	3.05692e+07	1.7261e+08	4.10975e+07	1.132e+08	4.61966e+07	3.95291e+07	1.81386e+07	0	0	3.579e+06	0	0	0
P73615	0	0	1.24861e+07	2.44347e+07	6.86235e+07	3.26525e+07	1.33324e+08	120847532	6.74339e+07	1.07701e+08	6.87582e+07	73879821	44115873	21974381	0	0	0	0	0	0	0	0	0	0
P73625	0	0	1.4113e+07	9.66785e+07	2.73408e+07	1.3551e+07	2.12858e+07	0	0	0	0	0	0	0	0	0	0	0	0	0	0	0	0	0
P73627	0	0	5.0626e+06	0	0	0	0	0	0	0	0	0	0	0	0	0	0	0	0	0	0	0	0	0
P73628	0	0	3.80671e+07	45716119	5.72627e+07	4.77519e+07	227094407	1.77071e+08	1.29268e+08	2.77191e+08	289526896	2.80628e+08	8.34336e+08	1410823917	487175562	2.36807e+08	6.84755e+07	0	0	0	0	0	0	0
P73632	0	0	1.25117e+08	1.25605e+08	1.72609e+08	1.07803e+08	3.31128e+08	2.40343e+08	128634877	1.12407e+08	8.27345e+07	66425595	45508644	0	211776392	0	0	0	0	0	0	0	0	0
P73639	0	0	1.25722e+07	0	0	20157304	0	0	0	0	0	0	0	0	0	0	0	0	0	0	0	0	0	0
P73643	0	0	2.06079e+06	0	0	2.53463e+07	0	0	1.75427e+07	3.14281e+07	1.60896e+08	161895237	446810060	2868698569	1000124598	2.51394e+08	1.15225e+08	3.3497e+07	0	0	0	0	0	0
P73647	0	0	2.97316e+07	5.10072e+07	9.34294e+07	5.73876e+07	188587725	0	1.46508e+07	1.46127e+07	1.8802e+07	0	0	0	0	0	0	0	0	0	0	0	0	0
P73648	0	0	6.01497e+06	1.08191e+07	9.36958e+06	0	15204255	0	0	0	73744968	0	0	0	0	0	0	0	0	0	0	0	0	0
P73650	0	0	5.26664e+07	94490146	7.67867e+07	0	5.13499e+07	58172238	5.71028e+07	4.09486e+07	3.1972e+07	0	4.07168e+07	43582225	89887260	1.21546e+07	0	0	0	0	0	0	0	0
P73652	0	0	2.12171e+08	3.24347e+08	3.63714e+08	3.81625e+08	1341025431	7.30975e+08	8.18399e+08	6.65138e+08	2.60109e+08	2.59256e+07	333351332	0	0	0	0	0	0	0	0	0	0	0
P73654	0	0	1.80924e+07	37266451	2.68728e+07	23531557	9.37818e+08	3.02709e+08	213714272	5.05323e+08	1.63328e+08	2.81125e+08	3.35054e+08	2.76149e+08	5.31064e+08	6.7036e+08	2.21988e+08	1.00488e+08	3.50416e+07	0	0	0	0	0
P73655	0	0	178204534	2.18935e+08	4.68903e+08	294923610	7.71106e+08	3.32417e+08	2.36858e+08	3.17783e+08	2.82542e+08	311452996	335976291	5.65664e+08	764835772	1.56985e+07	0	0	0	0	0	0	0	0
P73667	0	0	7.86765e+06	0	0	0	0	0	0	0	0	0	0	0	0	40024314	2.54575e+07	0	0	0	0	0	0	0
P73669	0	0	19352793	2.94803e+07	42581709	2.40573e+07	0	0	0	0	0	0	0	0	0	0	0	0	0	0	0	0	0	0
P73672	0	0	4.49359e+07	7.65235e+07	2.23184e+08	102846366	6.01391e+08	2.28401e+08	1.26743e+08	1.50428e+08	1.71771e+08	5.21359e+08	7.53471e+08	3.36629e+08	309444080	3.02832e+07	5.99818e+06	0	0	0	0	0	0	0
P73677	0	0	4.65975e+07	8.75562e+07	1.59221e+08	1.12351e+08	2.56196e+08	1.91308e+08	1.53928e+08	1.9998e+08	4.68619e+07	0	37900377	2.56233e+07	0	0	0	0	0	0	0	0	0	0
P73680	0	0	8.13288e+06	2.25364e+07	3.42072e+07	21830475	57369056	5.85107e+07	4.49518e+07	70610243	4.94685e+07	3.63496e+07	1.06386e+08	616564685	1456316519	4.82114e+08	1.67555e+08	1.85356e+07	0	0	0	0	0	0
P73690	0	0	69757210	73332504	71738241	1.01019e+08	2.1628e+08	1.35488e+08	0	0	1.37542e+08	71648440	67494480	0	7.66049e+07	15327700	0	0	0	0	0	0	0	0
P73693	0	0	14529796	3.90378e+07	35109342	4.10596e+07	175238436	54564397	3.20199e+07	40899152	20404452	0	0	0	0	0	0	0	0	0	0	0	0	0
P73701	0	0	79974804	1.07076e+08	0	0	1.08062e+08	0	0	0	0	0	0	0	0	0	0	0	0	0	0	0	0	0
P73711	0	0	9.78843e+06	0	0	1.19472e+07	0	0	0	31883819	0	4.06501e+07	324195119	100974490	9.48703e+07	0	0	0	0	0	0	0	0	0
P73713	0	0	3.46972e+06	1.02582e+07	1.21986e+07	1.04661e+07	1.02559e+08	1.69385e+07	7.85737e+06	0	0	0	0	0	0	0	0	0	0	0	0	0	0	0
P73720	0	0	8.10611e+07	8.96333e+07	2.18821e+08	1.0644e+08	3.14995e+08	1.96055e+08	6.7272e+07	8.24911e+07	1.6425e+08	291299165	790947988	6.47712e+08	6.55986e+08	1.85221e+08	5.2099e+07	8.05669e+06	0	0	0	0	0	0
P73723	0	0	1.33974e+07	6.54296e+07	1.68388e+08	1.98933e+08	3.4238e+08	3.2245e+08	1.98802e+08	1.74774e+08	1.09188e+08	2.51123e+07	3.09868e+07	0	0	0	0	0	0	0	0	0	0	0
P73734	0	0	7.6309e+07	96042794	3.22672e+08	1.78913e+08	6.65541e+08	2.81776e+08	6.26502e+07	6.64799e+07	5.6522e+07	2.22798e+07	22754046	368338366	6.53913e+08	0	0	0	0	0	0	0	0	0
P73753	0	0	1.75499e+07	35400632	36280206	0	1.16845e+08	4.77914e+07	3.41523e+07	0	0	0	0	0	51690624	0	0	0	0	0	0	0	0	0
P73754	0	0	2.48104e+07	30368707	65239177	4.42316e+07	94695225	2.5857e+07	1.98452e+07	3.24482e+07	12280925	1.30425e+07	4.32777e+07	0	0	0	0	0	0	0	0	0	0	0
P73769	0	0	4.2118e+07	6.15225e+07	9.95844e+07	5.67152e+07	1.50098e+08	7.04752e+07	3.23957e+07	2.69655e+07	1.73738e+07	0	0	0	0	0	0	0	0	0	0	0	0	0
P73770	0	0	4.12727e+07	6.94749e+07	7.63079e+07	5.76934e+07	2.31705e+08	4.22445e+07	27496389	1.22645e+07	0	0	0	0	0	0	0	0	0	0	0	0	0	0
P73785	0	0	3.50257e+07	3.49593e+07	24878998	0	0	0	0	0	0	0	0	0	0	51906943	2.04592e+08	5.73668e+08	3.07565e+08	0	1.03717e+08	8.53084e+07	0	0
P73791	0	0	1.97307e+07	5.15478e+07	2.51634e+07	2.57592e+07	1.56715e+08	1.16609e+08	1.52484e+08	753264848	0	0	0	0	0	0	0	0	0	0	0	0	0	0
P73793	0	0	204868504	0	430308480	0	674761232	3.10566e+08	206050572	210360324	1.29491e+08	0	207329448	144100436	141709912	48311286	0	0	0	0	0	0	0	0
P73796	0	0	1.933e+07	4.86547e+07	1.45746e+08	176773611	185877741	2.64771e+08	1.92079e+08	159660616	3.05543e+07	2.59163e+07	0	3.06639e+06	5.06613e+07	0	0	0	0	0	0	0	0	0
P73799	0	0	1.55348e+07	3.15702e+07	0	2.22839e+07	9.5863e+07	9.99725e+06	4.03198e+07	0	64463227	6.52594e+07	2.08913e+08	7.51197e+08	1210281575	3.60272e+08	1.05444e+08	0	0	0	0	0	0	0
P73812	0	0	1.76773e+07	4.98481e+07	6.16216e+07	43852952	1.66388e+08	4.05743e+07	2.20212e+07	1.13022e+07	5.22562e+06	0	0	0	0	0	0	0	0	0	0	0	0	0
P73819	0	0	9.75862e+07	0	0	0	0	0	0	0	0	0	0	0	0	0	0	0	0	0	0	0	0	0
P73826	0	0	4.44428e+07	1.26251e+08	170530710	1.14968e+08	2.85434e+08	1.0187e+08	193451250	1.33314e+08	1.49868e+08	1.03565e+08	1.80374e+08	123931748	342698584	67074838	0	8.42902e+06	4.71663e+06	0	0	0	0	0
P73831	0	0	8.28202e+07	5.52416e+07	1.04834e+08	4.58556e+07	1.41213e+08	112293478	4.76631e+07	80840191	29943395	13031342	0	26530547	0	0	0	0	0	0	0	0	0	0
P73837	0	0	2.68463e+07	3.47798e+07	0	1.27038e+07	0	2.79868e+07	1.82044e+07	0	1.33713e+07	1.20422e+08	6.40764e+08	2.90581e+08	3.9377e+08	42937785	0	4.47079e+07	0	0	0	0	0	0
P73848	0	0	2.15297e+07	4.98904e+07	108857115	4.70204e+07	0	152598717	8.27097e+07	9.34139e+07	1029549736	997052260	6.09873e+08	1.24777e+08	0	4.98123e+06	0	0	0	0	0	0	0	0
P73852	0	0	2.46283e+07	3.8922e+07	8.50121e+07	3.29919e+07	1.32948e+08	8.74266e+07	6.30759e+07	1.07272e+08	0	0	0	0	0	0	0	0	0	0	0	0	0	0
P73853	0	0	0	0	3.12886e+07	3.79293e+07	34587245	1.97989e+07	7.89454e+06	1865921357	8767557779	5401211192	3307695160	490301985	2.46077e+08	3.15259e+08	0	0	0	0	0	0	0	0
P73856	0	0	5.55924e+07	1.07991e+08	1.77592e+08	1.11635e+08	1.72437e+08	1.59946e+08	116641762	1.35476e+08	0	60865039	0	4.31637e+07	7.8193e+07	3.20546e+07	0	0	0	0	0	0	0	0
P73860	0	0	5.30129e+07	3.68733e+07	5.26444e+07	4.59517e+07	6.36205e+07	0	0	0	0	0	0	0	0	0	0	0	0	0	0	0	0	0
P73862	0	0	6.28697e+07	8.36478e+07	1.22266e+08	76540435	1.04172e+08	1.06737e+08	6.69052e+07	0	2.85515e+07	215818726	1.19955e+08	0	0	0	0	0	0	0	0	0	0	0
P73863	0	0	6.68238e+07	1.59639e+08	2.95133e+08	1.75847e+08	3.81157e+08	3.3128e+08	189496238	2.19583e+08	1.40682e+08	5.13094e+07	0	0	0	0	0	0	0	0	0	0	0	0
P73867	0	0	20278913	5.84665e+07	0	3.18502e+07	0	2.41923e+07	0	0	0	0	0	0	0	0	0	0	0	0	0	0	0	0
P73872	0	0	3.35522e+06	5.56266e+07	0	7.26656e+07	79597750	31125481	6.36216e+07	0	81818792	0	0	0	0	0	0	0	0	0	0	0	0	0
P73874	0	0	3.48836e+07	7.29248e+07	1.17094e+08	65004079	201500991	9.76655e+07	4.44674e+07	34526808	89205472	58467889	0	144307887	254479895	3.85162e+07	13401254	0	0	0	0	0	0	0
P73881	0	0	6.59334e+06	4428389	0	7.1532e+06	0	0	0	0	0	0	0	0	0	0	0	0	0	0	0	0	0	0
P73896	0	0	2.26974e+06	9.89508e+06	0	0	0	3.84652e+06	0	0	0	0	0	0	0	0	0	0	0	0	0	0	0	0
P73900	0	0	5.59725e+06	0	1.48953e+07	7.63943e+06	0	2.95232e+07	0	0	1.26044e+07	0	0	0	0	0	0	0	0	0	0	0	0	0
P73906	0	0	1.91233e+07	6.45157e+06	29118871	10751589	1.03103e+08	5.40973e+07	1.60534e+07	0	0	0	0	0	0	0	0	0	0	0	0	0	0	0
P73910	0	0	7.0875e+06	4.17569e+07	2.2721e+07	4.2404e+07	0	1.2288e+07	0	21546604	4.23931e+07	2.88621e+07	5.03816e+07	0	710460016	14638333	0	0	0	0	0	0	0	0
P73914	0	0	7.05132e+07	6.15422e+07	1.69898e+08	1.07116e+08	2.76374e+08	2.29876e+08	3.823e+08	1.58579e+08	1.14143e+08	3.93412e+07	6.76546e+07	7.06393e+07	7.6147e+07	0	0	0	0	0	0	0	0	0
P73918	0	0	7.07507e+07	1.75923e+08	2.74906e+08	1.7382e+08	4.67205e+08	1.26593e+08	1.20447e+08	1.28246e+08	1.07208e+08	89209823	1.87158e+08	278927760	2.88695e+08	5.82081e+07	3.47587e+07	0	0	0	0	0	0	0
P73926	0	0	9.99883e+06	1.12798e+07	1.77554e+07	1.29637e+07	23466410	0	0	0	0	0	0	323608586	0	0	0	0	0	0	0	0	0	0
P73934	0	0	5.60595e+07	9.53099e+07	158377068	1.22721e+08	3.00565e+08	1.66134e+08	9.23354e+07	9.12033e+07	58958807	0	0	0	0	0	0	0	0	0	0	0	0	0
P73935	0	0	6.25394e+07	1.24173e+08	357474874	167794919	3.49624e+08	1.50491e+08	2.09862e+08	2.1645e+08	1.30703e+08	0	210306350	1.52181e+08	4.91944e+08	1.11024e+08	5.33262e+07	0	0	0	0	0	0	0
P73940	0	0	5672309	0	0	0	3.01993e+07	0	0	0	0	0	0	0	0	0	0	0	0	0	0	0	0	0
P73947	0	0	6.13223e+07	9.50355e+07	189016781	1.10089e+08	330016001	1.05755e+08	7.79873e+07	3152992136	8.35982e+07	102780097	0	0	7.85464e+07	0	5.60659e+06	0	0	0	0	0	0	0
P73954	0	0	128936959	1.21642e+08	0	160820262	443298424	8.22878e+08	7.12206e+08	8.467e+08	3.37761e+08	4.68562e+08	9.74431e+08	4.27777e+08	5.40979e+08	3.11493e+08	276706117	1.47445e+08	2.98919e+07	0	1.56346e+07	2.9106e+07	0	0
P73955	0	0	1.88657e+07	2.68199e+07	51492223	2.69066e+07	7.92572e+07	5.79836e+07	31272784	0	29297585	45112722	200658456	1.40958e+08	154735421	3.54192e+07	1.68507e+07	0	0	0	0	0	0	0
P73958	0	0	1.17962e+07	1.31397e+07	20849485	1.14317e+07	2.59029e+07	0	0	0	0	0	0	0	0	0	0	0	0	0	0	0	0	0
P73971	0	0	5.97218e+07	8.4208e+07	1.05447e+08	7.52398e+07	2.36937e+08	1.41482e+08	2076163632	3793121848	2138804352	8.40563e+08	4.04041e+08	5.12978e+07	0	0	0	0	0	0	0	0	0	0
P73990	0	0	4.00828e+07	69575202	6.58076e+07	4.9147e+07	179132898	124683813	75695615	0	0	1.6526e+08	2.35626e+08	0	0	0	0	0	0	0	0	0	0	0
P73998	0	0	8.06405e+07	64554233	2.70567e+08	2.09325e+08	4.73332e+08	3.28602e+08	171161348	327162433	2.78584e+08	223981457	40180059	0	0	0	0	0	0	0	0	0	0	0
P73999	0	0	41985995	57189877	26323942	69004661	1.06702e+08	0	0	9.88704e+06	4.92074e+06	0	9.44957e+06	0	0	0	0	0	0	0	0	0	0	0
P74002	0	0	1.19077e+08	1.84429e+08	2.46918e+08	1.86152e+08	4.17638e+08	2.66551e+08	1.59271e+08	174624892	1.72796e+08	3.66666e+08	1211528079	6.23511e+08	481881608	3.5788e+07	1.44191e+07	0	0	0	0	0	0	0
P74018	0	0	4.06499e+07	6.99069e+07	9.77945e+07	7.12434e+07	168532096	1.135e+08	8.26305e+07	9.25315e+07	7.19803e+07	5.81549e+07	399860094	1.74557e+08	2.37001e+08	5.64041e+07	9.81519e+06	3.38965e+06	0	0	0	0	0	0
P74024	0	0	4.58718e+07	3.25418e+07	5.14058e+07	2.10438e+07	112269745	5.60215e+07	3.7802e+07	0	2.5312e+07	88175923	2.54908e+08	7.47755e+07	0	0	0	0	0	0	0	0	0	0
P74030	0	0	4.75829e+07	4.50245e+07	44949256	2.47309e+07	5.14434e+07	4.1923e+06	2.00796e+07	51207302	0	0	0	0	0	0	0	7.92558e+06	7.79458e+06	0	0	0	0	0
P74032	0	0	2.35406e+07	2.66534e+08	0	0	0	0	0	0	0	0	0	0	0	0	0	0	0	0	0	0	0	0
P74042	0	0	1.15008e+08	1.37334e+08	1.78896e+08	119593544	202447274	32981420	0	0	0	0	0	0	0	0	0	0	0	0	0	0	0	0
P74043	0	0	8.09906e+07	9.52073e+07	2.13939e+08	80978092	316350870	1.38506e+08	1.37829e+08	0	0	0	0	0	0	0	0	0	0	0	0	0	0	0
P74054	0	0	2.05489e+07	25089849	7.33546e+06	0	22396351	3.17274e+07	31231083	0	0	0	0	0	0	0	0	0	0	0	0	0	0	0
P74060	0	0	262207943	4.89216e+07	7.80835e+08	909596883	3.33364e+08	1.53562e+08	774877106	1086907125	77648747	1.81272e+07	1.63832e+08	4.61796e+08	2147227471	7.23527e+08	903129921	3.59627e+08	8.61266e+07	0	0	0	0	0
P74061	0	0	6.4131e+06	0	29179234	20468159	0	0	4.88923e+07	2037041563	6273079159	4219193505	2357422395	4.32067e+08	2.73775e+08	6.38722e+07	4.19183e+07	0	0	0	0	0	0	0
P74072	0	0	5.63961e+07	46373981	2.56026e+07	0	2.1956e+08	141113393	3.77393e+07	0	0	0	0	0	0	0	0	0	0	0	0	0	0	0
P74073	0	0	2.14398e+07	4.93512e+07	5.83922e+07	1.90058e+07	1.03444e+08	6.98923e+07	5064596575	2.82546e+07	4.13563e+07	4.82943e+07	2.1683e+08	7.56622e+07	3.09261e+08	1.03814e+08	3.21433e+07	8.25465e+06	0	0	0	0	0	0
P74079	0	0	5.88161e+06	6053327	0	0	0	0	0	0	0	0	3.44004e+08	1037836150	2122842999	5.15818e+08	1.04818e+08	1.83435e+07	0	0	0	0	0	0
P74082	0	0	2.08568e+07	0	0	2.10846e+07	2.80894e+07	0	2.74227e+07	4.95599e+07	8.91239e+07	2.38199e+07	8.67639e+07	2.30111e+07	8.13563e+07	5.268e+07	5.53894e+07	4.43885e+07	3.36657e+07	0	0	1.42577e+07	0	0
P74089	0	0	39371660	5.32619e+07	8.23395e+07	54595514	1.55701e+08	6.05221e+07	3.03344e+07	46847074	0	1.05374e+07	0	0	46160605	0	0	0	0	0	0	0	0	0
P74100	0	0	5.2691e+07	1.03272e+08	1.57391e+08	1.29215e+08	3.32582e+08	2.56062e+08	1.31501e+08	1.54119e+08	1.13374e+08	5.12981e+07	73197293	4.58552e+07	0	0	0	0	0	0	0	0	0	0
P74101	0	0	40423827	2.68952e+07	1.07329e+08	2.44258e+07	232645626	1.41087e+08	3.52161e+07	8.37038e+07	7.35521e+07	0	0	0	0	0	0	0	0	0	0	0	0	0
P74104	0	0	5.69016e+07	43489378	4.53404e+07	3.77419e+07	1.20077e+08	9.22328e+07	5.97251e+07	4.16623e+07	2.03446e+07	1.09322e+07	3.24755e+07	13159595	51427826	0	0	0	0	0	0	0	0	0
P74112	0	0	19377132	2.8642e+07	0	0	0	0	0	0	0	0	0	0	0	0	1.7027e+07	1.32686e+08	7.35542e+07	0	0	0	0	0
P74115	0	0	1.90744e+07	2.49899e+07	5.35615e+07	3.93759e+07	137241710	56114034	0	2.35212e+07	0	0	84017939	0	0	0	0	0	0	0	0	0	0	0
P74120	0	0	8549998	0	0	0	0	0	0	0	0	0	0	0	0	0	0	0	0	0	0	0	0	0
P74121	0	0	9.41997e+07	0	7.32104e+07	5.31789e+07	7.12258e+07	2.85492e+07	0	6.1499e+06	0	0	0	0	0	0	0	0	0	0	0	0	0	0
P74122	0	0	7.0283e+07	4.26999e+07	1.65154e+08	4.94482e+07	6.81903e+06	1.37452e+08	4319180	0	56906662	0	142477678	4.1876e+08	1054698678	3.69289e+08	1.25149e+08	7.92258e+07	1.77491e+07	0	0	0	0	0
P74123	0	0	1101310816	1318540160	1398573248	732366096	1081927462	425582944	0	0	154211412	0	9.23091e+07	0	87958651	22717250	0	0	0	0	0	0	0	0
P74126	0	0	1.86382e+07	25665903	4.15329e+07	2.12785e+07	0	3.01967e+07	0	0	0	0	0	0	0	0	0	0	2.34715e+07	0	4.34424e+07	8.27457e+07	0	1.28369e+07
P74127	0	0	0	0	0	0	12077317	0	0	0	0	0	0	0	0	0	0	0	0	0	0	0	0	0
P74129	0	0	9.92138e+06	7.58603e+06	2.01886e+07	0	0	0	0	0	0	0	0	0	0	0	0	0	0	0	0	0	0	0
P74130	0	0	1.19737e+07	0	3.47409e+07	0	1.08701e+07	1.69993e+07	0	1.61156e+07	0	0	0	9.90941e+06	0	0	0	0	0	0	0	0	0	0
P74137	0	0	9.13145e+06	0	0	0	0	0	0	0	0	0	0	0	0	0	0	0	0	0	0	0	0	0
P74138	0	0	7.11913e+07	0	1.6028e+08	3.87158e+07	0	110874533	2.50729e+07	0	0	0	0	442747646	0	1.75711e+08	0	7.7452e+07	0	0	0	0	0	0
P74141	0	0	25485773	40109539	5.28283e+07	2.31703e+07	5.8431e+07	3.3743e+07	0	0	0	0	0	0	0	0	0	0	0	0	0	0	0	0
P74145	0	0	8.53018e+07	1.14162e+08	1.96272e+08	2.21183e+08	7.59417e+08	4.69094e+08	324637117	3.9956e+08	3.09423e+08	2.86083e+08	2.92973e+08	3.1058e+08	508012573	1.27685e+08	3.67717e+07	0	0	0	0	0	0	0
P74146	0	0	3.1234e+07	5.22738e+07	0	0	0	0	0	0	0	0	0	1150746764	1002140172	0	170941997	0	0	0	0	0	0	0
P74152	0	0	2.21885e+07	30073484	6.94922e+07	51369716	69882758	4.6054e+07	8.47017e+07	7.75695e+07	1.4486e+08	7.09204e+07	8.50359e+07	0	0	0	0	0	0	0	0	0	0	0
P74154	0	0	1.18319e+08	4.91477e+07	4.82585e+07	1.31201e+08	1.77623e+08	3.48803e+08	0	1.79243e+08	1.4805e+08	320013845	0	128288692	455565845	1.6447e+08	5.04029e+07	1.92028e+07	0	0	0	0	0	0
P74155	0	0	437308963	6.32815e+08	8.06818e+08	5.65332e+08	1295995533	7.40481e+08	3.18453e+08	504790767	4.43428e+08	3.52861e+08	2.98022e+08	50285498	1.38246e+08	262346459	4.24205e+06	0	0	0	0	0	0	0
P74157	0	0	3.41456e+07	6.21599e+07	9.30751e+07	7.65992e+07	1.35062e+08	6.35855e+07	5.8233e+07	0	0	7.31731e+07	3.15769e+08	1.97506e+08	2.16018e+08	5.77937e+07	2.22103e+07	0	0	0	0	0	0	0
P74162	0	0	0	0	0	0	0	0	0	0	0	0	0	0	0	6928934	381325762	3.27106e+08	1.65516e+08	0	6.77157e+07	53912289	0	0
P74163	0	0	0	0	0	2.2415e+07	1.47589e+08	2.29807e+08	1.13351e+08	6.3956e+07	0	0	0	0	0	0	0	0	0	0	0	0	0	0
P74171	0	0	2.01418e+07	7.27737e+07	6.47936e+07	3.39886e+07	1.3297e+08	3.2263e+07	8.19715e+07	0	0	0	2.74462e+07	0	0	0	0	0	0	0	0	0	0	0
P74172	0	0	64703674	7.41615e+07	51529302	66808758	134137856	137075980	0	0	1.26335e+08	2.02823e+08	2200148308	1575534858	45262955	0	0	0	0	0	0	0	0	0
P74178	0	0	7.13125e+07	1.11309e+08	1.90907e+08	1.40205e+08	4.03765e+08	2.40708e+08	1.25089e+08	1.42407e+08	9.01791e+07	1.28903e+08	0	0	16299468	0	0	0	0	0	0	0	0	0
P74184	0	0	1.6239e+08	160967983	120276655	3.01241e+07	0	0	0	0	0	0	0	0	0	0	0	0	0	0	0	0	0	0
P74187	0	0	8.86334e+07	1.58991e+08	1.51004e+08	1.24163e+08	3.69088e+08	2.41524e+07	1.99847e+08	2.5257e+07	0	0	0	0	0	0	0	0	0	0	0	0	0	0
P74188	0	0	1.77026e+08	253358917	4.59172e+08	3.02151e+08	1140196834	7.32394e+08	4.96075e+08	4.51521e+08	9.7869e+07	1.69116e+08	18737147	4.14669e+07	38495980	0	0	0	0	0	0	0	0	0
P74190	0	0	1.6793e+07	0	0	0	2.92e+07	7.36983e+06	22146516	1.51164e+07	0	0	0	1.50202e+07	25924795	0	0	0	0	0	0	0	0	0
P74204	0	0	1.06524e+07	1.11374e+07	1.90906e+07	0	0	0	0	0	0	0	0	0	0	0	0	0	0	0	0	0	0	0
P74207	0	0	4.12313e+07	0	0	62770550	0	0	0	0	0	0	7.46739e+07	2.73023e+08	5.47555e+08	2.20866e+08	1.06481e+08	6.75519e+07	0	0	0	0	0	0
P74210	0	0	3.11455e+08	3.35102e+07	6.48326e+07	3.2955e+07	6.34265e+07	3.14538e+07	0	0	0	0	0	0	0	0	0	0	0	0	0	0	0	0
P74220	0	0	4.09352e+07	5.16276e+07	7.83239e+07	5.16621e+07	224828962	8.83552e+07	172835308	83259769	46549976	2.17242e+07	331996563	83397816	8.54891e+07	40835928	9.6618e+06	0	0	0	0	0	0	0
P74240	0	0	1.10914e+07	12635499	2.63696e+07	1.95603e+07	0	2.97063e+07	0	0	0	0	0	0	0	0	0	0	0	0	0	0	0	0
P74242	0	0	3.36574e+07	1.64785e+07	87152871	2.40364e+07	1.74921e+08	8.60458e+07	5.20409e+07	68040376	0	2.95925e+07	7.77638e+07	4.22017e+07	2.39132e+07	0	0	0	0	0	0	0	0	0
P74246	0	0	0	10257724	0	0	0	0	1.3909e+07	1.14989e+07	0	0	0	0	0	0	0	0	0	0	0	0	0	0
P74248	0	0	5.15542e+07	9.52949e+07	119057364	1.2491e+08	156776637	170382528	24815437	4.31587e+07	0	0	0	0	0	0	0	0	0	0	0	0	0	0
P74250	0	0	2.28724e+07	4.03203e+07	1.31224e+08	0	101355082	103876078	4.01956e+07	3.29101e+07	3.49132e+07	0	6.91813e+07	8.47219e+07	2.02194e+08	5.19153e+08	9.76474e+08	6.16714e+08	1.41887e+08	0	2.72312e+07	0	0	0
P74257	0	0	3.30567e+07	7.4868e+07	1.6294e+08	1.29933e+08	433763850	2.50587e+08	1.24546e+08	1.51139e+08	133045686	5.9282e+07	6.26043e+07	0	0	2.14512e+07	0	0	0	0	0	0	0	0
P74265	0	0	0	2.20623e+07	0	0	5.35793e+07	153242964	136486096	0	0	0	0	0	0	1.01119e+08	68585435	0	0	0	0	0	0	0
P74266	0	0	1852474607	2089574894	2315597692	8.81643e+08	1716960521	5.53629e+08	3.04621e+08	3.30706e+08	2.11917e+08	0	0	0	0	0	0	0	0	0	0	0	0	0
P74273	0	0	8.6531e+06	3.16853e+07	3.32523e+07	20413249	4.78454e+07	3.0582e+07	8.40041e+07	8.90074e+06	0	0	0	0	0	0	0	0	0	0	0	0	0	0
P74288	0	0	6.197e+07	9.91252e+07	225907240	140121448	1.34249e+08	89084484	6.45231e+07	5.41592e+07	0	0	0	0	0	0	0	0	0	0	0	0	0	0
P74292	0	0	6.32935e+07	1.22468e+08	1.63267e+08	9.4494e+07	2.1783e+08	7.66482e+07	38758994	72333294	1.03226e+07	3.86448e+07	2.96566e+07	0	0	0	0	0	0	0	0	0	0	0
P74294	0	0	5.75136e+07	6.31713e+07	8.85412e+07	3.54592e+07	1.24325e+08	63390369	4.76778e+07	5.85361e+07	2.19491e+07	0	0	0	0	0	0	0	0	0	0	0	0	0
P74297	0	0	2.37863e+07	3.28634e+07	3.04102e+07	1.82531e+07	2.18e+07	0	0	0	0	0	0	0	0	0	0	0	0	0	0	0	0	0
P74298	0	0	37091572	0	0	0	7.84773e+07	9.02429e+07	6.43864e+07	69599712	0	56461609	96943052	332599807	471460664	2.49063e+08	1.72046e+08	3.46836e+07	0	0	0	0	0	0
P74300	0	0	7285622	0	0	0	0	0	0	3.15615e+06	0	0	2.21759e+07	0	0	0	0	0	0	0	0	0	0	0
P74309	0	0	1.73365e+07	2.37147e+07	0	2.23338e+07	4.93037e+07	0	0	0	0	0	0	5.80367e+07	1594635443	9.89259e+08	4.87507e+08	7.78275e+07	2.75576e+07	0	0	0	0	0
P74315	0	0	1.44392e+08	0	3.62752e+07	0	6.64362e+07	0	40269506	49065212	0	0	0	0	4918376	0	0	0	0	0	0	0	0	0
P74318	0	0	64173393	0	0	0	0	0	0	0	0	0	0	0	0	0	0	0	0	0	0	0	0	0
P74321	0	0	8.93822e+06	9.28773e+06	0	5.75845e+07	56215170	41184186	0	0	0	0	0	0	0	0	0	0	0	0	0	0	0	0
P74326	0	0	4.36319e+07	4.8791e+07	40545514	0	0	0	0	0	0	0	0	0	104883183	0	455801628	8.76915e+08	5577780211	5.72555e+08	4397506448	2791083795	1.93671e+07	2.17961e+07
P74328	0	0	2.44409e+07	0	0	0	0	0	0	0	0	0	0	0	0	0	0	0	0	0	0	0	0	0
P74332	0	0	1.01616e+07	2.26313e+07	2.11256e+07	2.17603e+07	3.38003e+07	25838224	3.20194e+07	1.49228e+07	0	0	0	0	0	0	0	0	0	0	0	0	0	0
P74339	0	0	202499252	4.18329e+08	7.26935e+08	8.2169e+08	1414014364	6.61139e+08	5.14029e+08	3.55575e+08	2.0303e+08	7.42592e+07	27036723	0	0	0	0	0	0	0	0	0	0	0
P74340	0	0	1.4593e+07	2.431e+07	0	2.66086e+07	83398929	3.9927e+07	0	1.83143e+07	4.89109e+07	7.86844e+07	7.2235e+07	0	0	0	0	0	0	0	0	0	0	0
P74342	0	0	2.02485e+07	4.04961e+07	75438006	2.1619e+07	68369780	71187749	3.4338e+07	5.3241e+07	5.70435e+07	4.07617e+08	9.53246e+08	6.76202e+08	6.03497e+08	1.44459e+08	4.8477e+07	1.40769e+07	0	0	0	0	0	0
P74346	0	0	1.1123e+07	0	0	0	0	0	0	0	13025439	0	0	0	0	0	0	0	0	0	0	0	0	0
P74348	0	0	5.72172e+06	1.55465e+07	3.00877e+07	1.6725e+07	22486813	3.80753e+07	0	1.31628e+07	18743946	0	0	0	0	0	0	0	0	0	0	0	0	0
P74355	0	0	3.65148e+07	5.99618e+07	7.86349e+07	0	53604169	0	0	0	0	0	0	0	0	0	0	0	0	0	0	0	0	0
P74357	0	0	6.90528e+07	9.12773e+07	1.46251e+08	2.75422e+08	5.90661e+08	2.20316e+08	3.81054e+08	5.05635e+08	3.87949e+08	2.05532e+08	1.55877e+08	1.14724e+08	7.16015e+07	0	0	0	0	0	0	0	0	0
P74359	0	0	0	0	0	0	0	0	0	0	0	0	0	0	0	0	0	0	0	0	0	0	0	0
P74360	0	0	2.14902e+07	1.28547e+08	7.03631e+08	8.68417e+08	3027338555	1288017297	1468257943	344672707	1.80943e+08	8.90786e+07	2.03438e+08	7.7524e+07	1.04203e+08	5.88446e+06	0	0	0	0	0	0	0	0
P74374	0	0	0	0	1.06346e+07	0	0	0	0	0	0	0	0	0	0	0	0	0	0	0	0	0	0	0
P74379	0	0	2.62528e+07	3.82907e+07	5.67616e+07	6.73748e+07	1.05588e+08	3.67006e+07	3.36956e+07	40097615	2.25325e+07	4.15908e+07	8.03144e+07	3.33886e+08	1.07382e+08	5.45091e+07	0	0	0	0	0	0	0	0
P74384	0	0	29146955	0	19859133	0	37586596	1.79353e+07	1.52912e+07	1128487152	3235596541	1724737351	1405330017	187505214	1.043e+08	0	0	0	0	0	0	0	0	0
P74395	0	0	2.68621e+07	5.25414e+07	9.67966e+07	4.78982e+07	3.36362e+08	1.51385e+08	2.05783e+08	1.28504e+08	78300696	6.36337e+07	7.32121e+07	64747262	109907896	2.42888e+07	0	0	0	0	0	0	0	0
P74410	0	0	128436523	1.5601e+08	254606499	1.72555e+08	1067826789	6.74963e+08	5.98256e+08	9.4185e+08	760799381	5.18242e+08	5.54181e+08	325833275	3.02389e+08	5.16295e+07	0	0	0	0	0	0	0	0
P74431	0	0	1.89082e+07	2.95646e+07	5.38509e+07	30900429	9.3973e+07	3.54686e+07	1.68675e+07	0	0	0	0	0	0	0	0	0	0	0	0	0	0	0
P74443	0	0	3.26759e+07	5.15455e+07	1.48923e+08	1.04861e+08	2.26199e+08	205570440	182756435	0	228957502	2.64145e+08	3.56255e+08	327690570	4.31544e+08	5.32019e+07	1.44762e+07	0	0	0	0	0	0	0
P74445	0	0	26467400	0	93960448	6.2886e+07	1.13179e+08	7.79003e+07	42950453	0	60237739	277905417	6.44575e+08	302708569	2.54703e+08	39718813	0	0	0	0	0	0	0	0
P74446	0	0	57372237	1.14659e+08	1.09132e+08	1.39091e+08	3.82804e+07	1.80007e+08	87394578	1.98624e+08	3.3437e+08	6.25806e+08	9.55358e+08	566635186	7.86241e+08	199024874	6.00179e+07	2.23914e+07	0	0	0	0	0	0
P74452	0	0	1.55879e+07	25606520	24628204	2.28922e+07	0	0	0	0	0	0	0	0	0	0	0	0	0	0	0	0	0	0
P74454	0	0	1.04607e+08	1.53288e+08	1.34214e+08	8.12621e+07	167213093	111029570	5.0408e+07	5.05812e+07	9.4074e+06	0	0	0	0	0	0	0	0	0	0	0	0	0
P74457	0	0	20099562	43243750	2.21982e+07	4.81388e+07	7.52489e+07	6.9531e+07	4.48931e+07	1.29215e+08	9.89799e+08	7.36395e+08	4.14852e+08	0	69753001	0	0	0	0	0	0	0	0	0
P74461	0	0	2.62614e+07	2.0919e+07	2.87682e+07	8.70483e+06	33557493	5.97426e+06	4.35027e+06	4.48835e+06	0	0	0	0	0	0	0	0	0	0	0	0	0	0
P74462	0	0	2.2464e+07	2.29845e+07	2.57802e+07	3.26298e+07	7.51921e+07	2.29371e+07	0	8.31882e+06	0	0	0	0	0	0	0	0	0	0	0	0	0	0
P74465	0	0	59493700	0	7.01152e+07	4.34099e+07	3.44977e+08	1.69017e+08	1.21143e+08	208859776	5.7096e+07	127299682	89852019	5.01948e+07	0	0	0	0	0	0	0	0	0	0
P74468	0	0	1178514842	0	1.025e+07	0	0	0	0	8.69575e+08	9.76649e+08	3.78024e+08	212587912	288072576	0	0	0	0	0	0	0	0	0	0
P74473	0	0	2.47147e+07	5.09455e+07	8.99786e+07	1.12651e+08	3.68305e+08	312484686	2.29874e+08	1.96312e+08	1.27496e+08	9.82674e+07	7.66351e+07	5.32605e+07	7.18326e+07	1.46092e+07	0	0	0	0	0	0	0	0
P74476	0	0	3.3065e+07	32782346	6.8429e+07	2.23004e+07	8.95984e+07	6.81264e+07	4.82185e+07	1.40687e+07	1.5024e+07	3.72139e+07	1.42496e+08	0	0	0	0	0	0	0	0	0	0	0
P74477	0	0	2.36376e+07	3.0277e+07	0	0	0	0	0	0	0	0	0	0	0	0	0	0	0	0	0	0	0	0
P74499	0	0	1.84135e+07	38597003	1.1454e+07	0	0	0	0	0	0	0	0	0	0	0	0	0	0	0	0	0	0	0
P74506	0	0	75806486	1.16558e+08	1.80757e+08	8.77804e+07	2.95785e+08	1.70486e+08	127362290	9.17414e+07	9.97738e+07	1.17503e+08	590129152	3.44439e+08	39640479	6.97961e+06	0	0	0	0	0	0	0	0
P74508	0	0	2.08277e+07	36439758	0	53051053	0	0	0	0	0	0	0	0	0	0	0	0	0	0	0	0	0	0
P74511	0	0	67862238	1.17421e+08	1.3251e+08	9.60766e+07	101128760	77983420	79017478	17976710	0	0	0	0	154488505	0	0	0	0	0	0	0	0	0
P74515	0	0	96364552	7.65316e+07	1.70331e+08	7.70375e+07	2.64306e+08	1.13611e+08	1.03488e+08	9.95151e+07	40407296	4.18584e+07	9.17574e+07	117096111	1.31577e+08	2.99692e+07	0	0	0	0	0	0	0	0
P74528	0	0	127243695	1.82973e+08	3.58989e+08	223919897	566636423	3.47956e+08	1.98502e+08	1.95281e+08	1.30964e+08	75381721	7.36899e+07	7.03519e+07	2.03485e+07	0	0	0	0	0	0	0	0	0
P74536	0	0	1.86265e+07	39910431	124901404	29734566	1.06824e+08	7.06094e+07	1.86678e+07	2.40865e+07	0	0	0	0	0	0	0	0	0	0	0	0	0	0
P74537	0	0	1.46048e+07	3.09248e+07	7.71369e+07	2.55225e+07	94143970	3.99052e+07	44351119	30014567	5.20564e+08	0	0	0	0	0	0	0	0	0	0	0	0	0
P74552	0	0	3.44118e+07	6.68072e+07	1.11002e+08	2.56843e+07	23898042	7.20791e+06	1.0009e+07	22208119	0	0	0	0	0	3.00836e+07	0	0	0	0	0	0	0	0
P74561	0	0	1.80037e+07	5028772617	7456267387	0	4178135368	5.10558e+07	3.49416e+07	2.92865e+07	0	4.86298e+07	1053744690	9.96665e+08	6.54633e+08	1.20056e+08	1.76636e+07	0	0	0	0	0	0	0
P74566	0	0	34850337	5.13282e+07	4.7379e+07	2.6172e+07	0	0	0	0	0	0	0	0	36149872	2.4989e+08	2.21965e+08	1.00874e+08	6.88246e+07	0	0	0	0	0
P74568	0	0	125463654	0	135642644	2.85097e+08	0	378158832	101278549	66767270	60107577	0	45175419	2975615365	39185491	0	0	0	0	0	0	0	0	0
P74578	0	0	3.16762e+07	4.75402e+07	7.7602e+07	6.13261e+07	1.03756e+08	7.06229e+07	0	0	3.02004e+07	2.72805e+07	3.05462e+07	5.03824e+07	4.0941e+08	1.56527e+08	6.02609e+07	1.35409e+06	0	0	0	0	0	0
P74587	0	0	9.36977e+07	0	261920593	1.00868e+08	0	5.49917e+07	3.53997e+07	88682902	9.72019e+07	114194850	320090118	55348358	193118266	0	34326885	2.15714e+07	0	0	0	0	0	0
P74589	0	0	3.84874e+07	3.1102e+07	124935503	0	4.55627e+07	50464707	0	0	0	0	0	0	0	0	0	0	0	0	0	0	0	0
P74590	0	0	538758448	3.23708e+07	9.45719e+07	6.59038e+07	1.90714e+08	1.43075e+08	9.75898e+07	1.04887e+08	59807791	5.31756e+07	7.83307e+07	159809544	9.09418e+07	2.12009e+07	0	0	0	0	0	0	0	0
P74592	0	0	6.13865e+07	6.48997e+07	2.33369e+08	4.03847e+08	1042519140	3.61258e+08	1.88494e+08	1.19773e+08	8.14733e+07	8.54831e+07	1.1611e+08	3.97056e+07	2.96118e+07	0	0	0	0	0	0	0	0	0
P74597	0	0	8239299	0	0	7.87463e+06	25489708	1.29915e+07	0	0	0	0	0	0	0	0	0	0	0	0	0	0	0	0
P74611	0	0	2.25402e+07	6.60596e+07	1.19693e+08	9.24156e+07	2.25366e+08	6.02331e+07	1.55678e+08	1.14323e+08	1.14041e+08	6.04439e+07	6.26942e+07	33888016	0	0	0	0	0	0	0	0	0	0
P74614	0	0	8.40454e+07	2.54676e+08	4.07571e+08	2.35382e+08	6.61866e+08	4.13371e+08	183070598	1.15039e+08	3.77705e+07	42778699	0	0	0	0	0	0	0	0	0	0	0	0
P74617	0	0	3.37849e+07	5.9068e+07	9.45937e+07	8.06635e+07	1.94397e+08	8.62576e+07	7.84807e+07	7.44959e+07	33383094	0	0	0	0	0	0	0	0	0	0	0	0	0
P74623	0	0	38772494	2.47437e+07	0	0	0	23929760	0	0	0	0	0	0	0	0	0	0	0	0	0	0	0	0
P74635	0	0	0	2.15504e+07	0	16766998	0	0	57139400	0	0	0	0	0	0	0	0	0	0	0	0	0	0	0
P74638	0	0	6.80928e+07	1.18437e+08	9.56028e+07	126530979	1.14342e+08	1.86112e+07	6.24476e+07	0	1.30224e+08	161380736	265403281	7.35023e+08	1520261299	2.17521e+08	0	0	0	0	0	0	0	0
P74644	0	0	3.97494e+07	5.79153e+07	9.39173e+07	5.66254e+07	8.26648e+07	6.1658e+07	7.30488e+07	3.23038e+07	31415772	2.48098e+07	8.7176e+07	0	40339029	0	0	0	0	0	0	0	0	0
P74657	0	0	5.29524e+07	4.65259e+07	6.19719e+07	4.12477e+07	1.15575e+08	8.93775e+07	5.64832e+07	4.32199e+07	0	2.82534e+07	3.1653e+07	0	122855284	0	0	0	0	0	0	0	0	0
P74659	0	0	92066900	3.65894e+07	7.90631e+06	134565045	2.54888e+08	1.94835e+08	1.30689e+08	1.23615e+08	1.18899e+08	5.64337e+07	1.50452e+08	1.97316e+08	9.00525e+07	2.95294e+07	0	0	0	0	0	0	0	0
P74663	0	0	40232974	5.47023e+07	1.05711e+08	8.49826e+07	3.2428e+08	1.25331e+08	5.62797e+07	8.2621e+07	4.0417e+07	0	0	0	0	0	0	0	0	0	0	0	0	0
P74667	0	0	7.56272e+07	2.09017e+06	77111347	5.64756e+07	189855215	1.56918e+07	89454504	1.2989e+08	1.08516e+07	1.11256e+08	3.87863e+08	855100887	1253341144	2.96225e+08	1.46295e+08	2.8415e+07	0	0	0	0	0	0
P74681	0	0	1.90451e+07	3.91104e+07	7.80685e+07	3.26557e+07	1.23441e+08	5.01617e+07	11372597	0	0	0	0	0	0	0	0	0	0	0	0	0	0	0
P74685	0	0	8.10415e+07	3.58925e+07	9.97008e+07	4.79698e+07	1.81689e+08	1.57144e+08	8.48156e+07	9.63167e+07	9.30422e+07	27192929	4.67836e+07	0	59302059	6.11077e+06	0	0	0	0	0	0	0	0
P74686	0	0	5.84808e+07	6.90101e+07	6.95392e+07	1.70625e+07	4.93732e+07	1.10616e+07	4.92332e+06	0	0	0	0	0	0	0	0	0	0	0	0	0	0	0
P74688	0	0	4.09943e+07	0	9.87105e+07	4.10399e+07	1.97585e+08	5.91786e+07	4.23428e+07	5.97146e+07	23061120	1.53231e+07	0	0	0	0	0	0	0	0	0	0	0	0
P74689	0	0	2.776e+07	4.31277e+06	1.33142e+07	0	184238996	3.87224e+07	2.76016e+07	3.06433e+07	1063159058	4916964465	5467103915	1546871834	1205739328	7.68952e+07	1.80112e+07	0	0	0	0	0	0	0
P74692	0	0	8.7184e+06	1.77652e+07	2.61406e+07	1.60383e+07	3.24131e+07	1.83069e+07	0	1.01122e+07	0	0	0	0	9.60657e+07	3.09799e+07	0	3.78087e+06	0	0	0	0	0	0
P74693	0	0	1.7516e+07	12200677	1.17363e+07	2.50297e+08	3.42308e+07	2.65336e+07	1.82244e+07	5.32291e+06	2.23627e+07	0	1.60958e+07	0	0	0	0	0	0	0	0	0	0	0
P74694	0	0	3.35648e+06	0	17800064	0	0	0	2.69581e+07	0	0	197573420	596766896	1707106265	639430303	5.45422e+08	3.27862e+07	6.09685e+06	2.38021e+06	0	0	0	0	0
P74705	0	0	117464219	144346978	0	0	0	0	96500490	129082853	86489582	0	0	0	0	0	0	0	0	0	0	0	0	0
P74706	0	0	4.58436e+07	5.04539e+07	6.9109e+07	6.63641e+07	2.06112e+08	1.18499e+08	6.41152e+07	87727611	9.48809e+07	1.30489e+08	191654446	1.83075e+08	1.08972e+08	1.27374e+07	0	0	0	0	0	0	0	0
P74708	0	0	1.18743e+08	208793623	1.86908e+08	2.57984e+08	7.4537e+08	2.26725e+08	224430770	1.9953e+08	1.74158e+08	729090236	1123931229	740449829	621578612	5.95846e+07	0	0	0	0	0	0	0	0
P74718	0	0	8.65122e+06	0	2.71555e+07	2.20528e+07	65159426	0	0	2.78044e+07	4.7818e+06	0	0	2.14815e+07	0	0	0	0	0	0	0	0	0	0
P74719	0	0	2.91585e+07	0	8.54648e+06	0	0	0	0	0	0	0	0	0	0	0	0	0	0	0	0	0	0	0
P74724	0	0	3.37456e+07	5.81165e+07	9.0114e+07	0	9.81033e+07	6.18404e+07	3.59195e+07	7.63433e+06	2.6805e+07	27121820	1.10216e+08	9.72842e+07	36622750	0	0	0	0	0	0	0	0	0
P74729	0	0	5.61187e+07	1.62261e+08	2.83572e+08	1.65964e+08	4.99829e+08	318986622	1.98057e+08	2.01989e+08	2.76759e+08	1820927412	5342169714	1897350221	2028463090	3.50333e+08	7.98254e+07	0	0	0	0	0	0	0
P74730	0	0	3.97247e+07	6.9958e+07	1.32858e+08	1.03398e+08	1.47998e+08	1.21384e+08	7.77535e+07	61379506	29375843	47382287	6.65084e+07	0	0	0	0	0	0	0	0	0	0	0
P74732	0	0	7.14588e+07	1.34224e+08	1.10022e+08	145352221	0	137518121	37800968	7.29268e+07	39935045	0	0	27217220	0	0	0	0	0	0	0	0	0	0
P74734	0	0	19131697	2.90565e+07	50500862	3.1809e+07	7.88281e+07	4.0346e+06	12902055	7.43143e+06	45776818	1.28173e+07	0	9197073	0	0	0	0	0	0	0	0	0	0
P74738	0	0	4.01535e+06	1.13016e+07	0	1.15522e+07	0	0	0	0	14708305	0	0	0	0	0	0	0	0	0	0	0	0	0
P74741	0	0	2.0021e+07	1.20467e+07	2.64177e+07	12532267	7.13529e+07	0	0	0	1360748621	2782870263	2505937423	6.18182e+08	3.09184e+08	0	0	0	0	0	0	0	0	0
P74745	0	0	7.85096e+07	8.34936e+07	9.41879e+07	9.02573e+07	167563784	1.02286e+08	4.81865e+07	1.24463e+07	0	0	0	0	0	0	0	0	0	0	0	0	0	0
P74750	0	0	1.17879e+07	2.55295e+07	36031070	1.41864e+07	0	0	0	0	0	0	0	0	0	5.66316e+07	3.09406e+07	0	0	0	0	0	0	0
P74755	0	0	7.97357e+06	0	1.99019e+07	4.06411e+07	299412652	4.50905e+07	2.71199e+07	7.91274e+06	2.12993e+07	0	0	0	0	0	0	0	0	0	0	0	0	0
P74756	0	0	6.5901e+07	113221216	1.65711e+08	1.08665e+08	2.78878e+08	1.25963e+08	7.91911e+07	8.62975e+07	1.36259e+08	1.50313e+08	5.46047e+08	318234470	2.28552e+08	3.30673e+07	1.17714e+07	0	0	0	0	0	0	0
P74772	0	0	188043830	2.1925e+08	0	3.70055e+08	0	449171554	0	4.34103e+08	0	0	0	2.76009e+08	0	0	0	0	0	0	0	0	0	0
P74782	0	0	4.07114e+07	1.80115e+07	2.53925e+07	3.96831e+07	1.76586e+08	6.86844e+07	6.74125e+07	6.52191e+07	6.86986e+07	2.68139e+07	3.88818e+07	7.25509e+07	9.6597e+07	0	0	0	0	0	0	0	0	0
P80046	0	0	1.04852e+08	97014886	1.30354e+08	7.04621e+07	194064917	5.06102e+07	7.5526e+07	122918000	254902346	2407959117	3464612988	1016884400	4.55553e+08	9.2418e+07	8914758	0	0	0	0	0	0	0
Q01903	0	0	1.53515e+07	3.12153e+07	3.10234e+07	35306114	1.07978e+08	5.39802e+07	3.18171e+07	3.0551e+07	21780385	4.44625e+06	3.78394e+06	4.2532e+07	0	0	0	0	0	0	0	0	0	0
Q05971	0	0	4.14075e+07	5.27517e+07	0	5.76869e+07	0	13785295	6.66335e+06	0	6.92324e+07	9.74632e+08	7302745850	8802807600	10962470629	9700575801	6627157921	3223814462	5.92296e+08	0	3.95537e+07	3.35895e+07	0	0
Q55013	0	0	4.50605e+07	5.95803e+06	7.15982e+07	1.94897e+07	1.10047e+08	3.38203e+07	1.42499e+07	1.89002e+07	1.94579e+07	4.49633e+07	7.56474e+07	1.93127e+08	3244081163	30118448234	33333813946	18713546905	1258786933	0	214509123	9.60233e+07	0	0
Q55034	0	0	3.12562e+07	3.5825e+07	1.13794e+08	5.13951e+07	189713957	1.47788e+08	8.21975e+07	59998077	15084942	0	0	0	0	0	0	0	0	0	0	0	0	0
Q55112	0	0	0	1.36727e+07	0	1.63108e+07	59518811	1.46956e+07	30490629	2.19829e+07	31514149	0	70685932	9.38461e+07	123721816	0	0	0	0	0	0	0	0	0
Q55115	0	0	4.19448e+07	6.06544e+07	7.75858e+07	3.24035e+07	5.72412e+07	1.92208e+07	4.16989e+06	0	0	0	0	0	0	0	0	0	0	0	0	0	0	0
Q55120	0	0	0	448598626	3.55263e+08	4.90717e+08	220096768	1.18052e+08	42999491	0	0	0	284807712	737509202	0	0	0	0	0	0	0	0	0	0
Q55129	0	0	0	0	34447793	1.84599e+07	176640862	156598393	1.0476e+08	1.33153e+08	8.67441e+07	1.21363e+08	0	0	0	0	0	0	0	0	0	0	0	0
Q55138	0	0	1.36284e+08	108478188	1.18359e+08	5.40145e+07	265447978	7.97803e+07	3.31541e+06	0	0	0	0	0	0	0	0	0	0	0	0	0	0	0
Q55139	0	0	0	2.28426e+07	55385049	3.74318e+07	133226848	0	82133380	88523845	0	100429692	1.84506e+08	3.69665e+08	440864113	4.91728e+08	2.03947e+08	35693082	2.49995e+07	0	0	0	0	0
Q55140	0	0	7.29924e+06	3.76057e+07	8.30275e+07	5.5957e+07	1.69883e+08	9.84202e+07	103271795	1.22616e+07	0	0	0	0	0	0	0	0	0	0	0	0	0	0
Q55141	0	0	6.37611e+07	7.58759e+07	9.9425e+07	81301738	1.73138e+08	7.31479e+07	8.55408e+07	8.95991e+07	7.77183e+07	114998662	1.78746e+08	657737868	1123474458	2.52903e+08	1.91446e+08	4.36248e+07	0	0	0	0	0	0
Q55144	0	0	0	1.17537e+07	0	12078675	0	0	2.76639e+07	1.68232e+07	0	44533074	0	1.86408e+08	2.91099e+08	1.25492e+08	88012598	35670988	0	0	0	0	0	0
Q55156	0	0	8.92662e+07	6.00442e+07	2.64537e+07	1.0205e+07	3.46337e+07	2.86785e+07	0	0	0	0	0	0	0	0	0	0	0	0	0	0	0	0
Q55160	0	0	1.60678e+08	2.52445e+08	3.86428e+08	2.45531e+08	536375293	2.98542e+08	1.88489e+08	9.85527e+07	5.71735e+07	0	173976098	2.9649e+08	1.72472e+08	0	0	0	0	0	0	0	0	0
Q55161	0	0	0	1.82389e+07	34325533	0	64098410	0	0	0	0	0	0	0	0	0	0	0	0	0	0	0	0	0
Q55168	0	0	1.27835e+07	0	1.54255e+07	6.46941e+06	52268040	9.16995e+06	0	1.67789e+07	0	0	0	0	0	0	0	0	0	0	0	0	0	0
Q55170	0	0	40632110	2.9664e+07	157388098	1.05596e+08	1.55873e+08	8.3065e+07	5.26081e+07	2.08224e+07	1.73035e+07	2.51644e+07	1.11142e+08	0	0	0	0	0	0	0	0	0	0	0
Q55179	0	0	0	0	0	0	0	0	0	0	0	0	0	0	0	0	0	0	0	0	0	0	0	0
Q55184	0	0	2.57237e+07	6.61889e+07	1.24947e+08	8.70341e+07	276335978	1.51851e+08	1.19049e+08	1.09756e+08	1.1361e+08	9.13105e+07	1.1759e+08	7.7476e+07	1.1888e+08	2.30909e+07	9.76699e+06	0	0	0	0	0	0	0
Q55190	0	0	9.39577e+07	1.04797e+08	2.89469e+08	2.33671e+08	5.84977e+08	2.43306e+08	1.61722e+08	2.87765e+08	2.62112e+08	2.159e+08	1.61443e+08	1.09175e+08	1.03758e+08	0	0	0	0	0	0	0	0	0
Q55197	0	0	1.70448e+07	0	3.88908e+07	0	0	0	0	0	0	0	0	0	0	0	0	0	0	0	0	0	0	0
Q55198	0	0	1.42102e+07	0	0	0	0	0	0	0	0	0	0	0	0	0	0	0	0	0	0	0	0	0
Q55359	0	0	9.00233e+06	9.84379e+06	1.02516e+07	0	1.00051e+07	0	0	0	0	0	0	0	0	0	0	0	0	0	0	0	0	0
Q55361	0	0	2.84716e+07	6.09334e+07	8.06826e+07	9.509e+07	2.85861e+08	1.37712e+08	1.19434e+08	2.04283e+07	1.34104e+08	472774399	1047600041	5.7841e+08	5.61814e+08	7.17517e+07	1.41957e+07	0	0	0	0	0	0	0
Q55367	0	0	18715020	0	0	0	3.32479e+07	5.26386e+07	49876085	88520007	2218280650	2084093324	1546979856	358007720	2.93573e+08	2.82406e+07	0	0	0	0	0	0	0	0
Q55370	0	0	8.05972e+06	2.42431e+07	0	14581715	0	0	0	0	0	0	0	0	0	0	0	0	0	0	0	0	0	0
Q55372	0	0	5.8566e+07	7.41272e+07	6.37196e+07	3.95894e+07	6.62271e+07	4.88291e+07	2.75938e+07	0	0	0	0	0	0	0	0	0	0	0	0	0	0	0
Q55390	0	0	8.9942e+07	1.68759e+08	3.05736e+08	1.84637e+08	549527581	3.66994e+08	2.35184e+08	3.15396e+08	3.99459e+08	5.39607e+08	2069839395	1139588407	219973704	0	0	0	0	0	0	0	0	0
Q55392	0	0	9.4268e+07	114163245	2.03507e+08	1.54927e+08	3.96457e+08	3.25081e+08	1.05551e+08	218546510	1.38692e+08	6.84549e+08	5.46443e+08	1.55547e+08	3.8886e+08	1.47324e+08	1.81032e+08	2.25228e+07	0	0	0	0	0	0
Q55395	0	0	3.47831e+07	4.74457e+07	5.38229e+07	1.86661e+07	5.98211e+07	1.50581e+07	0	0	0	0	0	0	0	0	0	0	0	0	0	0	0	0
Q55406	0	0	17669407	68200352	1.24278e+08	9.80905e+07	2.41857e+08	8.66369e+07	8.15869e+07	1.54991e+08	100165004	9.54374e+07	7.96867e+07	37996057	2.51201e+08	4.85494e+07	1.42011e+07	0	0	0	0	0	0	0
Q55410	0	0	27435130	3.46426e+07	8.94503e+07	6.4784e+07	200865084	9.22909e+07	9324536	152337033	68335002	3.23379e+07	25353027	0	5.10049e+07	0	0	0	0	0	0	0	0	0
Q55412	0	0	1.43237e+08	2.8882e+08	5.67753e+08	3.25664e+08	1058304492	5.52441e+08	3.3725e+08	3.75688e+08	2.24247e+08	2.11688e+08	3.96501e+08	1.34754e+08	1122633181	6.17792e+07	3.3931e+07	5.78274e+06	0	0	0	0	0	0
Q55413	0	0	3.86141e+07	3.74242e+07	9.36502e+07	6.7204e+07	1.59329e+08	9.01019e+07	4.47635e+07	6.47084e+07	4.02254e+07	2.79025e+07	543856389	4.09576e+08	3.64531e+08	7.91341e+07	5285465	0	0	0	0	0	0	0
Q55414	0	0	0	0	0	0	0	0	0	0	0	0	0	0	0	0	0	0	0	0	0	0	0	0
Q55416	0	0	5.87743e+07	0	0	0	8.67431e+07	0	2.88545e+07	0	0	0	0	0	0	0	0	0	0	0	0	0	0	0
Q55418	0	0	6.24598e+06	0	3.56088e+07	0	3.02414e+07	1.53738e+07	0	0	7.32127e+07	0	0	0	0	0	0	0	0	0	0	0	0	0
Q55420	0	0	9.84626e+06	1.43938e+07	34193225	0	72823408	0	0	0	0	0	0	188097975	1.13362e+08	3.82622e+07	2.42255e+07	0	0	0	0	0	0	0
Q55423	0	0	2.1179e+07	1.77053e+07	0	40913703	0	45338064	0	0	0	0	0	0	0	0	0	0	0	0	0	0	0	0
Q55425	0	0	0	3.34017e+07	5.79385e+07	3.71097e+07	104338160	4.98229e+07	0	0	0	0	0	0	0	0	0	0	0	0	0	0	0	0
Q55429	0	0	8.05616e+07	1.66601e+08	1.88466e+08	1.81672e+08	4.80539e+08	2.31527e+08	189539772	1.64653e+08	9.56356e+07	5.84654e+07	1.15232e+08	1.08259e+08	182857889	6.18002e+07	0	0	0	0	0	0	0	0
Q55432	0	0	619786272	2.55364e+08	671004404	6.61279e+08	1668157130	1452692617	921634592	9.59305e+08	7.29845e+08	460522116	200163926	122633567	145514182	19404061	4.74021e+07	3.54736e+07	3.30991e+07	0	5.19675e+07	1.20157e+08	0	2.82664e+07
Q55440	0	0	0	0	0	47537892	1.1878e+07	0	0	0	0	0	0	0	669711700	0	0	0	0	0	0	0	0	0
Q55447	0	0	5.04641e+07	9.31336e+07	1.35006e+08	0	0	1.25001e+08	123655395	1.49436e+08	0	121737712	1.44889e+08	9.80261e+07	6.53796e+08	2.8928e+08	4.16308e+08	203419360	0	0	2.05624e+07	1.0738e+07	0	0
Q55454	0	0	1.42793e+07	2.1957e+07	4.56333e+07	2.99995e+07	0	74484894	0	3.83458e+07	42165661	2.2009e+07	0	0	0	0	0	0	0	0	0	0	0	0
Q55457	0	0	4.29547e+07	92185531	1.07241e+08	9.0812e+07	2.14705e+08	7.30215e+07	1.38954e+08	1.11822e+08	1.0291e+08	2.50858e+07	177772046	3.96992e+08	1242834256	5.50591e+08	5.84184e+08	2.0328e+08	7.78365e+07	0	3.41122e+06	0	0	0
Q55460	0	0	2.31031e+07	8.89293e+07	3.12266e+07	7.23767e+07	1.47293e+08	8.31448e+07	4.44932e+07	280870468	3.63523e+07	1.28738e+07	2.08002e+07	0	33525807	0	0	0	0	0	0	0	0	0
Q55466	0	0	3.3308e+08	5.58282e+08	1102382057	6.46494e+08	2203497434	1623026276	7.76638e+08	5.08778e+08	3.77771e+08	106363059	65793046	30011225	0	0	0	0	0	0	0	8.95784e+07	0	0
Q55469	0	0	86145858	0	7.46553e+07	127195521	1.34301e+08	6.86482e+07	1.08896e+08	1.51391e+08	3.16231e+08	5.47928e+08	1131726377	6.97234e+08	1.38722e+08	8.90911e+07	0	1.53094e+08	1.18724e+08	0	0	0	0	0
Q55474	0	0	1.9963e+07	4.93104e+07	9.57328e+07	5.68921e+07	2.529e+08	1.0088e+08	7.24705e+07	98582792	3.53416e+07	3.15145e+07	4.19678e+07	6.80056e+07	141712705	4.02869e+07	0	0	0	0	0	0	0	0
Q55480	0	0	2.4542e+07	5.29636e+07	1.05663e+08	1.06281e+08	420643794	3.23741e+08	1.65352e+08	2.04844e+08	2.40893e+08	2.35078e+08	5.81599e+08	414355143	2.80252e+08	2.75351e+07	0	0	0	0	0	0	0	0
Q55481	0	0	4.73174e+07	5.24956e+07	8.67769e+07	4.16976e+07	143776598	7.28129e+07	0	2.59923e+07	0	0	0	0	0	0	0	0	0	0	0	0	0	0
Q55483	0	0	1.22127e+07	2.46604e+07	3.7959e+07	2.06221e+07	6.7184e+07	0	0	0	1152375012	0	0	0	0	0	0	0	0	0	0	0	0	0
Q55484	0	0	2.17431e+07	3.13227e+07	3.33918e+06	3.58453e+07	7.22488e+07	3.78904e+07	7388336	3.49743e+07	4.25759e+07	6.03434e+07	2.43339e+08	4.52841e+08	750605553	2.10966e+08	6.16129e+07	1.00124e+08	0	0	0	0	0	0
Q55491	0	0	1.33403e+07	2.01515e+07	2.32624e+07	10655300	0	0	0	0	0	0	0	0	0	0	0	0	0	0	0	0	0	0
Q55499	0	0	0	0	4.61453e+08	427439676	844301706	6.81861e+08	4.09209e+07	6.09839e+08	1096008803	665813869	1.65628e+08	18151034	0	0	0	0	0	0	0	0	0	0
Q55502	0	0	9.47664e+07	8.70022e+07	1.81919e+08	1.09924e+08	234851343	8.4195e+07	4.9353e+07	0	0	42001414	0	10918428	0	0	0	0	0	0	0	0	0	0
Q55503	0	0	5.40252e+07	75192013	1.71257e+08	291442469	6.65361e+08	2.80983e+08	1.17597e+08	1.02941e+08	0	2.20051e+07	0	0	0	0	0	0	0	0	0	0	0	0
Q55504	0	0	1.65527e+08	2.20275e+08	3.31431e+08	2.00468e+08	3.95497e+08	2.94554e+08	2.11822e+08	3.40393e+08	4.36409e+08	9.49941e+07	8.81424e+07	4.25678e+07	0	0	0	0	0	0	0	0	0	0
Q55505	0	0	3.24772e+08	3.13052e+08	7.96425e+08	3.20875e+08	3.37399e+08	7.3291e+07	66185047	5.51952e+07	40513279	18300505	0	0	0	0	0	0	0	0	0	0	0	0
Q55510	0	0	4.19358e+07	1.0046e+08	1.07083e+08	7.3372e+07	1.62909e+08	5.58552e+07	3.9172e+07	4.46129e+07	24325702	39117878	80529250	0	0	0	0	0	0	0	0	0	0	0
Q55521	0	0	5.48487e+07	5.75559e+07	1.22256e+08	4.66175e+07	5.8167e+06	1.0345e+08	54846197	2.77933e+07	0	40301947	0	40064818	70351388	0	0	0	0	0	0	0	0	0
Q55549	0	0	5.4124e+06	9.26952e+06	1.3212e+07	0	15069679	0	0	0	0	0	0	0	0	0	0	0	0	0	0	0	0	0
Q55555	0	0	2.46472e+07	3.18002e+07	3.68308e+07	1.30306e+07	3.39208e+07	9.80516e+06	0	0	0	0	0	0	0	0	0	0	0	0	0	0	0	0
Q55562	0	0	2.08377e+07	1.89496e+07	2.97675e+07	25332847	1.01455e+08	5.83997e+07	0	0	0	0	0	0	0	0	0	0	0	0	0	0	0	0
Q55563	0	0	8.85028e+07	9.716e+07	1.4213e+08	77613959	311740963	8.97206e+07	99075347	1.565e+07	6.74352e+06	0	0	0	0	0	0	0	0	0	0	0	0	0
Q55571	0	0	2.39758e+07	0	8.03341e+07	1.07631e+08	237833218	212106846	158138484	5.13347e+07	205936728	9.27248e+07	101696228	1.61101e+08	1.09948e+08	1.72595e+07	0	0	0	0	0	0	0	0
Q55573	0	0	4.86197e+06	0	9691425	11135196	64102380	0	3.9392e+07	0	0	0	0	0	0	0	0	0	0	0	0	0	0	0
Q55574	0	0	1.06631e+08	1.30756e+08	0	0	1.45289e+08	0	0	0	0	0	112849990	307331832	4.54466e+08	3.48443e+08	2.08425e+08	7.53905e+07	5.68166e+07	0	0	6.08738e+06	0	0
Q55578	0	0	3.926e+07	4.7771e+07	5.49885e+07	0	45536716	0	0	1.41793e+07	0	0	0	0	0	0	0	0	0	0	0	0	0	0
Q55579	0	0	8883695	3.02259e+07	5.2794e+07	3.34059e+07	1.15734e+08	8.03723e+07	57935108	67790350	5.67973e+07	24948285	82054214	115501973	2.38294e+08	8.9008e+07	3.92177e+07	3.7555e+06	0	0	0	0	0	0
Q55584	0	0	6.59142e+07	1.16694e+08	1.91466e+08	1.98568e+08	8.55653e+08	3.84569e+08	3.83084e+08	2.8396e+08	1.41347e+08	7.0248e+07	51225192	2.81987e+07	0	0	0	0	0	0	0	0	0	0
Q55586	0	0	1.65634e+07	2.40232e+07	3.49734e+07	2.66953e+07	4.88539e+07	3.15139e+07	0	0	0	0	0	0	0	0	0	0	0	0	0	0	0	0
Q55598	0	0	2.66263e+07	4.17228e+07	4.5221e+07	5.77269e+07	1.6998e+08	8.55498e+07	6.28676e+07	5.53541e+07	80010994	33035733	0	0	0	0	0	0	0	0	0	0	0	0
Q55603	0	0	0	0	0	0	0	0	0	0	0	0	0	0	0	0	0	0	0	0	0	0	0	0
Q55608	0	0	94009027	3.1982e+07	0	0	0	0	0	34677184	0	0	0	0	0	0	0	0	0	0	0	0	0	0
Q55611	0	0	1.63824e+07	9.256e+07	6.37393e+08	1.40417e+08	321503835	1.45662e+08	8.42555e+07	5.04987e+07	0	0	0	0	0	0	0	0	0	0	0	0	0	0
Q55612	0	0	9.9404e+07	1.13324e+08	1.34765e+08	1.25404e+08	3.11212e+08	1.83142e+08	1.15268e+08	8.24773e+07	5.51664e+07	0	0	0	0	0	0	0	0	0	0	0	0	0
Q55618	0	0	51104509	6.57991e+07	0	1.87376e+08	6.61481e+07	0	0	113500983	100868940	0	0	0	0	29464146	3.71732e+06	0	0	0	0	0	0	0
Q55619	0	0	4.01928e+07	74995847	6.84556e+07	52980582	1.00085e+08	2.95782e+07	25589300	0	0	0	1.88144e+07	0	0	0	89875784	0	0	0	0	0	0	0
Q55630	0	0	1.99386e+07	23984692	6.50879e+07	0	6.63548e+07	2.78134e+07	2.92833e+07	1.97798e+07	0	0	0	0	0	0	0	0	0	0	0	0	0	0
Q55634	0	0	1.54996e+07	3.21215e+07	6.34101e+07	3.59968e+07	1.12621e+08	4.75951e+07	2.14115e+07	2.90502e+07	2.00925e+07	0	0	0	0	0	0	0	0	0	0	0	0	0
Q55639	0	0	2.26371e+07	0	0	24721004	0	2.98958e+07	2.25513e+07	1.95579e+07	0	0	0	0	0	0	0	0	0	0	0	0	0	0
Q55650	0	0	6.10325e+07	27783442	1.12379e+08	6.51722e+07	77627523	9.92596e+07	6.15496e+07	9.13158e+07	8.89116e+07	1.29359e+08	963694186	5.59783e+08	5.50387e+08	1.09617e+08	33169528	0	0	0	0	0	0	0
Q55652	0	0	1.82438e+07	20816056	6.0561e+07	27206048	95521487	36130245	2.77934e+07	1.40551e+07	0	0	0	0	0	0	0	0	0	0	0	0	0	0
Q55658	0	0	1.08262e+07	1.31958e+07	0	1.34827e+07	3.62934e+07	1.2876e+07	0	0	0	0	1.3183e+08	95740798	5.20222e+07	3.76795e+07	0	0	0	0	0	0	0	0
Q55659	0	0	1.14995e+07	0	37642518	0	0	35950015	0	0	0	0	0	0	0	0	0	0	0	0	0	0	0	0
Q55663	0	0	3.40555e+07	6.37718e+07	1.17663e+08	9.28161e+07	2.06515e+08	1.14383e+08	8.0376e+07	1.83413e+08	4.14049e+08	1383342173	1720735452	5.05418e+08	2.90415e+08	1.81258e+07	3476659	0	0	0	0	0	0	0
Q55679	0	0	2.01394e+07	1.8381e+07	7.36189e+07	4.26562e+07	1.78611e+08	1.06133e+08	7.03092e+07	37201805	1.27498e+07	195231368	1122601942	414566614	4.3563e+08	4.83027e+07	1.26119e+07	0	0	0	0	0	0	0
Q55680	0	0	1.00248e+08	4.88357e+07	6.6911e+07	24277696	7.55822e+07	1.58945e+06	0	0	0	0	0	0	0	0	0	0	0	0	0	0	0	0
Q55682	0	0	102344895	149223351	213108845	1.39242e+08	2.9592e+08	1.35916e+08	8.92447e+07	6.99996e+07	2.97017e+07	0	0	0	0	0	0	0	0	0	0	0	0	0
Q55683	0	0	1.98515e+07	28716610	0	2.219e+07	0	0	0	0	0	0	0	0	0	0	0	0	0	0	0	0	0	0
Q55688	0	0	7.32275e+07	9.6887e+07	1.58362e+08	121303603	3.02976e+08	2.23644e+07	0	0	0	0	1.52927e+08	159536109	2.78193e+08	1.86735e+08	8.67286e+07	1.52033e+07	0	0	0	0	0	0
Q55689	0	0	3.50416e+07	6.09208e+07	1.37365e+08	5.76565e+07	1.9146e+08	9.79049e+07	4.80804e+07	6.68864e+07	6.27538e+07	9.12079e+08	5.51317e+07	4.07657e+07	4.28669e+07	1.40944e+07	4.97791e+06	0	0	0	0	0	0	0
Q55692	0	0	21740185	3.33235e+07	5.32508e+07	2.4411e+07	64251768	68103758	2.85297e+07	0	0	0	0	0	0	0	0	0	0	0	0	0	0	0
Q55702	0	0	3.68054e+06	1.08827e+07	23460835	0	0	35530399	1.60795e+07	0	0	0	0	27530696	0	0	0	0	0	0	0	0	0	0
Q55710	0	0	3.88891e+07	308654299	1.6154e+08	0	3.86128e+08	8.293e+07	4.41831e+07	1.01128e+08	171561737	43178489	1.14188e+08	1.35765e+08	105435344	13622550	0	1.74798e+08	0	0	0	0	0	0
Q55715	0	0	8.09548e+07	1.85719e+08	3.02177e+08	2.22051e+08	5.31946e+08	3.05909e+08	1.50091e+08	2.12882e+08	1.00552e+08	0	6.30079e+07	0	0	0	0	0	0	0	0	0	0	0
Q55723	0	0	2.31487e+07	1.86603e+07	3.5912e+07	4.57944e+07	8.00482e+07	6.7069e+07	5.92604e+07	1.17406e+08	3.3777e+07	0	31703367	0	3.21373e+07	0	0	0	0	0	0	0	0	0
Q55726	0	0	9.8687e+07	1.73133e+08	3.35914e+08	2.45691e+08	4.74994e+08	3.18588e+08	3.34871e+08	2.3815e+08	1.19561e+08	6.97211e+07	2.91486e+07	11075200	0	0	0	0	0	0	0	0	0	0
Q55730	0	0	8.94168e+07	77331414	2.99704e+08	2.36615e+08	7.83652e+08	6.24413e+08	3.67936e+08	2.22899e+08	1.0386e+08	0	0	0	0	0	0	0	0	0	0	0	0	0
Q55733	0	0	2.46052e+07	36761463	6.72956e+07	3.73743e+07	8.22243e+07	4.19943e+07	20845785	1.12433e+08	9.30492e+07	5.19943e+07	4.97146e+07	3.47208e+07	5.62411e+07	0	1.15283e+07	0	0	0	0	0	0	0
Q55736	0	0	1.15763e+08	8.65046e+07	9.471e+07	5.98261e+07	1.5009e+08	6.2194e+07	4.15354e+07	2.18386e+07	9642293	0	0	0	0	0	0	0	0	0	0	0	0	0
Q55744	0	0	4263070	7.59878e+07	1.83349e+08	1.08847e+08	2.31252e+08	2.46701e+08	1.06237e+08	1.46787e+08	9.44085e+07	35329346	6.30115e+07	6.87854e+07	0	0	0	0	0	0	0	0	0	0
Q55751	0	0	1.72742e+07	4.31397e+07	9.80199e+07	84997128	193722081	0	1.2429e+08	1.10884e+08	35704157	0	17823174	22229127	28020271	0	0	0	0	0	0	0	0	0
Q55753	0	0	0	1.78305e+07	127036662	32884139	9.51459e+07	3.24942e+07	1.92786e+07	0	67464167	38885087	2.64751e+07	3.2096e+07	90484237	1.40999e+07	2.53861e+07	7.49027e+06	0	0	0	0	0	0
Q55758	0	0	19492535	1.14014e+07	0	1.05936e+07	3.28392e+07	0	0	51515548	5.69974e+07	1.07185e+08	2.53329e+08	2.64287e+08	4.03747e+08	262540544	9.48601e+07	3.0517e+07	1.20671e+07	0	9.4309e+06	1.39666e+07	0	0
Q55759	0	0	5.25175e+07	4.57166e+07	1.33114e+08	1.3448e+08	216114631	579146236	1843312935	2583587164	695607079	2.69236e+08	378057184	1.73061e+08	287958298	6.07017e+07	2.64468e+07	0	0	0	0	0	0	0
Q55760	0	0	7.98806e+07	2.26811e+08	1.94769e+08	2.33675e+08	257919852	1.43447e+08	5.11799e+07	2.66942e+07	0	115394063	1.22105e+08	0	0	0	0	0	0	0	0	0	0	0
Q55762	0	0	5.52162e+07	131889060	1.75726e+08	1.30297e+08	2.19942e+08	2.01029e+08	98373034	7.55443e+07	75689906	0	0	72647465	0	0	0	0	0	0	0	0	0	0
Q55766	0	0	4.79331e+07	1.54464e+08	1.99594e+08	1.38058e+08	13888539751	2.85026e+08	409138759	219395783	2.34252e+08	3.52816e+08	1134676706	9.12684e+08	5.67337e+08	1.42286e+08	2.44361e+07	0	0	0	0	0	0	0
Q55769	0	0	4.02381e+07	23140541	0	0	0	0	0	0	0	0	0	0	0	0	0	0	0	0	0	0	0	0
Q55771	0	0	7.71397e+07	238802779	4.48975e+08	3.39685e+08	4.94722e+08	427631752	3.58511e+08	4.6993e+08	1.3506e+08	132022800	5.57118e+07	4.52095e+07	87589864	3.4772e+07	3.12984e+07	1.32621e+07	0	0	0	0	0	0
Q55774	0	0	64019772	5.07214e+07	2.2486e+08	9.64961e+07	1.49615e+08	7.98132e+07	4.57796e+07	2.64431e+07	0	0	0	0	0	0	0	0	0	0	0	0	0	0
Q55780	0	0	2.09268e+07	0	92306270	5.60486e+07	1.56191e+08	1.23639e+08	2.8836e+08	5.98452e+07	6.86627e+07	2.5744e+08	4.9238e+08	2.22079e+08	9.78375e+07	1.817e+07	0	0	0	0	0	0	0	0
Q55782	0	0	8.73672e+07	147001578	2.60287e+08	1.62177e+08	3.16042e+08	2.50934e+08	474302307	167072099	4.99974e+07	35862420	5.52769e+07	0	0	0	0	0	0	0	0	0	0	0
Q55788	0	0	1168704881	3.11572e+08	6.75746e+08	470240443	1130974267	7.11161e+08	4.54502e+08	4.88353e+08	2.58617e+08	2.31116e+08	2.21269e+08	1.21985e+08	161852047	3.91452e+07	0	0	0	0	0	0	0	0
Q55791	0	0	5.33122e+07	1.11232e+08	1.63949e+08	1.41326e+08	4.00482e+08	2.66761e+08	1.2357e+08	1.51529e+08	1.60919e+08	1.84394e+08	3.09595e+08	2.39426e+08	3.76769e+08	45036765	2.61945e+07	0	0	0	0	0	0	0
Q55803	0	0	4.62929e+06	0	9.73023e+06	1.09118e+07	34653534	18784400	8.7985e+06	0	0	1.94087e+07	1.5198e+08	59984876	4.81781e+07	0	0	0	0	0	0	0	0	0
Q55804	0	0	1.887e+07	0	0	0	0	0	0	0	0	0	0	0	0	0	0	0	0	0	0	0	0	0
Q55807	0	0	3.60017e+07	6.06891e+07	8.97148e+07	2.58434e+07	102943129	5.32136e+07	3.28482e+07	0	0	0	0	0	0	0	0	0	0	0	0	0	0	0
Q55818	0	0	2.85072e+07	4.89373e+07	3.0883e+07	3.70529e+07	5.80168e+07	7.44065e+07	1.86991e+07	45497979	1.65871e+07	5.37345e+07	3.18798e+08	3.87178e+08	185235973	1.76575e+07	0	0	0	0	0	0	0	0
Q55822	0	0	3.84135e+07	6.73878e+07	8.75155e+07	5.37746e+07	1.75079e+08	6.92541e+07	5.57901e+07	29043193	6.43214e+07	1.21046e+08	541197101	219476046	2.16388e+08	23450861	0	0	0	0	0	0	0	0
Q55828	0	0	4.87086e+06	6.623e+06	1.71763e+07	0	2.30838e+07	27573284	0	0	0	7.30299e+08	7495949914	2734518610	3500785101	4.73081e+08	1.22241e+08	1.36546e+07	0	0	0	0	0	0
Q55835	0	0	2.65753e+07	0	0	0	0	0	0	0	0	0	0	8.50887e+07	3140018783	1246395639	5.5939e+08	1.67775e+08	1.62855e+07	0	0	0	0	0
Q55837	0	0	2.66446e+07	0	0	3.18781e+07	0	68027759	0	51164938	0	0	0	0	0	3.02581e+06	0	0	0	0	0	0	0	0
Q55843	0	0	1.38206e+08	8.96448e+07	3.17845e+08	1.86873e+08	4.35675e+08	2.35435e+08	1.19805e+08	1.36579e+08	1.70808e+08	1.48314e+07	6.83433e+07	95111234	1.47036e+08	7.2862e+07	134368337	1.254e+08	3.88865e+07	0	0	1.33815e+07	0	0
Q55849	0	0	3.90195e+07	9.61066e+07	8.76629e+07	6.66382e+07	1.22868e+08	9.68298e+07	7.60035e+07	7.35817e+07	4.47114e+07	31718583	4.19517e+07	0	5.1784e+07	0	0	0	0	0	0	0	0	0
Q55856	0	0	2.15307e+07	22123349	5.26161e+07	3.76231e+07	94246985	5.3541e+07	1.89217e+07	0	0	0	0	0	0	0	0	0	0	0	0	0	0	0
Q55858	0	0	6.85566e+06	1.29537e+07	20650998	1.34906e+07	27889091	33869267	17538319	0	0	0	0	0	0	0	0	0	0	0	0	0	0	0
Q55864	0	0	43293596	0	0	0	0	0	0	0	0	0	0	0	0	0	0	0	0	0	0	0	0	0
Q55868	0	0	3.16595e+07	6.66718e+07	1.16404e+08	5.36504e+07	1.78974e+08	96598445	5.61181e+07	3.32477e+07	1.7427e+07	0	0	0	0	0	0	0	0	0	0	0	0	0
Q55875	0	0	1.81201e+08	2.25151e+08	3.01768e+08	1.8987e+08	6.93058e+08	5.14335e+08	2.89457e+08	1.036e+08	1.43178e+08	1.30447e+08	3.34814e+07	2.37614e+07	0	0	0	0	0	0	0	0	0	0
Q55876	0	0	43659807	1.16896e+08	1.32888e+08	7.94207e+07	8.28649e+07	3.96256e+07	2.22999e+07	0	0	0	0	0	0	0	0	0	0	0	0	0	0	0
Q55880	0	0	7.30982e+07	50808040	1.05024e+08	4.57566e+07	4.91262e+07	27119458	16850505	2.35674e+07	0	0	0	0	0	0	0	0	0	0	0	0	0	0
Q55885	0	0	9.13623e+07	2.81364e+07	5.27775e+07	2.58892e+07	4.85219e+07	4.11908e+07	2.39168e+07	1.21627e+07	0	0	0	0	0	0	0	0	0	0	0	0	0	0
Q55894	0	0	5.43312e+07	8.14483e+07	1.11355e+08	1.13061e+08	3.59657e+08	1.03601e+08	166327187	1.47483e+08	2.01365e+08	7.87595e+08	1289102616	4.75111e+08	3.41855e+08	1.02399e+07	0	0	0	0	0	0	0	0
Q55905	0	0	1.03607e+07	1.91076e+07	0	0	0	4.42686e+07	1.4912e+08	1.18023e+08	4.85336e+07	0	0	0	0	0	0	0	0	0	0	0	0	0
Q55912	0	0	1.02371e+07	9.29183e+06	1.93871e+07	1.62053e+07	1.28664e+08	6.27655e+07	1.76798e+07	1.61026e+07	0	0	0	0	0	0	0	0	0	0	0	0	0	0
Q55957	0	0	1.04334e+07	0	3.27661e+07	1.76453e+07	104875446	67145202	40531106	0	10910128	0	0	0	0	0	0	0	0	0	0	0	0	0
Q55980	0	0	28277402	7.09611e+07	75884669	46529880	0	0	0	0	0	0	0	0	0	0	0	0	0	0	0	0	0	0
Q55986	0	0	1.70456e+07	2.06246e+07	2.67239e+07	0	120330818	1.15013e+08	6.60744e+07	39754335	0	0	0	0	0	0	0	0	0	0	0	0	0	0
Q55988	0	0	0	1.11031e+07	22927450	1.05866e+07	41571823	3.40447e+07	0	0	0	0	0	0	0	0	0	0	0	0	0	0	0	0
Q57310	0	0	7.36512e+07	152451702	2.51717e+08	1.3136e+08	4.59583e+08	2.15138e+08	1.33701e+08	132550571	84456274	44519225	92321702	57024280	68990709	7.76407e+06	0	0	0	0	0	0	0	0
Q57417	0	0	2.97125e+07	79585461	1.39731e+08	5.80162e+07	2.17955e+08	1.107e+08	7.24847e+07	6.87909e+07	0	0	0	0	0	0	0	0	0	0	0	0	0	0
Q57473	0	0	1.23113e+07	0	9.17688e+06	2.20155e+07	0	12534991	0	0	0	0	0	16942918	104739390	1.8117e+07	1.49899e+06	0	0	0	0	0	0	0
Q59991	0	0	2451774777	1845461747	3658387233	1524077779	0	0	0	0	0	0	0	0	0	0	0	0	0	0	0	0	0	0
Q59992	0	0	2.78492e+07	2.49487e+07	5.58712e+07	2.99365e+07	9.49491e+07	3.96328e+07	2.45805e+07	2.17481e+07	42335290	1.57992e+08	1951988208	7.13117e+08	5.32173e+08	1.37882e+08	4.17421e+07	0	0	0	0	0	0	0
Q59993	0	0	3.56444e+07	6.29281e+07	0	149942703	453198012	2.44757e+08	9.62146e+07	2.39972e+08	224511689	370106548	406531494	451494878	1.73139e+08	197486443	3.31393e+07	0	0	0	0	0	0	0
Q59999	0	0	6.30961e+07	8.25204e+07	1.28434e+08	1.13029e+08	2.79374e+08	1.64551e+08	9.17521e+07	99861526	4.89955e+07	0	0	0	0	0	0	0	0	0	0	0	0	0
Q6YRP4	0	0	4.21583e+06	1.81598e+07	2.74755e+07	2.29114e+07	5.97263e+07	3.93452e+07	0	1.67004e+07	1.20257e+07	0	0	0	0	0	0	0	0	0	0	0	0	0
Q6YRQ2	0	0	1.9962e+07	2.99624e+07	5.00754e+07	3.22067e+07	703398808	4.85861e+07	1.04738e+07	9164278	1.35042e+07	0	0	0	0	0	0	0	0	0	0	0	0	0
Q6YRQ8	0	0	1.33279e+06	5.86957e+06	4.59894e+07	4.17789e+07	3.95126e+07	2.28634e+07	9.0802e+06	19243585	16982144	0	0	3.23214e+07	0	0	0	0	0	0	0	0	0	0
Q6YRS9	0	0	2.18787e+07	2.72429e+07	6.83978e+07	4.15605e+07	75046416	4.01574e+07	5.00174e+07	0	0	0	0	0	0	0	0	0	0	0	0	0	0	0
Q6YRT0	0	0	4.01821e+07	4.88896e+07	6.99181e+07	4.12201e+07	6.86055e+07	3.8262e+07	22130634	1.66702e+07	0	0	0	107584784	0	0	0	0	0	0	0	0	0	0
Q6YRT1	0	0	1.90277e+07	2.68404e+07	0	3.26583e+07	4.32561e+07	0	0	349548008	0	0	0	0	0	0	0	0	0	0	0	0	0	0
Q6YRT2	0	0	21404300	2.38728e+07	3.26827e+07	2.18989e+07	0	0	0	0	0	0	0	0	0	0	0	0	0	0	0	0	0	0
Q6YRU9	0	0	0	7.24088e+06	8.63202e+06	0	1.47632e+07	1.81198e+08	0	0	0	0	0	0	0	3.55877e+07	1.03383e+08	6.76293e+07	0	0	0	0	0	0
Q6YRW0	0	0	1.55485e+07	2.9116e+07	4.22156e+07	3.77413e+07	82359311	0	2.74217e+07	0	0	0	0	94060248	0	0	0	0	0	0	0	0	0	0
Q6YRW8	0	0	1.39871e+07	2.1527e+07	4.79184e+07	17458768	64485316	0	13502993	43713671	0	4.1725e+07	5.61813e+07	0	6.24299e+07	1.86651e+07	11213118	0	0	0	0	0	0	0
Q6YS03	0	0	1.16889e+07	0	3.92183e+07	1.93074e+07	44818133	0	0	0	0	0	0	0	0	0	0	0	0	0	0	0	0	0
Q6ZE43	0	0	0	9.69078e+07	0	0	0	0	0	0	0	1.5158e+07	33237253	0	0	0	0	0	0	0	0	0	0	0
Q6ZE76	0	0	13961904	0	21686244	0	0	0	0	0	0	0	0	0	0	0	0	0	0	0	0	0	0	0
Q6ZE77	0	0	0	0	0	0	0	0	0	0	0	0	0	0	0	0	0	0	0	0	0	0	0	0
Q6ZE99	0	0	9.84564e+06	4.55356e+06	9.91638e+07	6.6279e+06	27329422	0	17972616	0	0	0	0	0	80872951	0	0	0	0	0	0	0	0	0
Q6ZEA4	0	0	0	1.70833e+07	2.03012e+07	17435039	0	0	0	0	0	0	0	93651295	219435040	3.33329e+08	3.99879e+08	2.75711e+08	0	0	0	0	0	0
Q6ZEB1	0	0	209847459	6.3815e+08	1326240418	1146472130	2321059565	1129718625	3.79109e+08	2.85446e+08	1.21156e+08	3.59097e+07	211972504	108124286	5.2304e+07	0	0	8.19374e+06	0	0	0	0	0	0
Q6ZEB2	0	0	1.77763e+08	2.40615e+08	8.35276e+08	3.71855e+08	5.74502e+08	2.36825e+08	2.11883e+08	70285890	9952555	0	0	0	0	1.26217e+08	1.99497e+07	0	0	0	0	0	0	0
Q6ZEB3	0	0	9.61362e+07	3.26627e+08	5.42657e+08	4.48897e+08	9.79447e+08	426128968	181063038	7.78481e+07	28005251	0	0	0	0	0	0	0	0	0	0	0	0	0
Q6ZEC5	0	0	2.05487e+07	0	83335431	4774826	1.89919e+07	0	0	0	0	0	0	0	0	0	0	0	0	0	0	0	0	0
Q6ZEC8	0	0	2.64842e+07	0	0	0	0	0	0	0	0	0	0	0	0	0	0	0	0	0	0	0	0	0
Q6ZEC9	0	0	105120824	125498358	2.3535e+08	136724886	314393576	1.8459e+08	115728986	8.48544e+07	0	0	36213214	0	0	0	0	0	0	0	0	0	0	0
Q6ZEF4	0	0	41042257	4.99852e+07	8.27938e+07	76809335	219159412	0	0	0	38297821	0	6.82139e+07	2.00341e+07	1.04333e+08	0	0	0	0	0	0	0	0	0
Q6ZEH0	0	0	4.61801e+07	6.96119e+07	84529903	0	0	71780209	0	0	0	0	0	0	0	0	0	0	0	0	0	0	0	0
Q6ZEI7	0	0	2.08436e+07	2.60382e+07	2.36728e+07	7.86702e+06	0	0	0	0	0	0	0	0	112488056	0	0	0	0	0	0	0	0	0
Q6ZEK2	0	0	4.04198e+07	6.41998e+07	1.25752e+08	14048287	1.09467e+08	1.30109e+08	6.38082e+07	133247751	7.06602e+07	8.59895e+07	0	0	0	0	0	0	0	0	0	0	0	0
Q6ZEK3	0	0	3.95242e+07	9.65777e+07	2.9515e+07	2.14652e+07	2.3562e+08	7.70419e+07	3.877e+07	3.01344e+07	9.64422e+06	0	0	0	0	0	0	0	0	0	0	0	0	0
Q6ZEK6	0	0	7.74553e+07	5.97305e+07	1.55698e+08	0	0	0	7.66818e+07	0	35642558	0	0	0	0	0	0	0	0	0	0	0	0	0
Q6ZEL7	0	0	0	6.00321e+07	3.01147e+08	0	0	0	0	0	0	658957670	1699811949	5.85949e+08	285671518	0	0	0	0	0	0	0	0	0
Q6ZER4	0	0	3.64583e+07	0	37662773	0	0	0	0	0	0	0	0	0	0	0	0	0	0	0	0	0	0	0
Q6ZES1	0	0	1.76605e+07	3.03636e+07	6.01429e+07	54875517	1.1776e+08	5.04641e+07	59521547	5.80838e+07	0	0	0	1.90137e+08	0	1.83949e+07	0	0	0	0	0	0	0	0
Q6ZES2	0	0	1.11913e+07	1.97137e+07	4.86077e+07	2.06373e+07	74535766	5.76644e+07	30365436	0	0	0	0	0	0	0	0	0	0	0	0	0	0	0
Q6ZES9	0	0	1.01077e+08	134257688	0	6.72556e+07	0	8.60153e+07	0	0	0	0	0	0	0	0	0	0	0	0	0	0	0	0
Q6ZET8	0	0	1.42254e+07	23533273	25755129	0	41130945	15165367	0	0	0	0	0	0	0	0	0	0	0	0	0	0	0	0
Q9FAB3	0	0	2.17871e+07	3.93671e+07	5.06706e+07	3.08356e+07	51204785	2.22215e+07	1.8705e+07	2.0326e+07	3.32919e+07	6.47513e+07	6.98196e+07	0	4.51806e+07	65191530	1.20128e+07	0	0	0	0	0	0	0
P15729	0	0	0	39129329	0	9.8658e+06	1.57202e+08	24020900	8.0605e+07	7.74851e+07	4.29293e+07	3.13826e+07	87728166	0	1.22892e+08	0	0	0	0	0	0	0	0	0
P27178	0	0	0	552554393	6.5786e+08	4.29885e+08	1887030954	8.30114e+08	4.18685e+08	5.39256e+08	4.7638e+08	4.70242e+08	4.69957e+08	2.07721e+08	1108350615	187644008	4.49995e+07	0	0	0	0	0	0	0
P28463	0	0	0	28473786	3.26848e+07	2.86902e+07	7.52273e+07	5.19191e+07	3.16537e+07	0	2.36259e+06	0	0	0	0	0	0	0	0	0	0	0	0	0
P32421	0	0	0	7.94298e+07	2.54771e+08	1.42599e+08	580692257	0	341706656	259964710	219582915	1.42698e+08	1.22515e+08	92097868	102269986	1.52309e+07	0	0	0	0	0	0	0	0
P37979	0	0	0	1.59337e+07	2.03075e+07	1.27093e+07	5.69014e+07	2.99808e+07	0	0	0	0	0	0	0	0	0	0	0	0	0	0	0	0
P49995	0	0	0	8.76707e+07	0	1.01705e+07	20213708	1.11989e+08	2.20991e+07	0	0	0	0	0	0	0	0	0	0	0	0	0	0	0
P52965	0	0	0	17090566	6.11568e+07	4.56821e+07	6.72618e+07	4.80201e+07	1.92517e+07	9.43681e+06	0	0	0	505374532	0	0	0	0	0	0	0	0	0	0
P54691	0	0	0	1.62839e+07	6.93444e+07	3.0851e+07	5.97144e+07	54346523	7.7125e+07	8031659435	4410018700	3117132204	2228822404	262164516	4.89598e+07	5.23407e+06	0	0	0	0	0	0	0	0
P72602	0	0	0	5.87706e+06	0	0	0	0	0	0	0	0	0	0	0	0	0	0	0	0	0	0	0	0
P72611	0	0	0	5.91348e+06	0	0	0	2.37189e+07	0	0	0	0	0	0	0	0	0	0	0	0	0	0	0	0
P72625	0	0	0	0	0	4.45276e+07	0	9.25141e+07	42389766	5.78574e+07	8.2175e+07	5.40533e+07	0	138378063	1.56886e+08	5.98554e+07	3.27923e+07	1.04273e+07	0	0	0	0	0	0
P72627	0	0	0	1.263e+07	1.94257e+07	1.33541e+07	2.78536e+07	0	4.02177e+06	0	0	0	0	0	0	0	0	0	0	0	0	0	0	0
P72673	0	0	0	3.35645e+06	7.03414e+06	9091488	0	0	0	0	0	0	1442180446	3.71148e+08	6.05922e+08	3.56898e+08	6.37573e+07	0	4.51292e+06	0	0	0	0	0
P72684	0	0	0	1.02349e+07	20503187	1.2045e+07	40132090	0	0	0	0	0	35973591	1.3918e+08	5.23776e+08	1.6909e+08	9.124e+07	1.59619e+07	0	0	0	0	0	0
P72724	0	0	0	0	6.48305e+07	3.58177e+07	8.95465e+07	3.72083e+07	4.06136e+07	1.72615e+07	17809201	1.31262e+07	1.75079e+07	5.66347e+07	0	1.89103e+07	15106927	0	0	0	0	0	0	0
P72727	0	0	0	1.7471e+07	1.79632e+07	6.93058e+06	5.76337e+06	0	0	0	0	0	0	0	0	0	0	0	0	0	0	0	0	0
P72742	0	0	0	1.13561e+07	1.78447e+07	2.34819e+07	37591039	3.44176e+07	31481992	11373172	17862958	2.3854e+07	1.37102e+08	64382261	78311949	23070269	0	0	0	0	0	0	0	0
P72774	0	0	0	1.96803e+07	3.2216e+07	1.63426e+07	23093227	0	0	0	0	0	0	0	0	0	0	0	0	0	0	0	0	0
P72791	0	0	0	64586824	5.94152e+07	7.83979e+07	6.32224e+07	10946913	0	4.20797e+06	0	0	0	0	0	0	0	0	0	0	0	0	0	0
P72800	0	0	0	1.42801e+07	29465339	3.45495e+07	2.34636e+07	4.65149e+07	200939017	5.48525e+07	2.47807e+07	0	0	0	0	0	0	0	0	0	0	0	0	0
P72813	0	0	0	1.33123e+07	33415411	16790854	3.76988e+07	0	0	0	0	0	0	0	0	0	0	0	0	0	0	0	0	0
P72814	0	0	0	9.08891e+07	1.19432e+08	1.00552e+08	2.64142e+08	6.74909e+07	96015134	4.1003e+07	5.47606e+06	0	3.41972e+08	0	0	0	0	0	0	0	0	0	0	0
P72844	0	0	0	1.17056e+07	0	0	0	0	0	0	0	0	0	0	0	0	0	0	0	0	0	0	0	0
P72859	0	0	0	9.03541e+06	0	7456949	0	0	0	0	0	0	113534586	3.27876e+07	0	0	0	0	0	0	0	0	0	0
P72862	0	0	0	1.34977e+07	4.43381e+07	2.27183e+07	23582363	1.83307e+07	1.39157e+07	1.08014e+07	4.27892e+07	4.14998e+07	4.98829e+07	0	0	0	0	0	0	0	0	0	0	0
P72887	0	0	0	2.98596e+07	1.45432e+08	1.16087e+07	18433126	0	14152647	4.96629e+06	4.90675e+06	0	0	0	3.5093e+07	0	0	0	0	0	0	0	0	0
P72906	0	0	0	1.14174e+07	0	0	1.07874e+07	12542953	0	0	0	0	0	0	0	0	0	0	0	0	0	0	0	0
P72942	0	0	0	2.2877e+07	1.11729e+08	4.76845e+07	3.00666e+08	174005671	1.24809e+08	1.48743e+08	1.08226e+08	5.83233e+07	5.19187e+07	6.6953e+07	79564155	8.41179e+06	0	0	0	0	0	0	0	0
P72957	0	0	0	0	1.51764e+07	0	3.41955e+07	0	0	0	0	0	0	0	0	0	0	0	0	0	0	0	0	0
P72966	0	0	0	5.45653e+07	0	0	2.35871e+07	6.061e+07	0	47618024	29450503	0	0	0	0	0	0	0	0	0	0	0	0	0
P72974	0	0	0	6.52101e+06	1.12357e+07	0	2.48537e+07	1.91649e+07	1.13119e+07	12949775	0	0	0	0	0	0	0	0	0	0	0	0	0	0
P72977	0	0	0	3.47119e+06	0	0	0	0	0	0	0	0	0	122265089	102552376	0	0	0	0	0	0	0	0	0
P73021	0	0	0	1.57754e+07	1.6549e+07	0	3.08341e+07	0	0	0	0	0	0	0	0	0	0	0	0	0	0	0	0	0
P73034	0	0	0	0	3.6608e+06	0	0	0	0	0	0	0	0	0	1.79149e+07	5.25827e+07	3.78769e+07	0	0	0	0	0	0	0
P73048	0	0	0	8.22485e+07	2.28133e+08	1.66251e+08	691532515	2.57193e+08	4.60294e+08	4.0563e+08	1.8508e+08	2.96046e+08	9.00605e+08	613179488	5103871328	2554918734	1.95058e+08	0	0	0	0	0	0	0
P73053	0	0	0	1.20505e+07	0	1.42927e+07	0	0	0	0	0	6.79046e+07	558999803	6.26763e+07	1.09777e+08	30536733	0	0	0	0	0	0	0	0
P73056	0	0	0	5.48071e+07	0	0	0	0	0	0	0	0	0	1072234276	2131221714	1197396172	416556000	9.66711e+07	0	0	0	0	0	0
P73089	0	0	0	3.59047e+07	7.23427e+07	5.09642e+07	2.87667e+08	1.1838e+08	3.7655e+07	4.29565e+07	1.95007e+07	1.3024e+07	0	1.09441e+08	34827717	0	0	0	0	0	0	0	0	0
P73111	0	0	0	0	3.83709e+07	0	1.546e+07	39557407	0	0	0	0	0	4068419702	4680540145	1196657343	5.29524e+08	2.30298e+08	4.72276e+07	0	0	0	0	0
P73114	0	0	0	2.19532e+07	3.43683e+07	2.32878e+07	9.28191e+07	34456276	1.09989e+07	1.36361e+07	6.46776e+06	0	0	0	0	0	0	0	0	0	0	0	0	0
P73115	0	0	0	1.21075e+07	0	0	0	0	0	0	0	0	0	0	0	0	0	0	0	0	0	0	0	0
P73127	0	0	0	2.25304e+07	8.34283e+06	0	0	0	0	0	0	0	33728858	0	0	0	0	0	0	0	0	0	0	0
P73133	0	0	0	7.56484e+06	1.57784e+07	0	25309679	7.29695e+07	0	0	9.00444e+07	9.80379e+08	1501870104	3.68793e+08	2.33222e+08	3.44906e+07	5.86294e+06	0	0	0	0	0	0	0
P73143	0	0	0	7.14031e+06	1.41029e+07	8980326	2.72826e+07	0	0	0	0	0	0	0	0	0	0	0	0	0	0	0	0	0
P73174	0	0	0	3.42956e+06	6.29041e+07	5.01359e+06	6.53428e+07	6.37643e+07	0	0	0	0	0	0	1.38781e+08	0	0	0	0	0	0	0	0	0
P73186	0	0	0	1.38885e+07	6.0038e+06	0	1.97171e+07	0	4.15149e+07	4.39427e+07	0	0	0	2.59181e+07	122757109	2.23474e+07	4.36326e+06	0	0	0	0	0	0	0
P73248	0	0	0	1.80682e+07	0	0	2.81559e+07	0	0	0	3.14261e+07	0	0	0	0	0	0	0	0	0	0	0	0	0
P73335	0	0	0	2.31356e+07	0	22789349	80684855	0	0	2.18734e+07	2.202e+07	0	0	0	3.78227e+08	572919759	3.31277e+08	9.41144e+07	1.66273e+07	0	0	0	0	0
P73376	0	0	0	19311904	29667420	0	87861332	0	0	0	0	0	8.05034e+08	578726976	2.9374e+08	7.03311e+07	8.65721e+06	2.48549e+07	0	0	0	0	0	0
P73390	0	0	0	3.65885e+07	5.68774e+07	3.62473e+07	4.21255e+07	15831952	0	0	0	0	0	0	0	0	0	0	0	0	0	0	0	0
P73411	0	0	0	1.91242e+07	15385960	3.74234e+06	0	0	2.63952e+07	2.37384e+08	7.24244e+08	9.51526e+08	1308110615	6.36109e+08	1101480690	218417590	4.6426e+07	1.64171e+07	0	0	0	0	0	0
P73424	0	0	0	1.67993e+07	4.34235e+07	1.24822e+08	1812026506	2130381603	1757298325	1828577078	1421577644	5.84656e+08	6.5608e+08	1.64344e+08	178858503	4.90127e+07	0	0	0	0	0	0	0	0
P73435	0	0	0	0	84524148	0	0	7.89933e+07	2.42913e+08	308076940	259118741	1.67944e+08	300699496	167788203	0	0	0	0	0	0	0	0	0	0
P73444	0	0	0	9.44908e+07	0	2.99916e+07	1.66504e+08	8.42142e+07	148151701	150221328	1.15059e+08	8.00257e+07	60038713	0	0	0	0	0	0	0	0	0	0	0
P73454	0	0	0	2.10227e+07	0	21104943	0	2.22458e+07	17495032	0	0	0	2.26094e+07	0	0	0	0	0	0	0	0	0	0	0
P73458	0	0	0	0	1.43756e+07	9.38634e+06	3.41428e+07	2.24401e+07	0	2.51828e+07	4.09473e+07	8.43588e+07	1480225078	1362174273	1127816200	2.0555e+08	4.44766e+08	2.5702e+07	0	0	0	0	0	0
P73460	0	0	0	0	0	55970064	60647024	0	0	0	0	0	0	0	0	0	0	0	0	0	0	0	0	0
P73470	0	0	0	1.63366e+07	3.17438e+07	189256484	6.89774e+07	0	0	1.2701e+07	0	0	37171921	18922607	2.55848e+07	0	0	0	0	0	0	0	0	0
P73482	0	0	0	3.72014e+06	2.06721e+07	0	8.24975e+07	2.12371e+07	1.45793e+07	0	0	0	0	0	0	0	0	0	0	0	0	0	0	0
P73490	0	0	0	1.5108e+07	0	0	0	6.69056e+07	3.02024e+07	0	0	0	0	0	2.4302e+07	0	0	0	0	0	0	0	0	0
P73497	0	0	0	3.78401e+07	34460392	2.04841e+07	0	31128737	0	0	115915284	4.55821e+07	0	203086840	2.82666e+08	7.04873e+07	47948462	1.58678e+07	0	0	0	0	0	0
P73506	0	0	0	40838168	0	6.55673e+07	0	54363128	4.12921e+07	7.36622e+07	9.66146e+07	0	0	0	360772464	155081628	4.87791e+07	0	0	0	0	0	0	0
P73538	0	0	0	5.86756e+06	1.21539e+07	0	1.06567e+07	0	73273809	0	1.75519e+07	0	90799828	0	41492472	0	0	0	0	0	0	0	0	0
P73554	0	0	0	32630899	6.22324e+07	0	0	6.69218e+07	0	3.91143e+07	3.60264e+07	0	0	0	0	0	0	0	0	0	0	0	0	0
P73562	0	0	0	4.58882e+06	0	0	0	0	0	0	0	7.83018e+07	4.54264e+08	1.04931e+08	1.27739e+08	1.52174e+07	0	0	0	0	0	0	0	0
P73591	0	0	0	21090226	46272460	0	95567295	0	0	0	0	0	3.79858e+08	4.08455e+08	224746162	1.11098e+08	2.57606e+07	4.0201e+06	0	0	0	0	0	0
P73598	0	0	0	1.20878e+07	2.50111e+07	2.23496e+07	85118869	0	23054633	2.5805e+07	2.48974e+07	5.42393e+08	1990915105	8.34404e+08	8.07884e+08	1.16009e+08	2.01204e+07	0	0	0	0	0	0	0
P73606	0	0	0	1.81226e+07	28072357	18667904	3.55054e+07	26443138	0	8.74762e+07	2042187481	2221974511	1672457308	3.87114e+08	1.64533e+08	2.8367e+07	0	0	0	0	0	0	0	0
P73617	0	0	0	9.98605e+07	0	2.44217e+06	206428141	1.66735e+08	6.76988e+07	54976681	4.60396e+07	1.22096e+08	6.01771e+08	260765062	2.06473e+08	3.70282e+07	0	0	0	0	0	0	0	0
P73619	0	0	0	4.16476e+07	1.88908e+07	2.50701e+08	139183290	8.48976e+07	5.63971e+07	0	6.71401e+08	2.70548e+08	1417555444	1002529769	7.96849e+07	8.1579e+06	0	0	0	0	0	0	0	0
P73626	0	0	0	3.93175e+07	4.59918e+07	3.81274e+07	1.1039e+08	6.27888e+07	4.12863e+08	0	60048820	1.62774e+08	1.56357e+08	1252623802	1303676301	2.23278e+08	63824822	2.09453e+07	0	0	0	0	0	0
P73646	0	0	0	1.28679e+07	1.18685e+08	3.23334e+07	1.80769e+08	7.67776e+07	1.20805e+08	0	79670021	2.31041e+07	7.39715e+07	7.73329e+07	5.91026e+07	0	0	0	0	0	0	0	0	0
P73660	0	0	0	2.59213e+07	4.23797e+07	2.23746e+07	1.62075e+07	1.87776e+07	0	0	0	14434038	1.03021e+08	1779449085	4757453545	1759978477	5.02037e+08	6.17971e+07	0	0	0	0	0	0
P73668	0	0	0	1.95575e+07	0	0	0	66570085	2.42317e+07	23022663	3.35195e+07	4.13907e+07	2.64784e+08	6.15671e+08	7.46998e+08	161547737	55292100	0	0	0	0	0	0	0
P73685	0	0	0	1.14441e+07	0	1.20272e+07	4.19698e+07	0	0	0	0	0	0	0	0	131984598	3.29728e+08	1.67074e+08	0	0	0	0	0	0
P73700	0	0	0	23065538	4.73098e+07	2.4312e+07	113317000	0	0	0	0	0	0	0	0	0	0	0	0	0	0	0	0	0
P73702	0	0	0	1.15742e+07	0	0	4.02444e+07	25768843	0	0	0	0	0	0	0	0	0	0	0	0	0	0	0	0
P73705	0	0	0	0	39328311	2.63171e+07	19810887	2.22066e+07	4.84556e+08	1056342629	655390157	1.42581e+08	143545647	0	0	0	0	0	0	0	0	0	0	0
P73714	0	0	0	2.29311e+07	4.05277e+07	2.05184e+07	9.36621e+07	4.39624e+07	4.30134e+07	0	6.04238e+07	46201763	5.00199e+07	0	6.06142e+07	0	0	0	0	0	0	0	0	0
P73724	0	0	0	5939310	0	0	1.15553e+08	6.23915e+07	4.05932e+07	3.21489e+07	0	0	0	0	0	0	0	0	0	0	0	0	0	0
P73731	0	0	0	8.0674e+07	1.14955e+08	0	0	0	0	0	0	0	0	0	0	0	0	0	0	0	0	0	0	0
P73740	0	0	0	64902330	0	0	0	0	0	0	0	0	0	0	0	0	0	0	0	0	0	0	0	0
P73747	0	0	0	27562359	24732073	0	0	0	0	0	0	0	1.4395e+08	349260427	1107369459	5.13662e+08	3.4937e+08	2.01672e+08	5.78974e+07	0	2.0538e+07	2.31971e+07	0	0
P73759	0	0	0	6.29967e+07	8.39537e+07	5.4768e+07	114365821	5.80433e+07	4.19347e+07	1.21346e+07	4.23543e+07	0	0	0	0	0	0	0	0	0	0	0	0	0
P73768	0	0	0	20212555	0	2.00447e+07	0	3.61539e+07	0	0	0	0	0	0	0	0	0	0	0	0	0	0	0	0
P73776	0	0	0	5.23922e+06	5.45562e+06	0	6700325	5.36529e+06	0	0	0	0	0	0	0	0	0	0	0	0	0	0	0	0
P73828	0	0	0	7.72149e+06	7.21195e+06	4.5754e+06	0	1.70542e+07	0	0	0	0	0	0	0	0	0	0	0	0	0	0	0	0
P73839	0	0	0	1.34074e+07	6.10516e+07	0	5.63702e+07	4.47214e+06	1.32624e+07	2.22278e+07	2.2585e+07	3.82219e+07	64974608	0	0	0	0	0	0	0	0	0	0	0
P73842	0	0	0	3.36776e+07	5.49918e+07	0	38099380	3.00781e+07	2.3639e+07	0	1.99202e+07	1.06712e+07	21995752	1.62944e+08	1.76581e+08	7.26523e+07	0	0	0	0	0	0	0	0
P73845	0	0	0	9.17953e+06	0	0	0	0	0	0	0	0	0	0	0	0	0	0	0	0	0	0	0	0
P73846	0	0	0	5.26438e+07	0	32370015	235371636	5.64971e+07	4.50104e+07	6.72723e+07	7.51671e+07	37736340	30431941	0	0	0	0	0	0	0	0	0	0	0
P73895	0	0	0	8042583	0	0	38655093	0	0	0	0	0	0	0	0	0	0	0	0	0	0	0	0	0
P73907	0	0	0	41219634	0	4.51346e+07	79407456	1.34469e+08	6.09253e+07	0	0	0	0	0	0	0	0	0	0	0	0	0	0	0
P73908	0	0	0	2.3931e+07	57612411	3.0744e+07	118052510	36911714	0	0	0	0	0	0	0	0	0	0	0	0	0	0	0	0
P73912	0	0	0	2.77209e+07	36233856	4.45664e+07	42164727	6.10475e+07	30304549	98143624	0	0	0	0	0	0	0	0	0	0	0	0	0	0
P73928	0	0	0	9.52793e+06	2.28102e+07	0	2.44292e+07	0	0	48510710	0	0	0	0	0	0	0	0	0	0	0	0	0	0
P73936	0	0	0	2.48712e+07	2.85634e+07	0	3.92533e+07	0	0	0	0	0	0	0	0	0	0	0	0	0	0	0	0	0
P73939	0	0	0	0	1.69e+07	0	18126264	0	0	0	0	0	0	0	0	0	0	0	0	0	0	0	0	0
P73956	0	0	0	19227113	8.95552e+07	9.00035e+07	3.83019e+08	1.03963e+08	0	1.70584e+08	0	0	9.48167e+06	71444478	7.55463e+07	1.01371e+07	0	0	0	0	0	2.74264e+06	0	0
P73963	0	0	0	26675086	9.60855e+07	0	0	0	0	0	0	0	0	0	0	0	0	0	0	0	0	0	0	0
P73991	0	0	0	4.34515e+07	55612675	4.89181e+07	0	0	0	0	0	0	0	0	0	0	0	0	0	0	0	0	0	0
P74001	0	0	0	0	4.12459e+07	4.09507e+07	93607004	5.36699e+07	7.1074e+07	69793674	0	0	1.13994e+08	1.77062e+08	1.96572e+08	1.03598e+08	1.25698e+07	0	0	0	0	0	0	0
P74011	0	0	0	9.86465e+06	1.54305e+07	0	35199229	3.52857e+07	21134812	117139708	101584017	7.19306e+07	0	0	0	0	0	0	0	0	0	0	0	0
P74015	0	0	0	1.19922e+07	1.89389e+07	1.52615e+07	3.72933e+07	9.06384e+06	0	0	0	0	0	0	0	0	0	0	0	0	0	0	0	0
P74041	0	0	0	1.46642e+07	2.87299e+07	18382429	6.36551e+07	0	18328764	0	0	0	1.9426e+08	1.08467e+08	8.92533e+07	7.90409e+07	5.37868e+07	2.24482e+07	1.03999e+07	0	0	0	0	0
P74044	0	0	0	1.39562e+08	2.22409e+08	1.53261e+08	4.34511e+08	185713699	1.23155e+08	80297677	5.8372e+07	3.7895e+07	5.68336e+07	0	0	0	0	0	0	0	0	0	0	0
P74063	0	0	0	0	0	0	0	0	0	0	0	8.10486e+07	364211566	1952964319	1386213390	2.86352e+08	9.55652e+07	1.9751e+07	0	0	0	0	0	0
P74065	0	0	0	0	0	0	0	0	0	0	0	0	0	0	2.11815e+07	13036308	2.99793e+06	0	0	0	0	0	0	0
P74067	0	0	0	127711444	3.09791e+08	1.55586e+08	252793895	337727456	258614646	263547860	66504690	147455818	463000560	0	0	0	0	0	0	0	0	0	0	0
P74074	0	0	0	1.33498e+07	124689520	4.61601e+07	185579336	0	0	58342251	0	0	1.16107e+08	2.4117e+08	2.33364e+08	3.76235e+07	1.13435e+07	0	0	0	0	0	0	0
P74078	0	0	0	2.37606e+07	62555306	3.32318e+07	180754269	3.86143e+07	3.84199e+07	3.37759e+07	1.45216e+07	0	0	0	0	0	0	0	0	0	0	0	0	0
P74106	0	0	0	2.14678e+07	4.21819e+07	3.18151e+07	8.94915e+07	4.42173e+07	3.47654e+07	3.22418e+07	39712564	6.94756e+07	6.17346e+07	5.12462e+07	6.20927e+07	2.85325e+07	0	0	0	0	0	0	0	0
P74108	0	0	0	4.20786e+06	23297965	9.59001e+06	1.41514e+07	0	0	0	0	1.04673e+07	0	0	0	0	0	0	0	0	0	0	0	0
P74113	0	0	0	3.45534e+07	68701056	3.41475e+07	8.2387e+07	4.02451e+07	4.15914e+07	1.77508e+07	13377785	55386319	3.69192e+08	4.05748e+08	163159429	4.977e+07	0	0	0	0	0	0	0	0
P74165	0	0	0	7.20835e+06	1.91602e+07	4.83123e+06	8.40953e+07	0	0	0	0	0	0	0	0	0	0	0	0	0	0	0	0	0
P74183	0	0	0	1.31415e+07	2.70509e+07	1.44002e+07	5.1615e+07	2.84709e+07	1.89549e+07	1.87474e+07	9368962	0	6.24619e+06	18368162	105094019	38606206	0	0	0	0	0	0	0	0
P74206	0	0	0	2.12065e+07	3.41566e+07	2.20936e+07	5.68363e+07	3.3702e+07	0	0	0	0	0	0	0	0	0	0	0	0	0	0	0	0
P74252	0	0	0	2.99321e+07	2.29143e+07	0	0	0	6.69164e+07	5.73877e+07	0	0	0	0	0	0	0	0	0	0	0	0	0	0
P74255	0	0	0	5.65225e+06	0	0	0	0	0	0	0	0	0	0	0	1.33833e+07	0	0	0	0	0	0	0	0
P74259	0	0	0	1.05435e+07	0	2.25843e+07	50410740	2.10838e+07	0	0	1.72382e+08	2.40969e+08	2.01608e+08	0	0	0	0	0	0	0	0	0	0	0
P74290	0	0	0	0	0	0	7.33632e+06	0	0	0	0	0	0	0	0	0	0	0	0	0	0	0	0	0
P74295	0	0	0	1.63623e+08	2.96283e+08	1.8259e+08	655947587	4.28362e+08	4.48617e+08	941977170	6.20322e+07	395246416	282072295	205696711	398376465	0	40531939	0	0	0	0	0	0	0
P74301	0	0	0	5.21299e+07	70416510	0	34416278	38245556	0	0	0	0	0	0	0	0	0	0	0	0	0	0	0	0
P74310	0	0	0	4.36008e+06	0	0	0	0	0	0	0	0	0	0	0	0	0	0	0	0	0	0	0	0
P74330	0	0	0	2.40943e+07	9.36854e+07	4.463e+07	84418690	8.15366e+07	4.72349e+07	5.54515e+07	3.196e+07	3.79688e+07	3.70673e+08	1.93909e+08	1.5721e+08	1.64212e+07	2.76058e+06	0	0	0	0	0	0	0
P74366	0	0	0	3.42106e+07	82498645	4.001e+07	1.70375e+08	8.43833e+07	5.93216e+07	59747524	4.79814e+07	0	0	0	0	0	0	0	0	0	0	0	0	0
P74386	0	0	0	0	2.42361e+08	1.89142e+08	1072021106	3.86131e+08	2.8309e+08	323293118	3.99297e+08	0	0	0	0	1.66807e+08	1.65121e+08	0	0	0	0	0	0	0
P74388	0	0	0	2.48957e+07	8.30224e+07	8.52678e+07	1.37101e+08	2.30917e+08	6.86516e+07	1.27876e+08	1.4602e+08	0	2.00455e+08	91968581	310718078	0	0	0	0	0	0	0	0	0
P74400	0	0	0	5.22228e+06	1.37566e+07	0	0	0	0	0	0	0	0	0	0	0	0	0	0	0	0	0	0	0
P74424	0	0	0	2.71697e+07	7.47492e+07	49960063	1.08034e+08	61474706	0	0	0	0	0	0	0	0	0	0	0	0	0	0	0	0
P74428	0	0	0	0	0	0	0	0	0	0	0	0	3.00791e+07	1611609031	8.09954e+08	3.79978e+08	338827196	0	1.846e+07	0	0	0	0	0
P74430	0	0	0	1.88006e+07	4.82108e+07	0	1.10204e+08	0	4.45486e+06	39376848	7.07953e+07	80252278	48680678	13660892	0	0	0	0	0	0	0	0	0	0
P74444	0	0	0	2.37928e+07	0	3.62565e+07	2.39143e+08	0	0	6.84727e+07	8.79304e+07	0	6.82862e+07	6.47371e+07	4.46255e+07	3.6292e+07	0	0	0	0	0	0	0	0
P74464	0	0	0	85556927	1.62483e+08	49536128	137015751	8.9664e+07	1.93812e+08	87275924	73354644	2.34777e+07	0	0	44385069	0	0	0	0	0	0	0	0	0
P74470	0	0	0	2.24185e+07	68809568	5.27889e+07	0	0	3.23092e+07	0	0	0	0	970172813	41092930	444676780	184085721	0	0	0	0	0	0	0
P74479	0	0	0	7.11148e+06	2.07682e+07	5.89764e+07	10860786	0	5.17718e+06	0	0	0	0	0	0	0	0	0	0	0	0	0	0	0
P74498	0	0	0	8.64283e+06	0	9.26688e+06	0	0	0	0	0	0	0	0	0	0	0	0	0	0	0	0	0	0
P74523	0	0	0	2.86359e+07	0	0	0	17406570	0	0	0	0	0	0	209794740	0	0	0	0	0	0	0	0	0
P74529	0	0	0	1.58188e+07	4.62826e+07	0	0	15240372	0	0	0	0	0	0	0	0	0	0	0	0	0	0	0	0
P74538	0	0	0	3.13471e+07	0	1.10128e+07	0	5.79064e+07	1.39575e+07	0	0	0	0	0	0	0	0	0	0	0	0	0	0	0
P74541	0	0	0	3.27623e+06	0	0	0	0	0	0	0	0	0	0	0	0	0	0	0	0	0	0	0	0
P74554	0	0	0	14732941	2.65623e+07	0	2.11612e+07	26832612	0	0	0	0	0	0	0	0	0	0	0	0	0	0	0	0
P74586	0	0	0	23539870	0	3.12403e+07	1.07743e+08	72140247	4.51582e+07	45806494	47984967	4.25132e+07	8.91168e+07	34621588	0	0	0	0	0	0	0	0	0	0
P74594	0	0	0	9.04675e+06	1.61256e+07	6120174	0	0	0	0	0	0	0	0	0	0	0	0	0	0	0	0	0	0
P74619	0	0	0	0	0	0	4.61223e+07	14646366	0	0	0	0	0	0	0	0	0	0	0	0	0	0	0	0
P74647	0	0	0	1.01615e+07	0	1.29359e+07	0	0	70369628	0	0	0	0	0	0	0	0	0	0	0	0	0	0	0
P74654	0	0	0	2.05854e+07	0	0	59440562	0	0	0	5.50804e+07	3.63946e+07	63357681	2.00192e+07	5.93576e+07	2.27695e+07	1.61712e+07	5.25309e+06	0	0	0	0	0	0
P74661	0	0	0	31003355	0	0	0	0	0	0	0	0	0	0	0	0	0	0	0	0	0	0	0	0
P74722	0	0	0	15513527	2.69439e+07	0	61288275	4.80024e+07	1.94343e+07	0	27187387	0	6.03155e+07	1.41766e+08	1.81669e+08	53793189	0	0	0	0	0	0	0	0
P74747	0	0	0	2.3934e+07	0	0	0	0	3.71446e+07	4.78088e+07	0	0	0	0	0	0	0	0	0	0	0	0	0	0
P74786	0	0	0	0	1.01459e+07	4.14811e+07	1.87817e+08	5.12126e+07	8.70202e+07	4.68105e+07	5.08645e+07	1.12539e+08	0	5.92978e+07	2.35352e+08	3.77828e+07	2.08584e+07	0	0	0	0	0	0	0
Q06473	0	0	0	1.25441e+07	2.04992e+07	0	61777271	1.537e+07	0	0	0	0	0	0	0	0	0	0	0	0	0	0	0	0
Q54735	0	0	0	7.36982e+07	8.85188e+07	4.36654e+07	2.86221e+08	4.35517e+07	8.86206e+07	5.5964e+07	5.08228e+07	4.19419e+07	2.91184e+07	7.63148e+07	182870708	3.32327e+07	1.0457e+07	0	0	0	0	0	0	0
Q55074	0	0	0	4.59393e+07	3.88394e+07	2.23986e+07	1.91338e+08	4.69051e+07	5.12224e+07	2.7741e+07	1.12371e+08	1.33536e+08	1.84115e+08	0	49910940	0	0	0	0	0	0	0	0	0
Q55124	0	0	0	1.76992e+07	3.10608e+07	3.71687e+07	7.26364e+07	6.63991e+07	1.77146e+07	0	0	0	8.64126e+07	2.24332e+07	2.35182e+07	0	0	0	0	0	0	0	0	0
Q55128	0	0	0	5.32895e+06	1.63596e+07	8.30711e+06	3.34253e+07	23252106	0	0	20703650	7.9554e+08	1915464170	5.25659e+08	5.30837e+08	6.69933e+07	0	0	0	0	0	0	0	0
Q55130	0	0	0	5.9929e+06	0	0	0	0	0	0	0	0	0	0	1.18394e+08	5.8532e+07	5.22757e+07	4.96802e+06	0	0	0	0	0	0
Q55132	0	0	0	7.19965e+06	0	0	0	0	0	0	0	0	0	0	0	3.47324e+07	3.2465e+07	1.28967e+07	0	0	0	0	0	0
Q55151	0	0	0	0	0	0	2.05756e+07	1.30135e+07	0	1.69165e+07	0	0	29730476	0	0	0	0	0	0	0	0	0	0	0
Q55164	0	0	0	3.39447e+07	1.11196e+08	0	1.31688e+08	8.43503e+07	4.66591e+07	1.11532e+08	2.12554e+07	39797156	0	26332446	0	0	0	0	0	0	0	0	0	0
Q55165	0	0	0	8.1296e+06	1.39957e+07	9.36408e+06	27008644	0	0	0	0	553346998	0	0	0	0	0	0	0	0	0	0	0	0
Q55167	0	0	0	12950076	0	0	0	0	0	2.74127e+08	7.82087e+08	3.24825e+08	1.69245e+08	2.99731e+07	0	0	0	0	0	0	0	0	0	0
Q55174	0	0	0	7.10149e+07	7.98746e+07	24991499	6.18828e+07	8.60447e+07	0	0	0	0	0	0	0	0	0	0	0	0	0	0	0	0
Q55196	0	0	0	8.01235e+06	3.24431e+07	1.20434e+07	0	0	0	0	0	0	0	3.55851e+07	0	0	0	0	0	0	0	0	0	0
Q55385	0	0	0	3.37558e+07	6.9572e+07	3.68994e+07	7.66222e+07	4.86592e+07	4.30861e+07	4.17266e+07	3.89869e+07	2.6274e+07	3.20819e+07	9.83436e+08	3566395881	1561173079	3.39094e+08	6.89648e+07	0	0	0	1.52767e+07	0	0
Q55393	0	0	0	4.58449e+07	1.02183e+08	4.30299e+07	1.93769e+08	1.14766e+08	6.11084e+07	1.41182e+08	7.66387e+08	915978584	1134100805	6.24359e+08	7.39961e+08	1.40044e+08	4.48856e+07	8.75699e+06	0	0	0	0	0	0
Q55407	0	0	0	0	2.36557e+07	0	0	1.9295e+07	0	0	9.45055e+07	1.12202e+08	7.38978e+07	0	0	0	0	0	0	0	0	0	0	0
Q55421	0	0	0	1.1345e+07	0	1.57083e+07	48058154	2.23195e+07	7.12784e+06	1.05774e+07	0	4.22487e+08	946850891	2.34159e+08	1.58689e+08	3.47813e+07	0	0	0	0	0	0	0	0
Q55424	0	0	0	2.85527e+07	31243605	40220694	8.90769e+07	0	3.60057e+07	3.40955e+07	0	1.14057e+08	172672869	272864707	1.04657e+08	1.54579e+07	0	0	0	0	0	0	0	0
Q55427	0	0	0	2.16434e+07	4.58673e+07	36078761	7.40115e+07	64625334	1.60514e+07	4.24066e+07	5.67728e+06	0	0	0	0	0	0	0	0	0	0	0	0	0
Q55453	0	0	0	1.31554e+08	0	0	0	0	0	0	0	714043871	0	0	644707170	503684612	3.98872e+08	0	0	0	0	0	0	3.74795e+07
Q55476	0	0	0	4.993e+07	8.63515e+07	6.40899e+07	152230883	107669911	7.28016e+07	3.89515e+07	1.09368e+07	0	16843373	3.3019e+07	0	0	0	0	0	0	0	0	0	0
Q55524	0	0	0	1.58862e+07	2.22825e+07	1.76703e+07	6.21762e+07	3.37256e+07	2.32229e+07	1.93609e+07	2.56815e+07	0	0	0	0	0	0	0	0	0	0	0	0	0
Q55536	0	0	0	0	0	0	6.42737e+07	4.95366e+07	0	0	0	0	0	0	0	0	0	0	0	0	0	0	0	0
Q55559	0	0	0	3.60227e+07	5.0834e+07	3.60355e+07	6.87039e+07	4.37072e+07	13452167	2.64153e+07	24504016	20499234	0	0	0	0	0	0	0	0	0	0	0	0
Q55601	0	0	0	3.52857e+07	6.85566e+07	5.18376e+07	122069684	8.05335e+07	1145542637	6.3761e+07	5.38193e+07	4.26307e+07	0	0	1.66753e+07	0	0	0	0	0	0	0	0	0
Q55607	0	0	0	8.20466e+07	48083087	0	6.81781e+07	0	23967256	2.73029e+07	0	0	0	0	0	0	0	0	0	0	0	0	0	0
Q55621	0	0	0	76723141	2.91174e+07	5.35522e+07	6.88512e+07	91478257	61796736	5.41583e+07	47103691	1.18575e+08	2082314686	2159784268	267853591	1.24962e+08	575597752	0	0	0	0	0	0	0
Q55622	0	0	0	1.01283e+07	21474454	0	7.04592e+06	11421465	9.10084e+06	7150324	5.42605e+06	5.13865e+06	0	1.26206e+07	22207107	5.00562e+07	0	0	0	0	0	0	0	0
Q55631	0	0	0	249067314	1.01508e+08	3.57908e+07	1.78345e+08	8.55734e+07	7.23279e+07	3.40835e+07	6.08053e+07	0	24362112	0	1.34651e+07	0	0	0	0	0	0	0	0	0
Q55641	0	0	0	1.75446e+07	0	2.52156e+07	64579650	7.69358e+07	1.3103e+08	1213718182	1585359203	6.28985e+08	3.7381e+08	7.78403e+07	113501887	1.50262e+07	0	0	0	0	0	0	0	0
Q55643	0	0	0	1.9946e+07	6.30983e+07	3.10463e+07	1.5627e+08	1.4354e+07	0	0	0	50790578	2.93566e+08	3.05356e+08	4.05283e+07	3.32497e+07	7.11728e+06	0	0	0	0	0	0	0
Q55648	0	0	0	0	23454582	0	1.45758e+08	3.58956e+06	0	0	0	0	8.6582e+07	824820601	6.41659e+08	72093200	1.66236e+07	0	0	0	0	0	0	0
Q55668	0	0	0	1.45608e+07	2.55001e+07	0	0	6.30165e+06	0	6.07138e+06	0	10027291	3.02266e+07	81456074	2.18658e+08	7.05923e+07	0	0	0	0	0	0	0	0
Q55673	0	0	0	2.73473e+07	3.40942e+07	2.83652e+07	5.2835e+07	5.11768e+07	3.82251e+07	42597586	8.73372e+07	87803795	6.12956e+07	0	193052855	5.66704e+07	1.50489e+07	0	0	0	0	0	0	0
Q55674	0	0	0	58576579	4.52772e+07	0	0	0	6.64785e+07	3.51012e+08	2.72181e+08	0	0	0	0	0	0	0	0	0	0	0	0	0
Q55745	0	0	0	1.47925e+07	26662470	1.49031e+07	4.98182e+07	3.03207e+07	12524224	1.11228e+07	0	0	0	0	0	0	0	0	0	0	0	0	0	0
Q55764	0	0	0	0	0	0	385096228	0	0	0	0	0	0	0	1.58832e+08	6.38296e+06	0	0	0	0	0	0	0	0
Q55787	0	0	0	3.27013e+07	6.41484e+07	2.36721e+07	9.25865e+07	61744120	2.52924e+07	2.7788e+07	1.44832e+07	0	0	0	0	0	0	0	0	0	0	0	0	0
Q55792	0	0	0	4.16662e+07	4.54592e+07	3.07954e+07	46727870	4.65832e+07	5.67326e+07	0	4.25638e+07	1.11901e+08	1.56515e+08	1.03874e+08	91873956	2.48702e+07	0	0	0	0	0	0	0	0
Q55865	0	0	0	3.6934e+07	5.737e+07	3.0641e+07	4.97013e+07	7.61597e+07	17892331	0	0	0	0	0	142579982	1.05964e+08	93826670	2.76071e+07	1.99336e+07	0	0	0	0	0
Q55873	0	0	0	1.1343e+07	2.49389e+07	1.02955e+07	0	0	0	0	0	0	0	0	0	0	0	0	0	0	0	0	0	0
Q55886	0	0	0	0	0	0	4.11679e+07	0	0	0	0	1.5993e+07	41983822	1.06559e+08	177053264	5.67721e+07	2.61228e+07	0	0	0	0	0	0	0
Q55890	0	0	0	22100633	2.26773e+08	0	8.84795e+07	1.71612e+07	1.91992e+07	1.81302e+07	0	0	0	7.64176e+07	0	38116825	0	0	0	0	0	0	0	0
Q55891	0	0	0	232127168	0	0	0	0	0	0	0	0	0	0	1045248699	6.05005e+08	3.21273e+08	95911913	0	0	0	0	0	0
Q55901	0	0	0	9.51339e+07	505459021	0	607347349	1037013043	182787966	966827304	0	737078648	6.97273e+08	1108329987	52815239098	3791253328	4328781236	0	0	0	0	0	0	0
Q55978	0	0	0	2.27309e+07	0	1.21054e+07	1.0704e+06	3.13181e+07	1.97931e+07	3.63217e+07	3.55549e+07	3.52896e+07	0	0	0	0	0	0	0	0	0	0	0	0
Q55984	0	0	0	4.49853e+07	2.76672e+07	21530806	1.3265e+08	3.07571e+07	2.76238e+07	23991425	2.42858e+07	0	0	0	0	0	0	0	0	0	0	0	0	0
Q57253	0	0	0	0	0	0	0	0	0	0	0	0	0	0	0	0	0	0	0	0	0	0	0	0
Q57456	0	0	0	1.03106e+07	0	19516411	0	4.42512e+07	1.02923e+07	0	1.90074e+07	22469292	3.13886e+07	0	132850268	0	0	0	0	0	0	0	0	0
Q59989	0	0	0	53823690	7.85719e+07	3.76713e+07	9.13028e+07	0	0	0	0	0	0	0	0	0	0	0	0	0	0	0	0	0
Q59990	0	0	0	4.58169e+06	0	3.00982e+07	7.51917e+07	4.32052e+07	1.99162e+07	21947648	23712037	8.87926e+07	0	0	188798198	0	0	0	0	0	0	0	0	0
Q6ZEL9	0	0	0	6.46002e+08	572759108	0	0	0	0	0	0	0	0	0	0	0	0	4.08044e+07	2.13479e+07	3.10934e+06	2.42877e+07	0	0	0
Q6ZEP3	0	0	0	481147249	0	0	0	0	1083156526	1224811936	910074208	0	0	0	0	0	0	0	0	0	0	0	0	0
P24602	0	0	0	0	1.29668e+08	7.55146e+07	3.30714e+08	1037636049	2857403613	2005270503	6.15232e+08	2.10975e+08	209099110	42896591	0	0	0	0	0	0	0	0	0	0
P72618	0	0	0	0	0	0	0	0	0	0	0	0	0	0	0	0	0	0	0	0	0	0	0	0
P72626	0	0	0	0	3.14282e+07	0	6.64688e+07	3.90288e+07	1.55136e+07	0	0	0	0	0	0	0	0	0	0	0	0	0	0	0
P72635	0	0	0	0	2.15882e+07	0	0	0	0	0	0	0	0	0	72774800	3.81714e+07	0	0	0	0	0	0	0	0
P72637	0	0	0	0	1.18499e+07	3.20907e+06	2.39086e+07	1.04532e+07	0	0	0	0	0	0	0	0	0	0	0	0	0	0	0	0
P72640	0	0	0	0	1.66623e+07	0	0	0	0	0	0	0	0	0	0	0	0	0	0	0	0	0	0	0
P72646	0	0	0	0	7.29763e+06	3.461e+06	16778256	0	13349377	0	0	4.0682e+08	4.09905e+08	2.08145e+08	79306728	0	0	0	0	0	0	0	0	0
P72663	0	0	0	0	24895648	9.16904e+06	0	0	0	0	18448798	0	0	0	2.33005e+08	1.70408e+08	1.07617e+08	2.62763e+07	0	0	0	0	0	0
P72712	0	0	0	0	1.16995e+08	1.35206e+07	593730590	7.68561e+07	2.11177e+07	135392530	4.40889e+07	37847785	55573083	0	9.72357e+07	1.91536e+07	0	0	0	0	0	0	0	0
P72715	0	0	0	0	9.11189e+06	0	0	3.71062e+07	2.2915e+07	2.36777e+07	0	0	0	0	1.43452e+08	0	0	0	0	0	0	0	0	0
P72784	0	0	0	0	3.77669e+07	2.56755e+07	66540542	0	0	0	0	0	0	0	0	0	0	0	0	0	0	0	0	0
P72811	0	0	0	0	6.09182e+06	0	0	0	2.21125e+06	0	0	0	0	0	0	0	0	0	0	0	0	0	0	0
P72831	0	0	0	0	17938645	0	41143206	0	0	0	0	0	0	0	0	0	0	0	0	0	0	0	0	0
P72835	0	0	0	0	0	0	0	0	0	0	0	0	0	0	0	0	0	0	0	0	0	0	0	0
P72842	0	0	0	0	1.59762e+07	0	4.13754e+07	0	0	0	0	24955238	52832965	0	89115366	2.91633e+07	5.54878e+06	0	0	0	0	0	0	0
P72843	0	0	0	0	1.41461e+07	0	1.2947e+07	5.07078e+06	0	0	0	0	0	0	0	0	0	0	0	0	0	0	0	0
P72846	0	0	0	0	3.91712e+07	3.49564e+07	0	5.52158e+07	1.57527e+07	0	5.26355e+06	0	0	0	0	0	0	0	0	0	0	0	0	0
P72922	0	0	0	0	2.07562e+07	0	0	0	0	0	0	0	0	0	0	0	0	0	0	0	0	0	0	0
P72930	0	0	0	0	3.40339e+07	3.45639e+07	120005941	6.97569e+07	0	0	4.53922e+07	0	0	0	0	0	0	0	0	0	0	0	0	0
P72932	0	0	0	0	250958664	0	0	0	0	0	0	0	0	0	0	0	0	0	0	0	0	0	0	0
P72945	0	0	0	0	22216882	1.49975e+07	80828534	40212682	31107435	0	0	41972252	0	0	47046400	0	0	0	0	0	0	0	0	0
P72964	0	0	0	0	10826210	0	0	0	0	0	0	0	0	0	0	0	0	0	0	0	0	0	0	0
P73007	0	0	0	0	9.2491e+07	82557875	102805459	3.18594e+07	3.17685e+07	3.38644e+07	3.50158e+07	4.57461e+07	5.37727e+07	2.42409e+08	169398937	3.87848e+07	0	0	0	0	0	0	0	0
P73018	0	0	0	0	1.8046e+07	0	3.81351e+08	0	0	0	0	0	0	0	0	0	5.34354e+07	6.26534e+07	2.5002e+07	0	3.88425e+07	6.6964e+07	0	1.88823e+07
P73090	0	0	0	0	1.4974e+08	26913401	1.52894e+08	3.35547e+07	2.95638e+07	0	33583307	0	0	0	0	0	0	0	0	0	0	0	0	0
P73152	0	0	0	0	39543211	0	34816899	0	57373109	4.99332e+07	44197678	44833758	277634799	3.59385e+08	201673412	2.13068e+08	82425223	0	0	0	0	0	0	0
P73190	0	0	0	0	9.98826e+06	0	0	0	0	0	0	0	21240341	0	0	0	0	0	0	0	0	0	0	1.30067e+07
P73192	0	0	0	0	7.92837e+06	0	15199421	6.5143e+06	0	3.7403e+07	0	0	0	0	1.90299e+08	543913988	3.81331e+08	2.07344e+08	3.06119e+07	0	0	0	0	0
P73194	0	0	0	0	2112538366	3.74489e+07	58665962	934713491	3.95888e+08	2.4326e+07	0	0	0	0	0	0	0	0	0	0	0	0	0	0
P73255	0	0	0	0	0	0	0	8.28924e+06	0	0	0	0	0	0	0	0	0	0	0	0	0	0	0	0
P73256	0	0	0	0	2.82251e+07	0	0	23229637	5.41127e+07	0	0	0	0	137796208	0	0	0	0	0	0	0	0	0	0
P73270	0	0	0	0	0	0	0	0	0	3.72416e+08	3.05731e+08	1.16357e+08	6.35673e+07	6.71286e+06	0	0	0	0	0	0	0	0	0	0
P73283	0	0	0	0	20877418	0	8.07862e+07	0	0	0	5.3221e+07	1211554307	2740292710	1026073808	1280757577	2.42601e+08	6.44231e+07	2.13667e+07	0	0	0	0	0	0
P73337	0	0	0	0	0	0	0	0	0	0	0	0	0	0	0	0	0	0	0	0	0	0	0	0
P73350	0	0	0	0	177784987	0	0	0	0	4.31812e+07	0	0	0	0	0	0	0	0	0	0	0	0	0	0
P73356	0	0	0	0	2.60746e+07	1.21458e+07	0	0	3.40781e+07	1.12598e+07	0	0	0	0	50893655	0	0	0	0	0	0	0	0	0
P73388	0	0	0	0	0	3.28922e+07	0	0	0	0	0	0	0	156461725	8.24833e+08	1188290862	1313926488	205094738	29665008	0	0	0	0	0
P73404	0	0	0	0	1.28459e+07	0	81417047	322344121	0	5.01793e+08	0	0	0	0	40473806	0	0	0	0	0	0	0	0	0
P73406	0	0	0	0	2.49011e+07	0	0	0	0	0	0	0	222055961	699225656	1169949374	2.12242e+08	7.12648e+07	1.00351e+07	0	0	3.72365e+06	0	0	0
P73420	0	0	0	0	4.3839e+06	0	79779419	0	0	0	0	0	0	9.3068e+07	92058435	0	0	0	0	0	0	0	0	0
P73433	0	0	0	0	5.72883e+06	0	3.89043e+07	0	0	0	0	0	0	0	0	0	0	0	0	0	0	0	0	0
P73459	0	0	0	0	1.09108e+07	0	0	0	1.08949e+07	0	1.00961e+07	7.24704e+06	2.04864e+07	0	1.58177e+08	7.09012e+07	8.12603e+06	0	0	0	0	0	0	0
P73503	0	0	0	0	3.16267e+07	0	0	0	0	0	0	0	0	0	4.25573e+08	1.21065e+08	298288837	1.14425e+08	0	0	0	0	0	0
P73517	0	0	0	0	29382352	2.54854e+06	0	0	0	0	0	0	0	0	0	0	0	0	0	0	0	0	0	0
P73527	0	0	0	0	2.54534e+08	8.68872e+08	2719442854	8.64876e+08	381574435	1.3372e+08	2.41412e+07	0	0	0	0	0	0	0	0	0	0	0	0	0
P73537	0	0	0	0	11966478	3.37225e+07	1.305e+08	1.8357e+08	2.46813e+08	4.85951e+08	4.30853e+08	2.08098e+08	1.00147e+08	0	0	0	0	0	0	0	0	0	0	0
P73568	0	0	0	0	1.24897e+07	0	0	9.25956e+07	0	0	0	0	0	0	69175698	0	1.03604e+07	0	0	0	0	0	0	0
P73585	0	0	0	0	0	0	6.97132e+07	0	4.06686e+07	36005723	4.12523e+07	7.67831e+07	2.64299e+08	60804047	3584374419	8.60575e+06	0	0	0	0	0	0	0	0
P73636	0	0	0	0	129570739	0	626045556	943206676	1122563900	535886905	430153718	874893994	561433854	460838528	373480503	567926111	777914174	173434464	1.35302e+08	0	7.4403e+07	1.48583e+08	0	0
P73637	0	0	0	0	2.32737e+07	1.6657e+07	6.12046e+07	38749028	0	0	130275409	2.57148e+08	3.99934e+08	2.31213e+08	355571003	217193527	1.77142e+07	0	0	0	0	0	0	0
P73638	0	0	0	0	80430253	3.22e+07	78550601	0	0	0	0	0	0	0	0	0	0	0	0	0	0	0	0	0
P73644	0	0	0	0	1.4482e+07	9.60317e+06	4.23221e+07	1.73919e+07	1.30446e+07	0	0	7.59024e+06	0	0	0	0	0	0	0	0	0	0	0	0
P73664	0	0	0	0	2.41852e+06	0	0	0	0	0	0	0	2.28702e+07	0	0	1.60213e+07	1.02039e+07	0	0	0	0	1.74042e+07	0	0
P73689	0	0	0	0	2.18234e+07	0	4.36212e+07	25953472	1.73743e+07	19017946	0	0	0	0	0	0	0	0	0	0	0	0	0	0
P73738	0	0	0	0	0	0	0	0	0	0	0	0	0	0	0	0	0	0	0	0	0	0	0	0
P73745	0	0	0	0	37519902	2.35778e+07	6.61287e+07	4.05494e+07	1.48705e+07	0	0	0	0	0	0	0	0	0	0	0	0	0	0	0
P73755	0	0	0	0	7.59686e+06	0	0	0	0	0	0	0	0	0	0	0	0	0	0	0	0	0	0	0
P73758	0	0	0	0	2.54186e+07	0	0	0	0	0	0	0	0	0	0	0	0	0	0	0	0	0	0	0
P73763	0	0	0	0	68802376	0	0	0	0	0	0	0	0	0	0	0	0	0	0	0	5.08655e+07	5.07579e+07	0	0
P73805	0	0	0	0	1.54805e+07	0	0	0	0	0	0	0	0	0	0	0	0	0	0	0	0	0	0	0
P73820	0	0	0	0	1.79542e+07	0	7.25871e+07	3.20059e+07	0	8.90084e+07	117205964	1.42821e+08	1.25879e+08	4.03326e+07	4.48007e+07	0	0	0	0	0	0	0	0	0
P73827	0	0	0	0	2.09284e+07	0	45013846	42538649	19653862	25579415	0	2.21094e+07	3.71965e+07	0	0	0	0	0	0	0	0	0	0	0
P73885	0	0	0	0	6451481	0	0	0	0	0	0	0	0	0	0	0	0	0	0	0	0	0	0	0
P73911	0	0	0	0	0	0	57231881	4.84258e+07	1.73233e+07	1.73862e+08	1631724412	1215669320	8.2335e+08	1.67473e+08	0	0	0	0	0	0	0	0	0	0
P73920	0	0	0	0	8.17673e+07	5.55356e+07	196358479	8.15997e+07	1.02643e+08	133566177	7.04908e+07	84158910	1.29562e+08	207464977	6.49015e+08	9.22246e+07	30667154	0	0	0	0	0	0	0
P73927	0	0	0	0	36782800	0	1.86203e+07	3.23043e+07	0	0	0	0	0	0	2.14892e+07	0	0	0	0	0	0	0	0	0
P73943	0	0	0	0	51678430	3.58791e+07	1.14292e+08	0	0	0	0	0	0	113860178	3.5272e+08	5.67208e+07	0	0	0	0	0	0	0	0
P74038	0	0	0	0	0	0	0	4.63955e+06	0	0	0	0	0	0	0	0	0	0	0	0	0	0	0	0
P74046	0	0	0	0	2182603857	0	0	0	0	0	0	0	0	0	0	0	0	0	0	0	0	0	0	0
P74049	0	0	0	0	1.25266e+07	0	2.99652e+07	0	0	0	0	0	0	4.99276e+07	101931228	1.59157e+07	3.73103e+06	0	0	0	0	0	0	0
P74064	0	0	0	0	4.65097e+06	0	0	0	0	0	0	0	0	0	0	0	0	0	0	0	0	0	0	0
P74086	0	0	0	0	1.48979e+08	0	0	0	0	0	0	0	0	0	0	0	0	0	0	0	0	0	0	0
P74107	0	0	0	0	47030316	1.23426e+07	0	0	0	0	0	0	0	4067403400	552767951	280398126	6.99184e+07	0	0	0	0	0	0	0
P74111	0	0	0	0	2.29194e+07	3.83255e+07	2.16141e+07	0	0	0	0	0	0	0	0	0	0	0	0	0	0	0	0	0
P74117	0	0	0	0	1.11046e+07	0	1.2067e+08	7.37164e+07	2.79105e+07	1.09005e+07	29525158	0	0	0	0	0	0	0	0	0	0	0	0	0
P74139	0	0	0	0	8245874	0	0	0	0	0	0	0	0	0	0	0	0	0	0	0	0	0	0	0
P74173	0	0	0	0	3.39424e+07	0	1.69466e+07	0	3.85969e+06	0	0	0	5.35807e+06	0	0	0	0	0	0	0	0	0	0	0
P74219	0	0	0	0	2.15001e+07	1.21309e+07	38398633	0	0	0	0	0	0	64323284	4.3978e+08	2.40989e+08	1.20111e+08	1.21032e+07	0	0	0	0	0	0
P74237	0	0	0	0	1.1626e+07	16221789	0	201807310	0	0	0	0	0	0	0	0	0	0	0	0	0	0	0	0
P74241	0	0	0	0	8.84925e+06	0	9702953	0	0	0	2.1645e+08	3512891625	4184567732	1378705658	7.82155e+08	140210794	1.72607e+07	0	0	0	0	0	0	0
P74267	0	0	0	0	7.25265e+07	0	2.32729e+08	2.81639e+07	0	1.20362e+08	0	0	0	0	0	0	0	0	0	0	0	0	0	0
P74269	0	0	0	0	2.13559e+06	0	0	0	0	0	0	0	0	0	0	0	0	0	0	0	0	0	0	0
P74286	0	0	0	0	7.82412e+07	0	1.52228e+08	9.96506e+07	1.25421e+08	1.4361e+08	191322059	5.48384e+07	53384084	3.92074e+07	0	0	0	0	0	0	0	0	0	0
P74325	0	0	0	0	36734653	0	0	51808636	0	0	0	0	0	0	0	0	0	0	0	0	0	0	0	0
P74334	0	0	0	0	1.75912e+07	5.2303e+07	104594396	1.49957e+08	5.91304e+07	3.44882e+07	6.19629e+07	2.20816e+07	6.55943e+07	7.01045e+07	25200703	0	0	0	0	0	0	0	0	0
P74352	0	0	0	0	5.05185e+07	49753475	0	0	1.92032e+07	0	0	0	0	0	4.15993e+08	4.567e+08	228781433	1.17917e+08	1.55089e+07	0	0	6.84208e+06	0	0
P74356	0	0	0	0	18785139	8.74089e+06	0	0	0	0	0	0	0	0	0	0	0	0	0	0	0	0	0	0
P74368	0	0	0	0	5.4521e+06	0	0	46497568	0	0	0	0	0	0	0	0	0	0	0	0	0	0	0	0
P74373	0	0	0	0	6.0486e+06	0	5.58956e+07	0	0	1.47047e+07	3.15645e+08	6.62492e+08	8.95568e+08	1.56291e+08	78513563	5.81538e+06	0	0	0	0	0	0	0	0
P74391	0	0	0	0	8021776	0	0	0	0	0	0	0	0	0	0	0	0	0	0	0	0	0	0	0
P74394	0	0	0	0	1.68583e+07	0	0	0	0	0	0	0	4.30984e+07	6.97263e+08	4480309173	1979196818	5.0081e+08	0	0	0	0	0	0	0
P74408	0	0	0	0	68092112	0	0	0	0	0	0	0	0	0	0	0	0	0	0	0	0	0	0	0
P74409	0	0	0	0	7.06807e+06	5.29689e+06	70969225	0	7.79781e+06	0	3.49154e+06	0	0	0	0	0	0	0	0	0	0	0	0	0
P74438	0	0	0	0	40347671	0	0	0	0	0	0	0	0	6.24363e+07	1.02246e+08	3.69069e+07	24093187	8.85746e+06	0	0	0	0	0	0
P74478	0	0	0	0	3.53698e+06	19090200	0	9.08878e+06	0	0	0	0	0	5.18822e+08	1082673750	342519839	9.03105e+07	7.29451e+06	0	0	0	0	0	0
P74481	0	0	0	0	117221316	0	0	20567306	0	0	0	0	0	0	0	0	0	0	0	0	0	0	0	0
P74512	0	0	0	0	1.32276e+07	0	8.62262e+06	0	0	0	0	0	0	0	0	0	0	0	0	0	0	0	0	0
P74516	0	0	0	0	0	0	42402513	2.33222e+07	1.93887e+07	2.29905e+07	0	0	0	81425744	4.57927e+08	0	6.21443e+07	0	0	0	0	0	0	0
P74544	0	0	0	0	4.88575e+07	0	1.15397e+07	3553977	0	0	0	7.03574e+07	103790416	1.06868e+08	31967502	1.13009e+07	22036293	0	0	0	0	0	0	0
P74570	0	0	0	0	1.10238e+07	0	0	16464335	87891591	1.51572e+07	0	0	45479080	43731732	8.31407e+07	2.55534e+07	0	0	0	0	0	0	0	0
P74571	0	0	0	0	8.95683e+06	2.22613e+07	2.40037e+07	0	8865732	0	3.77477e+06	2.95573e+08	1600328140	6.89294e+08	6.55027e+08	1.4479e+08	2.58462e+07	0	0	0	0	0	0	0
P74572	0	0	0	0	1.06909e+08	1.38008e+08	7.89917e+08	4.91082e+08	4.12179e+08	2.9476e+08	1.16859e+08	52297941	0	0	0	0	0	0	0	0	0	0	0	0
P74601	0	0	0	0	6.14036e+06	0	0	5.16806e+07	216130651	2.74405e+08	9.97948e+07	209217408	0	0	0	0	0	0	0	0	0	0	0	0
P74622	0	0	0	0	2.0142e+07	0	2.88775e+07	0	0	0	0	0	0	0	0	0	0	0	0	0	0	0	0	0
P74645	0	0	0	0	30830653	0	16254458	0	0	0	0	0	0	0	0	130463724	5.18213e+07	2.98607e+07	2.93665e+07	0	0	0	0	0
P74658	0	0	0	0	0	0	0	0	0	0	0	0	0	0	0	0	0	0	0	0	0	0	0	0
P74668	0	0	0	0	3.01175e+07	0	0	0	0	0	0	4.21825e+08	1674254802	9.74715e+08	3.94098e+08	8.81741e+07	15402438	0	0	0	0	0	0	0
P74704	0	0	0	0	1.53265e+08	1.5189e+07	1.09093e+08	1.36219e+08	7.38985e+07	0	31397260	0	0	0	0	32977366	3.89917e+06	6.37875e+07	1.43776e+07	0	0	0	0	0
P74727	0	0	0	0	6.00459e+07	4.43618e+07	127327416	86842478	0	5.33753e+07	0	1.29651e+07	0	6.31259e+07	192743459	20524277	0	0	0	0	0	0	0	0
P74742	0	0	0	0	0	0	0	5.38291e+07	0	0	0	0	0	0	58513637	0	0	0	0	0	0	0	0	0
P77968	0	0	0	0	65318742	3.50226e+07	109193440	0	0	8.43716e+06	0	33507507	2362194952	15770653995	32725407930	7353600472	1934926041	2.47604e+08	0	0	0	0	0	0
P80507	0	0	0	0	4.55866e+07	2.76829e+07	7.73619e+07	34158051	1.94316e+07	21022186	2.78215e+08	6476807581	12186442749	4258658720	2573748958	2.7356e+08	3.61069e+07	1.11637e+07	0	0	0	0	0	0
Q08871	0	0	0	0	26260200	1.42898e+07	8.90504e+06	2.0178e+07	0	0	0	0	0	0	0	0	0	0	0	0	0	0	0	0
Q55145	0	0	0	0	147421838	117377050	0	0	75485272	0	0	0	0	0	0	0	0	0	0	0	0	0	0	0
Q55146	0	0	0	0	2.384e+06	0	0	39095626	0	0	0	0	1.73555e+08	2171287892	3116108456	7.14134e+08	1.06309e+08	7.40999e+07	0	0	0	0	0	0
Q55177	0	0	0	0	34890535	0	0	0	0	0	0	0	0	0	0	0	0	0	0	0	0	0	0	0
Q55188	0	0	0	0	2.19942e+07	0	4.88317e+07	0	9.84566e+06	0	0	0	0	0	0	4.78171e+07	0	0	0	0	0	0	0	0
Q55377	0	0	0	0	70034471	9547464	1.15312e+08	0	0	0	0	0	0	0	0	52939636	0	0	0	0	0	0	0	0
Q55383	0	0	0	0	4.19355e+07	0	115809195	2.6035e+07	96317747	3.70043e+07	3.24636e+08	6.40644e+08	6.5635e+08	1.532e+08	7.95936e+07	0	0	0	0	0	0	0	0	0
Q55446	0	0	0	0	2.50957e+07	13710252	69536645	0	0	0	2.59406e+07	0	0	0	0	0	0	0	0	0	0	0	0	0
Q55464	0	0	0	0	4.50628e+07	4.54143e+07	4.2328e+07	223989426	9.2015e+07	4.01326e+07	0	0	0	0	0	0	0	0	0	0	0	0	0	0
Q55471	0	0	0	0	2.24469e+07	0	22953151	12903250	595366032	0	0	0	0	0	0	0	0	0	0	0	0	0	0	0
Q55494	0	0	0	0	750356387	2.90709e+08	0	0	0	0	0	0	0	0	0	0	0	0	0	0	0	0	0	0
Q55526	0	0	0	0	36040116	24570572	4.11361e+07	0	0	1.48265e+07	1.82441e+07	0	5.07507e+06	0	0	0	0	0	0	0	0	0	0	0
Q55548	0	0	0	0	0	0	0	0	3.40936e+07	2.74969e+08	3.60952e+08	2.2681e+08	1.21314e+08	96328193	0	0	0	0	0	0	0	0	0	0
Q55552	0	0	0	0	0	0	0	0	13347926	0	0	21773629	1.08339e+08	1825117339	1810969942	5.42015e+08	1.16996e+08	0	0	0	0	0	0	0
Q55582	0	0	0	0	2.01397e+07	0	0	0	0	0	0	0	0	0	0	0	0	0	0	0	0	0	0	0
Q55629	0	0	0	0	1.6895e+07	1.97967e+07	1.39129e+07	2.69429e+07	9.97164e+06	0	0	3.23254e+08	5.13271e+08	1.54253e+08	8.35714e+07	3.3679e+07	0	0	0	0	0	0	0	0
Q55637	0	0	0	0	1.04814e+07	5.08644e+06	27217050	2.53155e+07	0	1.84387e+07	0	0	0	93959668	2.65202e+08	0	0	0	0	0	0	0	0	0
Q55653	0	0	0	0	0	7.10517e+07	100399380	132547784	2.24229e+07	46853523	1.3936e+08	6.84252e+08	1182195601	9.00325e+07	7.87525e+07	11382027	0	0	0	0	0	0	0	0
Q55669	0	0	0	0	6999656	3500041	0	1.20165e+07	0	0	0	0	0	28396902	0	0	0	0	0	0	0	0	0	0
Q55678	0	0	0	0	1.44212e+07	0	3.678e+07	0	0	0	1.64415e+07	0	0	68172754	0	2.07351e+07	0	0	0	0	0	0	0	0
Q55693	0	0	0	0	0	5.23654e+06	2.30079e+06	0	0	0	0	0	0	0	0	0	0	0	0	0	0	0	0	0
Q55698	0	0	0	0	160575904	111546604	2.21453e+08	2.29545e+08	1.61035e+08	1.12848e+08	103646214	0	0	0	2.32147e+08	0	0	0	0	0	0	0	0	0
Q55701	0	0	0	0	2.09437e+07	9.28786e+06	0	0	0	0	0	0	0	0	0	0	0	0	0	0	0	0	0	0
Q55712	0	0	0	0	8.7234e+06	18575172	40124764	6.62393e+06	40069344	0	0	1377699188	2.87381e+07	4.25976e+07	595241762	294974577	1.60438e+08	4.57973e+07	5.98615e+06	0	0	0	0	0
Q55724	0	0	0	0	1.41406e+08	0	0	0	0	0	41511859	0	0	0	0	0	0	0	0	0	0	0	0	0
Q55784	0	0	0	0	1.40303e+07	0	2.08214e+07	6.37906e+06	0	0	0	0	0	0	0	0	0	0	0	0	0	0	0	0
Q55795	0	0	0	0	1.69143e+07	6.47504e+06	0	0	0	1.27688e+07	0	0	0	0	0	0	0	0	0	0	0	0	0	0
Q55808	0	0	0	0	15708361	0	43964439	2.42777e+07	0	0	0	0	0	0	1.98649e+08	6.78471e+07	1.90029e+07	8.63281e+06	0	0	0	0	0	0
Q55813	0	0	0	0	35609174	0	302777574	357505149	0	0	0	0	481387952	0	0	0	0	0	0	0	0	0	0	0
Q55834	0	0	0	0	9599275	5.37709e+06	3.06208e+07	0	3338488	0	0	0	0	0	0	0	0	0	0	0	0	0	0	0
Q55847	0	0	0	0	11196238	0	71615274	4.02793e+07	6.6634e+07	93230022	8.18533e+07	24627374	63421161	5.06386e+07	2.79907e+08	3.9206e+08	5.48847e+08	1.30735e+08	182750133	0	0	0	0	0
Q55888	0	0	0	0	10115263	0	0	0	0	0	0	0	257371432	0	0	0	0	0	0	0	0	0	0	0
Q55913	0	0	0	0	4.46293e+07	7.37417e+06	0	0	0	0	0	0	0	0	0	0	0	0	0	0	0	0	0	0
Q55952	0	0	0	0	0	0	0	0	0	0	0	0	0	0	0	0	0	0	0	0	0	0	0	0
Q57396	0	0	0	0	8.81344e+06	0	0	0	0	0	0	0	0	0	0	0	0	0	0	0	0	0	0	0
Q6YRQ1	0	0	0	0	46985600	0	0	0	0	0	0	0	0	0	0	0	0	0	0	0	0	0	0	0
Q6YRQ7	0	0	0	0	7.73019e+07	3.42086e+07	5.51345e+07	1.83237e+07	0	0	0	0	0	0	0	0	0	0	0	0	0	0	0	0
Q6YRR1	0	0	0	0	4.7733e+07	2.834e+07	9.42896e+07	5.46945e+07	3.04246e+08	3.02757e+07	0	0	0	2.51789e+07	7.29077e+07	9.67918e+06	7.99668e+06	1.34801e+07	0	0	0	0	0	0
Q6YRW2	0	0	0	0	22830433	3.72198e+07	51877330	9.68507e+06	1.01898e+07	0	10667521	0	0	0	0	0	0	0	0	0	0	0	0	0
Q6ZED3	0	0	0	0	8.40302e+06	0	0	0	4.91042e+07	4.30056e+07	0	9.40998e+06	0	0	0	0	0	0	0	0	0	0	0	0
Q6ZEF8	0	0	0	0	50582265	0	0	0	0	0	0	0	0	0	0	0	0	0	0	0	0	0	0	0
Q6ZEI6	0	0	0	0	0	0	1.8335e+08	366453625	4.42913e+08	4.25977e+08	2.23554e+08	1.69048e+07	1.46557e+07	0	0	0	0	0	0	0	0	0	0	0
Q6ZES4	0	0	0	0	5.14579e+06	0	1.17721e+07	0	0	0	0	0	0	0	0	0	0	0	0	0	0	0	0	0
Q79EE5	0	0	0	0	0	0	2.41894e+07	1.64597e+07	12862877	1.12624e+07	1.08552e+07	2.14344e+07	6.73697e+07	4.48916e+07	5.18467e+07	0	0	0	0	0	0	0	0	0
P54386	0	0	0	0	0	0	0	291598348	5.30983e+08	6.3203e+08	2.95187e+08	0	0	0	0	0	0	0	0	0	0	0	0	0
P55175	0	0	0	0	0	3.78215e+07	8.99802e+07	3.25294e+07	3.12049e+07	0	0	47447436	2.72307e+07	3.34538e+08	3.61292e+08	1.61009e+08	1.3893e+08	6.11778e+07	4.29448e+07	0	0	0	0	0
P72661	0	0	0	0	0	0	69976107	8.94649e+07	278960432	1645320241	1359153546	5.23197e+08	2.78853e+08	23603702	33080884	0	0	0	0	0	0	0	0	0
P72665	0	0	0	0	0	1.68962e+07	0	1.26811e+08	14790801	0	0	0	0	0	0	0	0	0	0	0	0	0	0	0
P72668	0	0	0	0	0	0	20728831	0	0	0	0	0	1.16259e+08	1.74072e+08	2.31147e+08	6.80889e+07	1.71355e+07	0	0	0	0	0	0	0
P72674	0	0	0	0	0	9.00989e+06	52346226	2.63673e+07	24454760	3.16446e+07	2.20606e+07	0	0	0	2.20506e+08	0	1.66837e+07	0	0	0	0	0	0	0
P72729	0	0	0	0	0	2.16945e+07	0	0	0	0	0	0	0	0	0	0	0	0	0	0	0	0	0	0
P72759	0	0	0	0	0	38595736	2.36801e+08	1.49572e+08	3.49987e+08	3.09652e+08	3.04489e+08	3.71159e+08	2.32851e+08	86105536	294839064	7.39033e+07	0	0	0	0	0	0	0	0
P72785	0	0	0	0	0	1.24012e+07	0	0	0	3.74077e+07	1031534877	8.745e+08	8.13061e+08	1.12654e+08	45930188	0	0	0	0	0	0	0	0	0
P72867	0	0	0	0	0	8619624	0	0	0	0	0	0	0	0	0	0	0	0	0	0	0	0	0	0
P72934	0	0	0	0	0	2.45418e+07	2.22942e+08	258182328	1.18327e+08	66886158	0	0	23003317	0	3.87734e+07	1.1745e+07	0	0	0	0	0	0	0	0
P72962	0	0	0	0	0	0	1.40746e+07	0	0	1.08492e+06	0	0	0	0	0	0	0	0	0	0	0	0	0	0
P72984	0	0	0	0	0	1.60808e+07	0	0	0	0	0	0	0	0	0	0	0	0	0	0	0	0	0	0
P73001	0	0	0	0	0	1.51602e+07	100298840	1.05931e+08	0	0	0	0	0	0	0	0	0	0	0	0	0	0	0	0
P73036	0	0	0	0	0	1.34266e+07	0	2.28164e+07	0	0	0	0	0	0	0	0	0	0	0	0	0	0	0	0
P73187	0	0	0	0	0	1.31196e+07	4.76189e+07	2.74147e+07	0	0	43937249	0	0	0	9.75055e+07	0	3.64479e+07	1.76755e+07	0	0	0	0	0	0
P73217	0	0	0	0	0	1.03572e+07	0	4.34651e+07	0	0	0	2.14333e+07	41863337	0	0	0	0	0	0	0	0	0	0	0
P73250	0	0	0	0	0	3.07814e+06	7.7288e+06	0	0	0	3.61457e+06	0	1.22579e+08	184118694	3.56802e+08	1.20633e+08	4.45607e+07	0	0	0	0	0	0	0
P73301	0	0	0	0	0	5.59714e+07	5.89786e+07	5.17752e+07	0	9.41495e+07	7.60528e+07	7.09234e+07	1.29444e+08	0	0	0	0	0	3.50346e+07	0	0	0	0	0
P73345	0	0	0	0	0	8.6685e+06	0	1.49827e+07	0	0	0	0	0	0	0	0	0	0	0	0	0	0	0	0
P73375	0	0	0	0	0	1.09822e+07	42541576	0	0	2.45364e+08	6.55415e+08	373263760	100262637	0	0	0	0	0	0	0	0	0	0	0
P73453	0	0	0	0	0	8.64612e+06	1.67292e+07	0	0	0	0	0	0	0	0	0	0	0	0	0	0	0	0	0
P73466	0	0	0	0	0	1.73351e+07	0	0	0	0	0	1.33836e+08	3.14323e+07	0	0	0	0	0	0	0	0	0	0	0
P73631	0	0	0	0	0	1.75111e+07	0	6.57288e+06	0	0	0	0	0	0	61155466	0	0	0	0	0	0	0	0	0
P73633	0	0	0	0	0	4.50081e+06	0	0	0	0	0	0	0	0	0	0	0	0	0	0	0	0	0	0
P73692	0	0	0	0	0	1.39986e+07	0	0	0	0	0	0	0	0	0	0	0	0	0	0	0	0	0	0
P73797	0	0	0	0	0	7.84877e+06	0	1.00155e+07	1.17761e+07	0	0	0	0	0	0	0	0	0	0	0	0	0	0	0
P73818	0	0	0	0	0	20657235	0	0	0	3.24116e+07	0	0	59545944	0	0	0	0	0	0	0	0	0	0	0
P73975	0	0	0	0	0	3.2455e+07	0	0	0	0	0	0	0	0	0	0	0	0	0	0	0	0	0	0
P74062	0	0	0	0	0	1.15335e+07	28845074	0	0	0	0	0	0	0	0	0	0	0	0	0	0	0	0	0
P74156	0	0	0	0	0	84594942	0	6.36891e+07	0	0	0	0	0	0	0	0	0	0	0	0	0	0	0	0
P74158	0	0	0	0	0	3.57594e+06	0	0	0	0	0	0	2.06621e+08	123230016	2.59159e+08	6.20106e+07	2.60044e+07	7.5436e+06	0	0	0	0	0	0
P74285	0	0	0	0	0	16276445	1.06942e+08	1.05689e+07	218891512	1.63472e+08	8.71713e+07	40522026	0	0	0	0	0	0	0	0	0	0	0	0
P74302	0	0	0	0	0	9.64542e+07	5.07518e+07	0	5.5165e+07	6.28842e+07	0	0	0	0	0	0	0	0	0	0	0	0	0	0
P74322	0	0	0	0	0	7.67196e+06	0	7.85305e+06	8.88903e+06	0	0	0	6.25742e+07	7.07288e+06	118459730	0	0	0	0	0	0	0	0	0
P74362	0	0	0	0	0	1.41096e+07	5.80263e+07	0	0	0	0	0	0	0	0	0	0	0	0	0	0	0	0	0
P74370	0	0	0	0	0	1.6364e+07	1.30857e+08	6.84531e+07	8.63268e+07	7.42822e+07	263826235	88164971	1.36948e+08	6.65567e+07	0	0	0	0	0	0	0	0	0	0
P74411	0	0	0	0	0	5.8714e+07	1.73802e+08	5.92305e+07	2.24831e+07	0	0	0	0	0	0	0	0	0	0	0	0	0	0	0
P74427	0	0	0	0	0	8.5234e+07	0	0	1.95352e+07	0	0	0	0	0	184572754	4.82406e+07	31618293	3.90126e+06	0	0	0	0	0	0
P74491	0	0	0	0	0	0	0	0	0	0	0	0	0	0	0	0	0	0	0	0	0	0	0	0
P74616	0	0	0	0	0	6.41354e+06	0	0	0	1.44072e+07	0	0	0	0	0	0	0	0	0	0	0	0	0	0
P74649	0	0	0	0	0	20944728	0	0	0	0	0	0	0	0	0	0	0	0	0	0	0	0	0	0
P74736	0	0	0	0	0	7.58886e+06	0	0	0	0	0	0	0	0	0	0	0	0	0	0	0	0	0	0
Q55116	0	0	0	0	0	9.71538e+06	4.41552e+08	1.0374e+08	8.33259e+07	3.5948e+07	0	9.93154e+06	0	0	0	0	0	0	0	0	0	0	0	0
Q55149	0	0	0	0	0	4.23002e+07	0	0	0	0	0	0	0	0	3.96018e+08	3.67409e+08	8.03641e+07	0	0	0	0	0	0	0
Q55201	0	0	0	0	0	0	0	0	6.68863e+07	0	0	0	2.48178e+07	6.39385e+08	8.10587e+08	2.04134e+08	9.0088e+07	1.77701e+07	3.07686e+06	0	0	0	0	0
Q55376	0	0	0	0	0	11493743	0	0	0	3.19804e+07	201128366	1.00575e+08	3.89129e+07	0	0	0	0	0	0	0	0	0	0	0
Q55444	0	0	0	0	0	0	105198440	0	42937190	1.24456e+07	0	0	9.42701e+07	2.84069e+07	2.80461e+08	9.7196e+07	0	0	0	0	0	0	0	0
Q55533	0	0	0	0	0	19624412	83398929	27125573	2.55748e+07	0	25997146	0	75593525	77655481	27704134	4.67077e+07	0	0	0	0	0	0	0	0
Q55591	0	0	0	0	0	1.00784e+07	3.8285e+07	93377164	0	0	0	0	0	0	0	0	0	0	0	0	0	0	0	0
Q55866	0	0	0	0	0	5.7154e+08	0	0	0	0	0	0	0	0	0	0	0	0	0	0	0	0	0	0
Q55899	0	0	0	0	0	8.70548e+06	0	0	0	0	0	0	0	0	2.23371e+08	0	0	0	0	0	0	0	0	0
Q55926	0	0	0	0	0	0	2.22024e+07	0	8.11823e+06	0	0	0	0	93110450	7.02954e+07	4.24655e+08	214120133	0	0	0	0	0	0	0
Q57014	0	0	0	0	0	681965656	1087960391	0	3.06139e+08	380358320	0	9185165809	0	0	0	0	2364420012	3604020002	1500367669	0	5.2371e+08	142500809	0	0
Q6ZED8	0	0	0	0	0	1.77367e+07	9.31291e+06	2.21651e+07	0	4.56693e+07	34123027	4.39047e+07	1.26856e+08	4.65085e+07	0	0	0	0	0	0	3.12699e+07	42973848	0	0
Q6ZEG9	0	0	0	0	0	14699988	79221030	0	0	0	0	0	0	0	0	0	0	0	0	0	0	0	0	0
Q6ZEP8	0	0	0	0	0	6.84236e+07	0	1.30848e+08	0	4.40197e+07	0	0	0	8.286e+07	2.29854e+08	1.06326e+08	2.5227e+07	0	0	0	0	0	0	0
P09191	0	0	0	0	0	0	9.82911e+06	0	0	0	0	0	0	0	0	0	0	0	0	0	0	0	0	0
P23353	0	0	0	0	0	0	9.65619e+06	2.39148e+07	0	4.32793e+07	9.49641e+08	1222710572	1085129363	1.17719e+08	1.1732e+08	0	0	0	0	0	0	0	0	0
P26533	0	0	0	0	0	0	221983992	3011755210	3571101023	2198661003	9.62271e+08	1.97602e+08	152915729	100553484	2.72335e+08	1.49429e+08	8.45388e+07	3.93738e+07	1.1626e+07	0	0	0	0	0
P27182	0	0	0	0	0	0	3.99658e+06	0	0	0	0	0	0	0	0	0	0	0	0	0	0	0	0	0
P28373	0	0	0	0	0	0	5.09742e+07	0	0	0	0	0	0	0	0	0	0	0	0	0	0	0	0	0
P48054	0	0	0	0	0	0	3.2555e+08	3.62804e+08	266594063	152255069	43798640	0	0	0	0	0	0	0	0	0	0	0	0	0
P72645	0	0	0	0	0	0	17851554	4.10762e+07	4.09437e+07	1.06472e+07	5.09582e+07	1.5793e+07	3.2859e+07	0	0	0	0	0	0	0	0	0	0	0
P72648	0	0	0	0	0	0	2.55891e+07	0	0	0	0	0	0	0	7.43746e+08	3.79389e+08	2.28584e+08	4.8721e+07	0	0	0	0	0	0
P72698	0	0	0	0	0	0	8.29665e+07	3.67924e+07	1.98485e+06	0	0	0	0	0	41452502	2.03028e+07	0	0	0	0	0	0	0	0
P72731	0	0	0	0	0	0	1.52688e+08	0	0	0	0	0	0	1.4866e+08	200387187	0	1.90864e+07	0	0	0	0	0	0	0
P72755	0	0	0	0	0	0	9.47692e+07	0	0	7.23512e+06	0	0	0	0	0	0	0	0	0	0	0	0	0	0
P72760	0	0	0	0	0	0	117042434	26950243	0	1.189e+07	0	0	17094294505	13777100362	1040207202	3701368513	1385931767	4.70289e+08	1.76209e+08	0	7.00801e+07	1.82286e+08	0	0
P72775	0	0	0	0	0	0	0	0	9.85697e+07	6.03134e+08	4.84365e+08	185975688	121470088	0	0	0	0	0	0	0	0	0	0	0
P72794	0	0	0	0	0	0	5.29327e+07	4.06772e+07	0	0	0	4.92177e+07	1.84029e+08	8.44695e+07	1.17207e+08	0	0	0	0	0	0	0	0	0
P72845	0	0	0	0	0	0	0	0	0	0	0	0	0	1.78542e+08	1740365163	1053437606	6.98269e+08	2.96425e+08	6.24223e+07	0	0	0	0	0
P72848	0	0	0	0	0	0	1.03414e+07	21682419	3.43103e+07	2.07594e+07	3.14068e+07	1069242483	5776589461	2182983902	2222574815	3.04552e+08	4.84224e+07	3.43888e+07	0	0	0	0	0	0
P72896	0	0	0	0	0	0	156549042	9.25718e+07	22800618	1.62507e+07	0	20780811	3.96762e+08	4.61607e+08	4.94734e+08	8.50083e+07	2.45301e+07	0	0	0	0	0	0	0
P72928	0	0	0	0	0	0	174669260	89381886	0	9.52531e+07	0	0	0	0	0	0	0	0	0	0	0	0	0	0
P73006	0	0	0	0	0	0	12196672	1.54893e+07	0	33218250	2.23499e+07	0	0	1.13396e+08	2.189e+08	0	0	0	0	0	0	0	0	0
P73076	0	0	0	0	0	0	7.68058e+06	0	0	5779930	0	0	0	0	0	0	0	0	0	0	0	0	0	0
P73131	0	0	0	0	0	0	51278402	46096388	0	0	0	0	0	0	0	0	0	0	0	0	0	0	0	0
P73156	0	0	0	0	0	0	3770480579	1.25495e+07	0	1.99752e+07	0	0	0	0	0	0	0	0	0	0	0	0	0	0
P73161	0	0	0	0	0	0	4.47542e+07	0	0	4.71253e+07	3.20321e+07	2.3736e+07	6.74736e+07	13768664	0	0	0	0	0	0	0	0	0	0
P73167	0	0	0	0	0	0	8.01078e+06	0	0	0	10767582	0	0	0	0	0	0	0	0	0	0	0	0	0
P73185	0	0	0	0	0	0	51643694	39585740	0	0	0	0	0	0	0	0	0	0	0	0	0	0	0	0
P73288	0	0	0	0	0	0	154601885	0	0	0	0	0	49515047	0	406786218	2.40919e+08	1.10577e+08	0	2.74797e+07	0	0	0	0	0
P73339	0	0	0	0	0	0	1.0236e+07	0	0	0	0	0	0	0	0	0	0	0	0	0	0	0	0	0
P73364	0	0	0	0	0	0	2.62886e+07	1.98475e+07	0	0	0	0	0	0	0	0	0	0	0	0	0	0	0	0
P73408	0	0	0	0	0	0	71256294	56454666	0	0	0	0	0	0	0	0	0	0	0	0	0	0	0	0
P73440	0	0	0	0	0	0	136595438	8.27562e+07	0	0	2.93873e+07	0	0	0	298375730	1.92059e+08	8.12169e+07	21211153	0	0	0	0	0	0
P73441	0	0	0	0	0	0	33687704	0	0	0	0	0	0	4.64149e+07	1.1451e+08	5.36845e+07	3.94255e+07	2.52827e+07	0	0	0	0	0	0
P73476	0	0	0	0	0	0	1.03991e+07	0	0	0	0	0	6022494	3.29873e+07	187315708	36700114	0	0	0	0	0	0	0	0
P73483	0	0	0	0	0	0	0	0	0	0	0	0	0	0	0	0	0	0	0	0	0	0	0	0
P73542	0	0	0	0	0	0	4.25112e+07	0	1.16488e+08	3.44262e+07	0	68681262	0	0	0	0	0	0	0	0	0	0	0	0
P73549	0	0	0	0	0	0	1.78607e+07	0	0	0	0	0	0	0	0	0	0	0	0	0	0	0	0	0
P73561	0	0	0	0	0	0	11829850	6.19595e+06	0	0	0	0	0	0	0	0	0	0	0	0	0	0	0	0
P73563	0	0	0	0	0	0	710790440	459319653	2.95926e+08	311193901	335489964	2.57596e+08	0	0	26202343	0	245929704	2.02705e+07	0	0	0	0	0	0
P73567	0	0	0	0	0	0	0	0	0	0	0	0	0	0	0	0	0	0	0	0	0	0	0	0
P73599	0	0	0	0	0	0	0	0	0	0	0	0	1.59651e+08	336563636	6.55238e+08	1.30818e+08	4.36575e+07	1.35805e+07	0	0	0	0	0	0
P73620	0	0	0	0	0	0	119413616	0	0	0	0	0	0	0	0	0	0	0	0	0	0	0	0	0
P73670	0	0	0	0	0	0	4.28852e+06	0	0	0	0	0	0	0	0	0	0	0	0	0	0	0	0	0
P73678	0	0	0	0	0	0	77109641	0	0	38908544	1.87901e+07	2.93943e+07	0	0	0	0	0	0	0	0	0	0	0	0
P73684	0	0	0	0	0	0	1.13167e+07	0	0	0	1.31672e+08	2.24632e+08	5.36235e+08	1.93316e+08	1.81039e+08	2.97262e+07	2.31551e+06	0	0	0	0	0	0	0
P73694	0	0	0	0	0	0	0	0	42692210	0	0	0	0	0	0	14533113	5.56516e+06	0	0	0	0	0	0	0
P73709	0	0	0	0	0	0	1.61309e+07	3.4895e+07	11008959	1.10504e+07	8.45744e+06	0	0	1.0297e+07	0	0	0	0	0	0	0	0	0	0
P73725	0	0	0	0	0	0	53701849	0	0	0	0	0	0	0	1.99373e+08	0	0	0	0	0	0	0	0	0
P73752	0	0	0	0	0	0	2.7667e+07	0	0	0	0	0	0	0	0	0	0	0	0	0	0	0	0	0
P73757	0	0	0	0	0	0	0	0	0	0	2.12519e+08	1.61874e+08	7.94349e+07	0	0	0	0	0	0	0	0	0	0	0
P73766	0	0	0	0	0	0	88450982	0	0	0	0	0	0	4.75463e+06	6.87684e+07	0	0	0	0	0	0	0	0	0
P73767	0	0	0	0	0	0	3.79895e+07	0	19145751	1.90723e+07	2.60818e+07	4.11588e+07	3.20254e+07	127914742	1.54291e+08	9.40429e+06	0	0	0	0	0	0	0	0
P73790	0	0	0	0	0	0	1.88993e+07	0	0	9.96464e+06	0	0	27379272	4.8327e+08	2808902293	5.35e+08	2.56178e+08	0	0	0	0	0	0	0
P73835	0	0	0	0	0	0	0	0	0	0	0	0	0	0	0	0	1.2553e+07	8640823	0	0	0	0	0	0
P73838	0	0	0	0	0	0	3090181214	0	0	0	0	1.42452e+07	2.73027e+08	0	0	31880167	0	0	0	0	0	0	0	0
P73849	0	0	0	0	0	0	1.18149e+07	4.2935e+06	8.88986e+06	0	1.44822e+07	0	483885320	1029076735	1819738409	366373320	6.24425e+07	0	0	0	0	0	0	0
P73992	0	0	0	0	0	0	1.28242e+07	0	0	0	0	0	0	3.4731e+07	0	0	0	0	0	0	0	0	0	0
P74004	0	0	0	0	0	0	33407603	0	0	0	0	0	0	0	0	0	0	0	0	0	0	0	0	0
P74013	0	0	0	0	0	0	36630638	7641110	0	0	0	0	0	0	0	0	0	0	0	0	0	0	0	0
P74014	0	0	0	0	0	0	4.03837e+07	2.61744e+07	0	0	0	0	0	0	0	0	0	0	0	0	0	0	0	0
P74025	0	0	0	0	0	0	0	0	1.28611e+07	0	45804263	412629912	3.44099e+08	78553781	171163982	47128607	13600027	5.09988e+06	0	0	0	0	0	0
P74080	0	0	0	0	0	0	3.91206e+07	1.3267e+07	0	0	0	0	0	0	0	0	0	0	0	0	0	0	0	0
P74168	0	0	0	0	0	0	1.91998e+07	1.22096e+07	0	0	0	0	0	0	0	0	0	0	0	0	0	0	0	0
P74218	0	0	0	0	0	0	0	0	0	0	0	0	0	0	0	0	0	0	0	0	0	0	0	0
P74224	0	0	0	0	0	0	50604852	1.41513e+07	0	0	0	0	0	0	0	0	0	0	0	0	0	0	0	0
P74239	0	0	0	0	0	0	380855245	2.5665e+08	1.90071e+08	0	0	0	0	0	0	0	0	0	0	0	0	0	0	0
P74261	0	0	0	0	0	0	1.34059e+08	0	1.69945e+07	32569885	4.39563e+07	0	0	0	0	0	0	0	0	0	0	0	0	0
P74276	0	0	0	0	0	0	803573512	0	0	0	0	0	0	0	0	0	0	0	0	0	1.69678e+08	8.65394e+08	0	5.04101e+07
P74293	0	0	0	0	0	0	42037861	0	0	0	0	0	0	0	0	0	0	0	0	0	0	0	0	0
P74331	0	0	0	0	0	0	0	0	0	0	0	1.40575e+07	0	0	1.12561e+08	3.22256e+07	1.34489e+07	0	0	0	0	0	0	0
P74376	0	0	0	0	0	0	0	21094514	5.47786e+06	0	0	0	0	0	0	0	0	0	0	0	0	0	0	0
P74401	0	0	0	0	0	0	0	0	0	0	0	0	0	0	0	0	0	0	0	0	0	0	0	0
P74432	0	0	0	0	0	0	3.25356e+07	0	0	0	0	0	0	0	0	3.54531e+07	8.1177e+07	3.49942e+07	8.94859e+06	0	0	0	0	0
P74448	0	0	0	0	0	0	2.15671e+07	1.86721e+07	1.10955e+07	1.10757e+07	9.3184e+06	3.18086e+07	9.36444e+07	5.34808e+07	1.55509e+08	7.14644e+07	2.64719e+07	0	0	0	0	0	0	0
P74514	0	0	0	0	0	0	0	0	0	0	0	0	0	164296118	3.06267e+08	1.18702e+08	3.18047e+07	1.45673e+07	0	0	0	0	0	0
P74573	0	0	0	0	0	0	4.47654e+07	1.31057e+08	0	0	0	0	0	0	0	0	0	0	0	0	0	0	0	0
P74577	0	0	0	0	0	0	51951485	0	0	8.34215e+07	1.46181e+08	1.79051e+08	2.16484e+08	4.03327e+07	0	0	0	0	0	0	0	0	0	0
P74593	0	0	0	0	0	0	0	1.3888e+07	0	0	0	5.31224e+07	0	1.39273e+08	2.83973e+08	9.77291e+06	0	0	0	0	0	0	0	0
P74606	0	0	0	0	0	0	2.62267e+07	1.55031e+07	0	0	0	0	0	0	2.70149e+08	1.02309e+08	3.68499e+07	1.3427e+07	0	0	0	0	0	0
P74731	0	0	0	0	0	0	6.56268e+07	1.48458e+07	0	0	7.42508e+06	1.20999e+07	6.32072e+06	0	0	0	0	0	0	0	0	0	0	0
P74752	0	0	0	0	0	0	6.84625e+06	0	0	0	0	0	2.22157e+08	528586104	6.64633e+08	1.62419e+08	5.62101e+07	1.30292e+07	0	0	0	0	0	0
P74797	0	0	0	0	0	0	368030768	1.75279e+08	8.55383e+07	0	0	0	0	0	282272784	8.45668e+07	3.17076e+07	0	0	0	0	0	0	0
Q55081	0	0	0	0	0	0	38492746	1.4415e+07	3.06307e+07	4.6098e+07	54949226	3.16982e+07	6.73244e+07	0	0	1.5392e+07	5.70435e+06	0	0	0	0	0	0	0
Q55114	0	0	0	0	0	0	1.16979e+08	9.83529e+07	0	0	0	7.39446e+06	4.19835e+06	11355235	58033853	5.04254e+07	4.17227e+07	0	0	0	0	0	0	0
Q55133	0	0	0	0	0	0	3.47183e+07	0	28362670	0	0	0	0	0	0	0	0	0	0	0	0	0	0	0
Q55134	0	0	0	0	0	0	1.44684e+07	0	0	0	0	0	0	0	0	0	0	0	0	0	0	0	0	0
Q55137	0	0	0	0	0	0	184228521	4.5698e+08	3.22704e+08	1.84045e+08	0	0	0	0	0	0	0	0	0	0	0	0	0	0
Q55157	0	0	0	0	0	0	24388612	4.13919e+07	0	0	1.56733e+07	8050278	0	6.00005e+07	1.81469e+08	1.69626e+08	1.20635e+08	5.2648e+07	0	0	0	0	0	0
Q55158	0	0	0	0	0	0	0	0	0	0	0	0	0	0	0	0	0	0	0	0	0	0	0	0
Q55163	0	0	0	0	0	0	1.3663e+08	1.08763e+08	1.08449e+08	9.03801e+07	7.87547e+07	6.23884e+07	1.435e+08	6.76193e+07	9.96067e+07	0	0	0	0	0	0	0	0	0
Q55180	0	0	0	0	0	0	1.69592e+07	0	0	0	0	0	0	0	0	0	0	0	0	0	0	0	0	0
Q55368	0	0	0	0	0	0	1.73279e+07	2.06736e+07	0	4.99428e+06	1.028e+07	5.94709e+07	50857029	0	8.17532e+07	4.21229e+07	2.9168e+07	0	0	0	0	0	0	0
Q55388	0	0	0	0	0	0	77905214	1.77122e+07	0	0	0	0	0	0	0	0	0	0	0	0	0	0	0	0
Q55399	0	0	0	0	0	0	8.75449e+06	1.2014e+07	0	0	0	0	0	0	0	0	0	0	0	0	0	0	0	0
Q55428	0	0	0	0	0	0	0	0	0	0	0	0	0	0	0	0	0	0	0	0	0	0	0	0
Q55449	0	0	0	0	0	0	1.64659e+07	9.01883e+08	2.96775e+08	7.01839e+08	594512556	862158686	66950102	0	0	0	0	0	0	0	0	0	0	0
Q55493	0	0	0	0	0	0	1.41436e+07	0	0	4737974	1.40881e+07	0	1.1669e+07	0	6.92252e+06	4.98114e+06	0	0	0	0	0	0	0	0
Q55532	0	0	0	0	0	0	108100671	0	0	0	0	0	0	0	0	0	0	0	0	0	0	0	0	0
Q55540	0	0	0	0	0	0	1153295572	0	0	0	0	0	0	0	0	6.38573e+07	6.60654e+07	1.21205e+07	8.48704e+06	0	0	0	0	0
Q55570	0	0	0	0	0	0	26008161	1.34647e+07	8813654	8.58665e+06	0	0	0	0	71547112	0	0	0	0	0	0	0	0	0
Q55649	0	0	0	0	0	0	0	0	0	0	0	0	0	0	1.77218e+07	7175253	0	0	0	0	0	0	0	0
Q55666	0	0	0	0	0	0	0	0	0	497852394	0	0	0	0	4380409186	9.92313e+07	1.67121e+08	1.12073e+08	1.87663e+07	0	0	0	0	0
Q55750	0	0	0	0	0	0	0	0	0	0	0	0	0	0	0	0	0	0	0	0	0	0	0	0
Q55772	0	0	0	0	0	0	2.66982e+07	0	1.44752e+07	1.57109e+07	0	0	0	0	7.68703e+07	4.96328e+07	0	0	0	0	0	0	0	0
Q55855	0	0	0	0	0	0	6.7341e+06	0	0	0	0	0	371562882	5.61042e+08	9.24483e+08	1.51742e+08	3.29461e+07	0	0	0	0	0	0	0
Q55860	0	0	0	0	0	0	31644079	0	0	0	0	0	0	0	0	0	0	0	0	0	0	0	0	0
Q55916	0	0	0	0	0	0	0	0	0	0	0	0	0	0	0	0	0	0	0	0	0	0	0	0
Q55941	0	0	0	0	0	0	18786578	0	0	0	0	0	0	0	0	0	0	0	0	0	0	0	0	0
Q55989	0	0	0	0	0	0	76541396	0	0	0	0	0	0	0	0	0	0	0	0	0	0	0	0	0
Q6YRS8	0	0	0	0	0	0	2.06613e+07	0	0	0	0	0	0	0	0	0	0	0	0	0	0	0	0	0
Q6YRV7	0	0	0	0	0	0	36646821	1.03583e+08	4.90624e+07	2.79905e+07	0	0	0	0	0	0	0	0	0	0	0	0	0	0
Q6ZEE1	0	0	0	0	0	0	182711007	0	0	0	0	0	0	0	0	0	0	0	0	0	0	0	0	0
Q6ZEF5	0	0	0	0	0	0	1.84327e+08	0	0	52183768	29239604	0	0	0	0	0	0	0	0	0	0	0	0	0
Q6ZET2	0	0	0	0	0	0	54106371	0	19659226	3.10437e+07	2.90225e+07	4.12207e+07	5.41053e+07	18298717	4.00174e+08	0	0	0	0	0	0	0	0	0
P52640	0	0	0	0	0	0	0	0	0	0	0	0	0	0	0	0	0	0	0	0	0	0	0	0
P53579	0	0	0	0	0	0	0	5.17776e+07	1.50697e+08	1.40951e+08	82593798	22132868	5.79986e+07	0	32922798	7.2911e+06	0	0	0	0	0	1.71575e+07	0	4.01141e+06
P72692	0	0	0	0	0	0	0	1.40318e+07	0	0	0	0	0	0	0	0	0	0	0	0	0	0	0	0
P72745	0	0	0	0	0	0	0	1.00598e+07	0	0	0	0	2.34394e+08	177774177	1.77349e+08	7.10428e+07	0	0	0	0	0	0	0	0
P72793	0	0	0	0	0	0	0	6.64825e+07	0	70617240	40686498	26875627	4.69978e+07	23360620	49522309	0	0	0	0	0	0	0	0	3.96925e+06
P72961	0	0	0	0	0	0	0	11380300	4.62935e+06	44156848	0	0	24232238	2.13611e+07	7.95772e+07	2.60136e+07	8.69636e+06	0	0	0	0	0	0	0
P73043	0	0	0	0	0	0	0	6.88207e+06	3.29158e+08	9.23298e+08	563206376	1.88417e+08	5.00136e+07	0	0	0	0	0	0	0	0	0	0	0
P73054	0	0	0	0	0	0	0	28488354	0	0	0	0	0	0	0	0	0	0	0	0	0	0	0	0
P73106	0	0	0	0	0	0	0	0	0	0	0	0	0	0	0	2.92391e+07	2.59217e+07	0	0	0	0	0	0	0
P73142	0	0	0	0	0	0	0	9.36719e+06	0	0	0	0	0	0	0	0	0	0	0	0	0	0	0	0
P73150	0	0	0	0	0	0	0	0	0	0	0	0	0	1.23484e+08	182446484	0	1.90566e+07	6.64954e+06	0	0	0	0	0	0
P73237	0	0	0	0	0	0	0	1.16701e+08	44743864	96880094	56750706	0	0	0	0	4.79139e+06	4.27062e+06	0	0	0	0	0	0	0
P73286	0	0	0	0	0	0	0	0	7.88559e+06	6.3554e+06	32729533	0	0	0	0	0	0	9.75373e+07	0	0	0	0	0	0
P73507	0	0	0	0	0	0	0	1.01281e+07	0	0	0	0	0	0	0	0	0	0	0	0	0	0	0	0
P73515	0	0	0	0	0	0	0	1.05243e+07	0	0	0	0	0	0	0	0	0	0	0	0	0	0	0	0
P73557	0	0	0	0	0	0	0	491917054	0	0	1627044335	0	8835715529	0	3386591740	1622916828	0	0	0	0	0	0	0	0
P73577	0	0	0	0	0	0	0	9.22864e+06	0	0	0	0	0	0	0	0	0	0	0	0	0	0	0	0
P73662	0	0	0	0	0	0	0	8.31236e+06	27103673	0	0	0	0	0	0	0	0	0	0	0	0	0	0	0
P73686	0	0	0	0	0	0	0	4.75494e+06	0	0	0	0	0	0	0	0	0	0	0	0	0	0	0	0
P73762	0	0	0	0	0	0	0	22654879	0	5.01755e+08	309649536	3.27278e+08	763108140	1.58436e+08	1.78228e+08	3.18208e+07	1.33408e+07	0	0	0	0	0	0	0
P73902	0	0	0	0	0	0	0	293775578	2.87368e+08	279980655	1.21272e+08	2.00801e+07	0	0	0	0	0	0	0	0	0	0	0	0
P74034	0	0	0	0	0	0	0	1.31485e+07	0	0	0	0	0	0	0	0	0	0	0	0	0	0	0	0
P74166	0	0	0	0	0	0	0	2.67763e+07	0	0	0	0	0	0	0	0	0	0	0	0	0	0	0	0
P74174	0	0	0	0	0	0	0	0	0	0	0	0	0	0	344206636	3.90757e+07	3.86785e+07	3.68818e+07	6.22956e+07	0	8.8335e+07	34767346	0	0
P74202	0	0	0	0	0	0	0	8.6649e+06	1.17296e+08	1.37477e+08	7.20878e+07	0	0	0	0	0	0	0	0	0	0	0	0	0
P74217	0	0	0	0	0	0	0	49806408	9.60351e+07	1.18196e+08	2.52678e+07	0	0	0	0	0	0	0	0	0	0	0	0	0
P74567	0	0	0	0	0	0	0	0	0	0	0	0	0	0	0	0	0	0	0	0	0	0	0	0
P74609	0	0	0	0	0	0	0	692099063	0	0	0	0	0	0	0	0	0	0	0	0	0	0	0	0
P74673	0	0	0	0	0	0	0	3.35832e+06	0	0	0	0	0	0	700643004	6.73842e+08	4.30261e+08	1.08175e+08	1.32462e+07	0	0	0	0	0
P74728	0	0	0	0	0	0	0	21884062	4746778	0	0	0	0	0	0	0	0	0	0	0	0	0	0	0
P74743	0	0	0	0	0	0	0	9.85743e+07	0	0	8.84089e+07	0	0	0	0	0	0	0	0	0	0	0	0	0
Q55451	0	0	0	0	0	0	0	0	0	0	0	0	0	30489805	2.19826e+07	1.22865e+07	0	1.19253e+07	0	0	0	1.85304e+07	0	0
Q55478	0	0	0	0	0	0	0	1.92279e+07	9.74949e+06	0	0	0	0	0	0	2.33176e+07	7.21666e+06	0	0	0	0	0	0	0
Q55482	0	0	0	0	0	0	0	1.50234e+07	0	0	0	0	0	3.47304e+07	1.82279e+08	9.32155e+07	3.872e+07	0	0	0	0	0	0	0
Q55518	0	0	0	0	0	0	0	28713001	10761350	0	0	0	0	0	0	0	0	0	0	0	0	0	0	0
Q55554	0	0	0	0	0	0	0	0	0	0	0	0	0	0	26523948	0	0	0	0	0	0	0	0	0
Q55694	0	0	0	0	0	0	0	12515512	0	0	0	0	0	0	0	0	0	0	0	0	0	0	0	0
Q55727	0	0	0	0	0	0	0	0	0	0	5.99251e+07	0	2.51144e+08	2.97894e+08	3.57191e+08	2.60893e+08	1.57177e+08	63348569	37896385	0	8.78366e+06	7151959	0	0
Q55763	0	0	0	0	0	0	0	0	0	9.51608e+07	2.5086e+08	42330449	24397837	0	0	1.7486e+07	2.29559e+07	8.19218e+06	0	0	0	0	0	0
Q55820	0	0	0	0	0	0	0	0	0	0	0	0	0	0	0	0	0	0	0	0	0	0	0	0
Q55836	0	0	0	0	0	0	0	4.26943e+06	0	0	0	0	0	0	0	0	0	0	0	0	0	0	0	0
Q55842	0	0	0	0	0	0	0	0	0	0	0	3.77554e+07	74006409	0	503107837	0	4.3886e+07	0	0	0	0	0	0	0
Q55950	0	0	0	0	0	0	0	7.41352e+07	0	0	0	0	838690304	249169248	0	0	0	0	0	0	0	0	0	0
Q55982	0	0	0	0	0	0	0	8.71377e+06	0	0	0	0	7.65253e+07	1.25915e+08	9.84835e+07	1.81239e+07	0	0	0	0	0	0	0	0
Q6YRR7	0	0	0	0	0	0	0	1799038402	0	0	0	0	0	0	0	0	0	0	0	0	0	0	0	0
Q6ZED2	0	0	0	0	0	0	0	33547099	1.28242e+08	6.91567e+07	27510989	0	0	0	0	0	0	0	0	0	0	0	0	0
Q6ZED5	0	0	0	0	0	0	0	0	6.77823e+07	6.8817e+07	2.07645e+07	0	0	0	0	0	0	0	0	0	0	0	0	0
Q6ZEG8	0	0	0	0	0	0	0	1.13166e+07	8.70277e+06	5928658	4.00123e+06	0	0	0	0	0	0	0	0	0	0	0	0	0
Q6ZEI5	0	0	0	0	0	0	0	43844475	2.75751e+07	0	0	0	0	0	0	0	0	0	0	0	0	0	0	0
Q6ZET0	0	0	0	0	0	0	0	0	0	0	0	0	0	0	0	0	0	0	0	0	0	0	0	0
P72620	0	0	0	0	0	0	0	0	75224830	0	0	0	0	0	0	0	0	0	0	0	0	0	0	0
P72660	0	0	0	0	0	0	0	0	3.04301e+06	0	0	0	0	0	0	0	0	0	0	0	0	0	0	0
P72691	0	0	0	0	0	0	0	0	4.09806e+07	2.70201e+08	2.06197e+08	7.02048e+07	0	0	0	0	0	0	1.38968e+07	0	0	1.06785e+07	0	0
P72771	0	0	0	0	0	0	0	0	596272918	6.81103e+08	0	0	0	0	0	0	0	0	0	0	0	0	0	0
P72792	0	0	0	0	0	0	0	0	92662016	0	0	0	0	0	0	0	0	0	0	0	0	0	0	0
P72880	0	0	0	0	0	0	0	0	32750680	1.15033e+07	0	0	0	0	0	0	0	0	0	0	0	0	0	0
P72988	0	0	0	0	0	0	0	0	7.53594e+06	1.77585e+07	1.17954e+07	1.01021e+07	64514215	0	6.40474e+07	2.40945e+07	1.09578e+07	3.55317e+06	0	0	0	0	0	0
P73487	0	0	0	0	0	0	0	0	0	0	0	0	0	0	0	0	0	0	0	0	0	0	0	0
P73814	0	0	0	0	0	0	0	0	172557472	0	0	274614557	158743256	212024749	0	0	0	0	0	0	0	0	0	0
P73854	0	0	0	0	0	0	0	0	0	0	0	0	0	0	0	0	0	0	0	0	0	0	0	0
P73932	0	0	0	0	0	0	0	0	0	0	0	0	0	0	0	0	0	0	0	0	0	0	0	0
P74274	0	0	0	0	0	0	0	0	0	0	0	0	0	0	0	0	0	0	0	0	0	0	0	0
P74437	0	0	0	0	0	0	0	0	20473300	0	0	0	0	0	0	0	0	0	0	0	0	0	0	0
P74507	0	0	0	0	0	0	0	0	6.51272e+06	0	0	0	4.74894e+07	4.0137e+08	9.44174e+08	2.18188e+08	6.85244e+07	0	0	0	0	0	0	0
P74542	0	0	0	0	0	0	0	0	1.26621e+07	0	0	0	1.51252e+08	0	4.98146e+07	9.93581e+07	0	0	0	0	0	0	0	0
P74610	0	0	0	0	0	0	0	0	1.35524e+07	0	0	0	5.05579e+07	8.82057e+07	88614690	0	0	0	0	0	0	0	0	0
P74675	0	0	0	0	0	0	0	0	3.39543e+07	6.2825e+07	6.29584e+07	24653603	5.26581e+07	0	0	4.1751e+07	0	0	0	0	0	0	0	0
Q06474	0	0	0	0	0	0	0	0	5.77419e+07	0	0	0	0	0	0	0	0	1.55514e+07	0	0	0	0	0	0
Q55722	0	0	0	0	0	0	0	0	8.7273e+06	1.66265e+07	0	0	0	0	0	0	0	0	0	0	0	0	0	0
Q55883	0	0	0	0	0	0	0	0	8.7962e+06	0	5.46591e+06	74374930	0	130290258	106416974	2.44554e+07	2.70594e+07	0	0	0	0	0	0	0
Q55935	0	0	0	0	0	0	0	0	2.81628e+08	0	0	0	0	0	0	0	0	0	0	0	0	0	0	0
Q59998	0	0	0	0	0	0	0	0	40357346	0	0	0	0	0	0	0	0	0	0	0	0	0	0	0
Q6YRW9	0	0	0	0	0	0	0	0	1.81459e+07	0	0	0	0	0	0	0	0	0	0	0	0	0	0	0
Q6ZEB8	0	0	0	0	0	0	0	0	1.90111e+07	0	0	0	0	0	0	0	0	0	0	0	0	0	0	0
Q6ZED1	0	0	0	0	0	0	0	0	7.10233e+07	0	0	0	0	0	0	0	0	0	0	0	0	0	0	0
Q6ZED4	0	0	0	0	0	0	0	0	66970496	0	0	0	0	0	0	0	0	0	0	0	0	0	0	0
Q6ZED7	0	0	0	0	0	0	0	0	1.16974e+06	1.02054e+08	1.49758e+08	9.43077e+07	3.65141e+07	6.05243e+06	6.25237e+06	0	0	0	0	0	0	0	0	0
Q6ZEE2	0	0	0	0	0	0	0	0	3.61633e+08	0	0	0	0	0	0	0	0	0	0	0	0	0	0	0
P72703	0	0	0	0	0	0	0	0	0	0	0	117022365	8.01879e+08	2.76542e+08	121062110	3.14887e+07	0	0	0	0	0	0	0	0
P72743	0	0	0	0	0	0	0	0	0	2.02562e+08	9.24246e+07	0	0	0	0	0	0	0	0	0	0	0	0	0
P72770	0	0	0	0	0	0	0	0	0	0	0	0	0	0	0	0	4.96685e+06	0	0	0	0	0	0	0
P72776	0	0	0	0	0	0	0	0	0	208563832	546871543	4.45596e+08	3.31411e+08	5.78567e+07	0	0	0	0	0	0	0	0	0	0
P72802	0	0	0	0	0	0	0	0	0	1.4559e+08	238698179	2.00339e+08	1.02876e+08	6.96226e+07	87375859	1.63364e+07	1.10059e+07	1.98879e+07	0	0	0	0	0	0
P73066	0	0	0	0	0	0	0	0	0	16335973	0	0	0	0	0	0	0	0	0	0	0	0	0	0
P73116	0	0	0	0	0	0	0	0	0	0	0	0	0	0	0	0	0	0	0	0	0	0	0	0
P73197	0	0	0	0	0	0	0	0	0	0	0	0	0	0	0	0	0	0	0	0	0	0	0	0
P73300	0	0	0	0	0	0	0	0	0	102529552	0	0	0	0	0	0	0	0	0	0	0	0	0	0
P73367	0	0	0	0	0	0	0	0	0	2.35837e+08	1.70037e+08	1.10524e+08	4.43277e+07	0	0	0	0	0	0	0	0	0	0	0
P73425	0	0	0	0	0	0	0	0	0	1.62326e+08	8.75624e+07	0	0	0	0	0	0	0	0	0	0	0	0	0
P73548	0	0	0	0	0	0	0	0	0	0	0	0	0	0	0	0	0	0	0	0	0	0	0	0
P73681	0	0	0	0	0	0	0	0	0	768856787	8.27128e+08	586148652	8.90477e+08	5.56092e+08	313072940	1.14373e+08	2.99381e+07	0	0	0	0	0	746226	0
P73764	0	0	0	0	0	0	0	0	0	548529685	0	0	0	0	0	0	0	0	0	0	0	0	0	0
P73825	0	0	0	0	0	0	0	0	0	333599043	6.56442e+08	278474043	2.12178e+08	0	0	0	0	0	0	0	0	0	0	0
P74324	0	0	0	0	0	0	0	0	0	2.04995e+07	2.88994e+08	7.35304e+08	7.30415e+08	9.13185e+07	6.12497e+07	0	0	0	0	0	0	0	0	0
P74345	0	0	0	0	0	0	0	0	0	1.08848e+07	0	0	0	39707326	0	8.10008e+07	2.19083e+08	1.44586e+08	2.03059e+07	0	0	0	0	0
P74416	0	0	0	0	0	0	0	0	0	3.54885e+08	5.20761e+08	1.82394e+08	1.23883e+08	0	0	0	0	1.6238e+07	0	0	0	0	0	0
P74513	0	0	0	0	0	0	0	0	0	0	0	0	0	8.64222e+08	130156890	4.58912e+07	1.90273e+07	0	0	0	0	0	0	0
P74615	0	0	0	0	0	0	0	0	0	3.44473e+06	0	0	5.05635e+07	86875144	1134254641	7.15432e+08	5.35208e+08	2.54758e+08	0	0	0	0	0	0
P74639	0	0	0	0	0	0	0	0	0	2.99346e+08	0	0	0	0	0	0	0	0	0	0	0	0	0	0
P74740	0	0	0	0	0	0	0	0	0	0	8.91844e+07	6.07369e+07	5.62429e+07	0	0	0	0	0	0	0	0	0	0	0
P74778	0	0	0	0	0	0	0	0	0	1.10158e+07	0	0	0	0	0	0	0	0	0	0	0	0	0	0
Q55122	0	0	0	0	0	0	0	0	0	2.4845e+07	53252460	0	0	0	0	0	0	0	0	0	0	0	0	0
Q55126	0	0	0	0	0	0	0	0	0	1.73651e+08	0	0	0	0	0	0	0	0	0	0	0	0	0	0
Q55233	0	0	0	0	0	0	0	0	0	0	0	1.2816e+07	44560917	2.46315e+07	2678895210	9.00484e+08	279436968	0	0	0	0	0	0	0
Q55725	0	0	0	0	0	0	0	0	0	2.42873e+07	34322839	0	0	0	0	0	0	0	0	0	0	0	0	0
Q55850	0	0	0	0	0	0	0	0	0	6.93878e+07	0	5.51365e+07	4.87267e+08	1.2428e+08	1.92693e+08	88994264	5.21953e+07	2.11869e+07	0	0	0	0	0	0
Q55852	0	0	0	0	0	0	0	0	0	2.5852e+07	5.05681e+08	4.58244e+08	4.60823e+08	169160094	2.65347e+07	0	0	0	0	0	0	0	0	0
Q6YRR2	0	0	0	0	0	0	0	0	0	0	0	0	0	0	0	0	0	0	0	0	0	0	0	0
P0DJF8	0	0	0	0	0	0	0	0	0	0	54985224	8.98742e+08	1472825425	2.00378e+08	2.54431e+08	0	0	0	0	0	0	0	0	0
P52997	0	0	0	0	0	0	0	0	0	0	1.13064e+08	0	0	0	0	0	0	0	0	0	0	0	0	0
P72573	0	0	0	0	0	0	0	0	0	0	0	0	0	0	0	1.07467e+08	219816470	9.9961e+07	0	0	0	0	0	0
P72593	0	0	0	0	0	0	0	0	0	0	295079758	0	0	0	0	0	0	0	0	0	0	0	0	0
P72706	0	0	0	0	0	0	0	0	0	0	1.64498e+07	0	0	0	0	0	0	0	0	0	0	0	0	0
P72885	0	0	0	0	0	0	0	0	0	0	5.55396e+07	1.12829e+08	48495361	0	0	0	0	0	0	0	0	0	0	0
P72886	0	0	0	0	0	0	0	0	0	0	198065129	7.81311e+07	9.21089e+07	0	0	0	0	0	0	0	0	0	0	0
P72913	0	0	0	0	0	0	0	0	0	0	8.52405e+06	0	0	36434353	84242956	5.68468e+07	5.98679e+06	0	0	0	0	0	0	0
P72946	0	0	0	0	0	0	0	0	0	0	0	0	4.57848e+07	0	0	0	0	0	0	0	0	0	0	0
P73063	0	0	0	0	0	0	0	0	0	0	69938846	0	0	0	0	0	0	2.05924e+06	0	0	0	0	0	0
P73071	0	0	0	0	0	0	0	0	0	0	4.6755e+07	5.06486e+07	6.00059e+07	0	0	0	0	0	0	0	0	0	0	0
P73273	0	0	0	0	0	0	0	0	0	0	0	0	0	0	0	0	0	0	0	0	0	0	0	0
P73427	0	0	0	0	0	0	0	0	0	0	1.40318e+07	0	0	0	0	0	0	0	0	0	0	0	0	0
P73434	0	0	0	0	0	0	0	0	0	0	1.66978e+07	110148387	1.06864e+08	33244795	22655988	0	0	0	0	0	0	0	0	0
P73603	0	0	0	0	0	0	0	0	0	0	28500535	4311915846	11408070784	4914091024	3787604964	5.6357e+08	1.3395e+08	9.58401e+06	0	0	2.67562e+06	2.60518e+06	0	0
P73675	0	0	0	0	0	0	0	0	0	0	5.54036e+06	0	0	0	0	0	0	0	0	0	0	0	0	0
P73706	0	0	0	0	0	0	0	0	0	0	1.70849e+08	1.10049e+08	1.07291e+08	1.16828e+08	0	0	0	0	0	0	0	0	0	0
P74022	0	0	0	0	0	0	0	0	0	0	2.37568e+07	76567233	1.11009e+08	0	6.86965e+07	1.11749e+08	6.46286e+07	7597652	0	0	0	0	0	0
P74052	0	0	0	0	0	0	0	0	0	0	0	0	0	0	0	0	0	0	0	0	0	0	0	0
P74233	0	0	0	0	0	0	0	0	0	0	3.09697e+07	4.98397e+07	1.02923e+08	1728801882	2702468126	1017451241	2.11149e+08	3.22491e+08	5.86969e+07	0	0	0	0	0
P74287	0	0	0	0	0	0	0	0	0	0	6.93237e+07	8.23981e+07	0	0	0	0	0	0	0	0	0	0	0	0
P74383	0	0	0	0	0	0	0	0	0	0	1.86156e+08	1034808857	1400058298	2.65782e+08	3.72928e+08	2.89505e+07	1.50543e+07	0	0	0	0	0	0	0
P74494	0	0	0	0	0	0	0	0	0	0	191509383	5594940689	8651998985	2520517954	1972685643	3.08464e+08	8.23817e+07	0	0	0	0	0	0	0
P74500	0	0	0	0	0	0	0	0	0	0	129079300	6.6005e+08	6.67801e+08	2.09683e+08	17794977	0	0	0	0	0	0	0	0	0
P74671	0	0	0	0	0	0	0	0	0	0	0	0	0	0	0	0	0	0	0	0	0	0	0	0
P74721	0	0	0	0	0	0	0	0	0	0	4.92088e+08	2.89217e+08	317374086	7.99495e+07	0	7449813	0	0	0	0	0	0	0	0
Q55450	0	0	0	0	0	0	0	0	0	0	0	0	174267975	1748619515	6.31027e+08	1.22203e+08	0	0	0	0	0	0	0	0
Q55497	0	0	0	0	0	0	0	0	0	0	44377475	970109592	1825770644	4.36412e+08	3.89917e+08	5.67988e+07	1.42888e+07	0	0	0	0	0	0	0
Q55498	0	0	0	0	0	0	0	0	0	0	1.57161e+08	5.38584e+08	0	0	2.50503e+07	0	0	0	0	0	0	0	0	0
Q55711	0	0	0	0	0	0	0	0	0	0	1.46931e+07	0	5.62024e+07	0	0	0	0	0	0	0	0	0	0	0
Q55981	0	0	0	0	0	0	0	0	0	0	3.05163e+07	2.38747e+07	65489392	6.55577e+08	2255981737	6.25233e+08	2.74835e+08	3.91227e+07	6.53773e+06	0	0	0	0	0
Q59994	0	0	0	0	0	0	0	0	0	0	1.29216e+07	0	1564381991	3116774895	5124967600	9.82135e+08	3.931e+08	4.81497e+07	0	0	0	0	0	0
Q6ZEV0	0	0	0	0	0	0	0	0	0	0	12059011664	0	0	0	13436397888	0	0	932585269	0	0	0	0	0	0
Q6ZEV7	0	0	0	0	0	0	0	0	0	0	1.25858e+07	40265762	0	0	0	0	0	0	0	0	0	0	0	0
P72649	0	0	0	0	0	0	0	0	0	0	0	5.67095e+06	4.44692e+07	7.62235e+08	2625958815	598941100	2.04529e+08	0	0	0	0	0	0	0
P72662	0	0	0	0	0	0	0	0	0	0	0	2.60737e+06	1845488226	1152275523	9.69875e+08	2.21052e+08	5.15127e+07	1.08214e+07	0	0	0	0	0	0
P72707	0	0	0	0	0	0	0	0	0	0	0	376093480	9.572e+08	429920203	3.45821e+08	2.09166e+07	0	0	0	0	0	0	0	0
P72735	0	0	0	0	0	0	0	0	0	0	0	70845398	0	0	0	0	0	0	0	0	0	0	0	0
P72893	0	0	0	0	0	0	0	0	0	0	0	1.47331e+08	4.9291e+08	2.3371e+08	2.15192e+08	205594085	4336626	0	0	0	0	0	0	0
P72925	0	0	0	0	0	0	0	0	0	0	0	3.33577e+08	9.18391e+08	6.0687e+08	1.83997e+08	0	0	0	0	0	0	0	0	0
P73031	0	0	0	0	0	0	0	0	0	0	0	189600876	4.26294e+08	0	0	0	0	0	0	0	0	0	0	0
P73046	0	0	0	0	0	0	0	0	0	0	0	5.96547e+07	2.23229e+08	0	0	0	0	0	0	0	0	0	0	0
P73052	0	0	0	0	0	0	0	0	0	0	0	1.56461e+07	0	0	0	0	0	0	0	0	0	0	0	0
P73130	0	0	0	0	0	0	0	0	0	0	0	2.13825e+07	2.57964e+08	81930807	0	0	0	0	0	0	0	0	0	0
P73210	0	0	0	0	0	0	0	0	0	0	0	0	0	0	0	2.00489e+07	7.74173e+07	4.31077e+07	0	0	0	0	0	0
P73244	0	0	0	0	0	0	0	0	0	0	0	178834788	2554279322	1989861019	1808946737	317197893	202318478	5.06405e+07	6.50048e+06	0	7.69593e+06	1.69937e+07	0	0
P73280	0	0	0	0	0	0	0	0	0	0	0	25993010	0	0	1.68726e+08	4.50218e+07	18758273	0	0	0	0	0	0	0
P73383	0	0	0	0	0	0	0	0	0	0	0	2.6316e+07	4.55291e+07	262904890	575104864	1.60164e+08	1.04614e+08	1.97917e+07	0	0	0	0	0	0
P73396	0	0	0	0	0	0	0	0	0	0	0	2.70849e+07	3.02726e+07	0	0	0	0	0	0	0	0	0	0	0
P73550	0	0	0	0	0	0	0	0	0	0	0	56522248	0	1.43134e+07	0	0	0	0	0	0	0	0	0	0
P73604	0	0	0	0	0	0	0	0	0	0	0	200194148	1379914885	873821783	6.84781e+08	136224632	2.69912e+07	0	0	0	0	0	0	0
P73679	0	0	0	0	0	0	0	0	0	0	0	7.59139e+07	8.0326e+08	4.07698e+08	565075513	9.85799e+07	2.94803e+07	1.9057e+06	0	0	0	0	0	0
P73807	0	0	0	0	0	0	0	0	0	0	0	3.22538e+08	1498274216	5.53315e+08	4.40016e+08	33430012	0	0	0	0	0	0	0	0
P73873	0	0	0	0	0	0	0	0	0	0	0	111139736	204535032	0	0	0	0	0	0	0	0	0	0	0
P73960	0	0	0	0	0	0	0	0	0	0	0	1061899787	3268624756	1406827173	1208647214	1.43183e+08	2.54463e+07	0	0	0	0	0	0	0
P74016	0	0	0	0	0	0	0	0	0	0	0	1.68138e+08	2.0513e+08	924918368	0	0	0	0	0	0	0	0	0	0
P74033	0	0	0	0	0	0	0	0	0	0	0	3.05586e+07	292532158	9.08002e+07	1.68659e+08	1.78597e+07	0	0	0	0	0	0	0	0
P74094	0	0	0	0	0	0	0	0	0	0	0	3.95725e+08	673455186	2.09887e+08	2.65715e+08	4.47476e+07	1.57867e+07	0	0	0	0	0	0	0
P74097	0	0	0	0	0	0	0	0	0	0	0	2.59846e+07	0	0	0	0	0	0	0	0	0	0	0	0
P74283	0	0	0	0	0	0	0	0	0	0	0	6.74703e+07	0	0	0	2.64723e+08	8.19939e+08	5.46513e+08	5.3118e+08	4.91494e+07	3.45498e+08	2.33504e+08	0	1.05214e+06
P74305	0	0	0	0	0	0	0	0	0	0	0	2.7149e+08	4.35539e+08	2.07194e+08	194599896	2.41761e+07	0	0	0	0	0	0	0	0
P74365	0	0	0	0	0	0	0	0	0	0	0	0	0	0	0	0	1.31625e+08	0	0	0	0	0	0	0
P74474	0	0	0	0	0	0	0	0	0	0	0	3.43379e+08	9.3114e+08	2.31716e+08	1.16612e+08	0	0	0	0	0	0	0	0	0
P74591	0	0	0	0	0	0	0	0	0	0	0	0	2.33501e+08	2.29934e+08	267348692	51185624	1.99532e+07	0	0	0	0	0	0	0
P74709	0	0	0	0	0	0	0	0	0	0	0	19896049	3.79098e+07	0	0	0	0	0	0	0	0	0	0	0
P74725	0	0	0	0	0	0	0	0	0	0	0	33729287	0	0	989866921	565015392	2.87107e+08	202634981	63639952	0	5.80565e+06	3.6932e+07	0	0
P75023	0	0	0	0	0	0	0	0	0	0	0	2.99142e+06	0	0	0	0	0	0	0	0	0	0	0	0
Q55397	0	0	0	0	0	0	0	0	0	0	0	7.80878e+06	0	64350095	7.48455e+07	2.07592e+07	1.10148e+07	1.96717e+07	1.59093e+07	0	0	0	0	0
Q55528	0	0	0	0	0	0	0	0	0	0	0	7.22236e+07	5.60455e+07	51494252	0	0	0	0	0	0	0	0	0	0
Q55564	0	0	0	0	0	0	0	0	0	0	0	196055265	2.05452e+08	8.82252e+07	53833916	2.47056e+07	0	0	0	0	0	0	0	0
Q55585	0	0	0	0	0	0	0	0	0	0	0	2.83562e+08	1000768345	3.4816e+08	3.30581e+08	4.72872e+07	9.17424e+06	0	0	0	0	0	0	0
Q55602	0	0	0	0	0	0	0	0	0	0	0	0	2.42505e+08	6.21621e+07	0	0	0	0	0	0	0	0	0	0
Q55779	0	0	0	0	0	0	0	0	0	0	0	8.2097e+06	8.22364e+07	17549636	0	0	0	0	0	0	0	0	0	0
Q55793	0	0	0	0	0	0	0	0	0	0	0	123016899	249002204	0	0	0	0	0	0	0	0	0	0	0
Q55801	0	0	0	0	0	0	0	0	0	0	0	45243740	9.26349e+07	0	115394102	1.71955e+08	1.89054e+08	133386945	3.47562e+07	0	3.91555e+07	22506683	0	0
Q55887	0	0	0	0	0	0	0	0	0	0	0	119140303	123164829	0	0	0	0	0	0	0	0	0	0	0
Q55922	0	0	0	0	0	0	0	0	0	0	0	24854611	9.226e+07	0	0	0	0	0	0	0	0	0	0	0
Q55959	0	0	0	0	0	0	0	0	0	0	0	1.62678e+07	1.92393e+07	0	0	0	0	0	0	0	0	0	0	0
Q55972	0	0	0	0	0	0	0	0	0	0	0	3.60911e+08	1927545278	8.00281e+08	5.27815e+08	1.3181e+08	2.42224e+07	0	0	0	0	0	0	0
Q6ZEQ0	0	0	0	0	0	0	0	0	0	0	0	5.57985e+07	278762838	2.89387e+08	209388380	0	3.26536e+07	0	0	0	0	0	0	0
Q6ZEV6	0	0	0	0	0	0	0	0	0	0	0	1.13289e+07	0	0	0	0	0	0	0	0	0	0	0	0
P50027	0	0	0	0	0	0	0	0	0	0	0	0	76428547	89624440	0	0	0	0	0	0	0	0	0	0
P72630	0	0	0	0	0	0	0	0	0	0	0	0	8.47714e+06	0	0	0	0	0	0	0	0	0	0	0
P72631	0	0	0	0	0	0	0	0	0	0	0	0	1.13098e+08	9.61457e+07	68340922	17845014	0	0	0	0	0	0	0	0
P72667	0	0	0	0	0	0	0	0	0	0	0	0	8.23064e+06	42752242	0	0	0	0	0	0	0	0	0	0
P72676	0	0	0	0	0	0	0	0	0	0	0	0	0	8.8707e+06	45138860	0	0	0	0	0	0	0	0	0
P72697	0	0	0	0	0	0	0	0	0	0	0	0	0	1.10244e+08	3.33451e+08	3.07643e+08	1.85094e+08	8.91383e+07	0	0	0	0	0	0
P72699	0	0	0	0	0	0	0	0	0	0	0	0	859392198	974955586	1266274203	2.0789e+08	8.17061e+07	6.00775e+06	0	0	0	0	0	0
P72798	0	0	0	0	0	0	0	0	0	0	0	0	7.80051e+06	24255900	0	0	1260584811	4592709244	8.44941e+08	1.5428e+08	2.43668e+08	2.13658e+08	0	0
P72985	0	0	0	0	0	0	0	0	0	0	0	0	4.22466e+08	1.64685e+08	3.14669e+08	254752686	18217477	0	7.70142e+06	0	0	0	0	0
P73057	0	0	0	0	0	0	0	0	0	0	0	0	8.10369e+08	3.60112e+08	9.42541e+08	2.9887e+07	0	3.09326e+07	0	0	0	0	0	0
P73092	0	0	0	0	0	0	0	0	0	0	0	0	241874936	3.26252e+08	1035371676	4.76148e+08	2.31264e+08	6.23995e+07	15034079	0	0	0	0	0
P73126	0	0	0	0	0	0	0	0	0	0	0	0	3.15741e+07	314315428	3.63533e+08	7.10116e+07	5.71379e+07	2.13469e+07	0	0	0	0	0	0
P73138	0	0	0	0	0	0	0	0	0	0	0	0	277811860	2.27688e+07	119637046	0	0	0	0	0	0	0	0	0
P73162	0	0	0	0	0	0	0	0	0	0	0	0	43977900	0	0	0	0	0	0	0	0	0	0	0
P73213	0	0	0	0	0	0	0	0	0	0	0	0	29590672	43669044	1.89189e+08	6.08163e+08	1674777711	9.54635e+08	354824458	0	0	0	0	0
P73279	0	0	0	0	0	0	0	0	0	0	0	0	4.8899e+08	302623134	4.72383e+08	9.99728e+07	4.50929e+07	0	0	0	0	0	0	0
P73328	0	0	0	0	0	0	0	0	0	0	0	0	17315790	3.41858e+08	2478934886	1092723646	4.24552e+08	1.47974e+08	1.10501e+07	0	0	0	0	0
P73343	0	0	0	0	0	0	0	0	0	0	0	0	116777650	1.85631e+08	0	0	0	0	0	0	0	0	0	0
P73365	0	0	0	0	0	0	0	0	0	0	0	0	0	0	0	0	0	0	0	0	0	0	0	0
P73410	0	0	0	0	0	0	0	0	0	0	0	0	514737002	542567592	7.15312e+08	2.82224e+08	4.85686e+07	0	0	0	0	0	0	0
P73417	0	0	0	0	0	0	0	0	0	0	0	0	2.88281e+07	0	0	0	0	0	0	0	0	0	0	0
P73439	0	0	0	0	0	0	0	0	0	0	0	0	34014476	0	8.70458e+07	0	0	0	0	0	0	0	0	0
P73448	0	0	0	0	0	0	0	0	0	0	0	0	7.98517e+07	79649054	1.38033e+08	2.85768e+07	0	0	0	0	0	1.90645e+07	0	0
P73510	0	0	0	0	0	0	0	0	0	0	0	0	2.68133e+08	8.70226e+07	0	0	0	0	0	0	0	0	0	0
P73581	0	0	0	0	0	0	0	0	0	0	0	0	5.29849e+07	4.04996e+07	4.83727e+07	7.41243e+06	0	0	0	0	0	0	0	0
P73586	0	0	0	0	0	0	0	0	0	0	0	0	323346641	1038720625	556230707	0	6.35509e+07	0	0	0	0	0	0	0
P73588	0	0	0	0	0	0	0	0	0	0	0	0	2.3922e+08	6.21406e+07	1.21474e+08	1.68106e+07	0	0	0	0	0	0	0	0
P73589	0	0	0	0	0	0	0	0	0	0	0	0	72470221	4.7982e+08	6.68559e+08	2.22979e+08	4.63731e+07	0	0	0	0	0	0	0
P73592	0	0	0	0	0	0	0	0	0	0	0	0	2.33476e+08	1.45239e+08	237372296	2.64183e+07	0	0	0	0	0	0	0	0
P73593	0	0	0	0	0	0	0	0	0	0	0	0	1.96419e+08	2.06211e+08	2.03353e+08	33563951	0	0	0	0	0	0	0	0
P73594	0	0	0	0	0	0	0	0	0	0	0	0	2.54414e+08	1.66804e+08	348983393	4.95879e+08	1.03554e+08	1.96776e+07	0	0	0	0	0	0
P73595	0	0	0	0	0	0	0	0	0	0	0	0	3.78848e+07	8.65043e+07	296537694	9.05446e+07	2.45639e+07	0	0	0	0	0	0	0
P73596	0	0	0	0	0	0	0	0	0	0	0	0	1.23782e+08	5.23422e+08	8.32915e+08	250835674	75231877	2.00519e+07	0	0	0	0	0	0
P73618	0	0	0	0	0	0	0	0	0	0	0	0	245317381	2.09113e+08	4.71861e+08	1.15306e+08	1.82726e+07	0	0	0	0	0	0	0
P73674	0	0	0	0	0	0	0	0	0	0	0	0	20635457	53150141	235308302	1.5286e+08	2.0835e+07	0	0	0	0	0	0	0
P73746	0	0	0	0	0	0	0	0	0	0	0	0	2.13509e+08	3.05798e+08	2.32462e+08	5.78258e+07	2.90404e+07	0	0	0	0	0	0	0
P73806	0	0	0	0	0	0	0	0	0	0	0	0	46264099	8.29533e+07	1.52574e+08	2.06487e+07	0	0	0	0	0	0	0	0
P73824	0	0	0	0	0	0	0	0	0	0	0	0	5.61335e+07	9.12469e+07	1318375087	5495350383	4175778729	1391781774	173983704	0	1.69847e+07	0	0	0
P73832	0	0	0	0	0	0	0	0	0	0	0	0	9.69526e+07	6.03836e+08	1054814989	425633865	3.48195e+08	3.65855e+07	0	0	0	0	0	0
P73887	0	0	0	0	0	0	0	0	0	0	0	0	1.88686e+08	1.07123e+08	1.47452e+08	4.70231e+07	6.14333e+06	0	0	0	0	0	0	0
P73945	0	0	0	0	0	0	0	0	0	0	0	0	8.20496e+08	9.46416e+08	633696014	1.07978e+08	98104562	2.36924e+07	0	0	0	0	0	0
P73989	0	0	0	0	0	0	0	0	0	0	0	0	1.05167e+08	9.40277e+07	1.39124e+08	0	0	0	0	0	0	0	0	0
P74020	0	0	0	0	0	0	0	0	0	0	0	0	1.48502e+08	9.87095e+07	0	0	0	0	0	0	0	0	0	0
P74124	0	0	0	0	0	0	0	0	0	0	0	0	7.20814e+08	574201906	6.04074e+08	116422477	4.55993e+07	4.63697e+06	0	0	0	0	0	0
P74128	0	0	0	0	0	0	0	0	0	0	0	0	1.71501e+07	5.27371e+08	2.57569e+08	0	0	0	0	0	0	0	0	0
P74193	0	0	0	0	0	0	0	0	0	0	0	0	5.86813e+08	8.67355e+08	1126254315	3.23106e+08	5.55823e+07	1.49854e+07	0	0	0	0	0	0
P74211	0	0	0	0	0	0	0	0	0	0	0	0	122112341	3.15803e+08	2.57452e+08	107186225	2.99926e+07	0	0	0	0	0	0	0
P74232	0	0	0	0	0	0	0	0	0	0	0	0	6.11684e+07	9.06991e+08	1119314348	2.81636e+08	9.83725e+07	5.1479e+06	0	0	0	0	0	0
P74236	0	0	0	0	0	0	0	0	0	0	0	0	3.23041e+07	6.2991e+08	1102809026	6.64527e+08	2.35159e+08	4.2063e+07	5.86361e+06	0	0	0	0	0
P74243	0	0	0	0	0	0	0	0	0	0	0	0	1.54331e+08	118857384	0	0	0	0	0	0	0	0	0	0
P74453	0	0	0	0	0	0	0	0	0	0	0	0	594083454	3.50224e+08	1.95725e+08	3.59202e+07	1.04405e+07	0	0	0	0	0	0	0
P74574	0	0	0	0	0	0	0	0	0	0	0	0	4.17702e+08	3.96894e+08	1.6647e+08	2.85004e+07	0	0	0	0	0	0	0	0
P74596	0	0	0	0	0	0	0	0	0	0	0	0	19272498	0	0	0	0	0	0	0	0	0	0	0
Q55119	0	0	0	0	0	0	0	0	0	0	0	0	64701768	508130652	7.23477e+08	2183037538	1.95652e+08	3.4102e+08	3.8427e+07	0	9.78712e+06	2.25396e+07	0	0
Q55135	0	0	0	0	0	0	0	0	0	0	0	0	3.64727e+08	1.07753e+08	8.67164e+07	13245377	6.91288e+06	0	0	0	0	0	0	0
Q55162	0	0	0	0	0	0	0	0	0	0	0	0	7.81683e+07	1958405924	4442232103	3.86426e+08	2.25062e+08	4.76902e+07	0	0	0	0	0	0
Q55171	0	0	0	0	0	0	0	0	0	0	0	0	2805271504	2603542621	2788180597	7.21564e+08	2.74734e+08	1.23681e+08	1.65544e+07	0	0	0	0	0
Q55172	0	0	0	0	0	0	0	0	0	0	0	0	76545546	1.92679e+08	667315307	1.78607e+08	3.79919e+07	0	0	0	0	0	0	0
Q55381	0	0	0	0	0	0	0	0	0	0	0	0	195216400	65000908	0	0	0	0	0	0	0	0	0	0
Q55382	0	0	0	0	0	0	0	0	0	0	0	0	7688422	0	0	0	0	0	0	0	0	0	0	0
Q55431	0	0	0	0	0	0	0	0	0	0	0	0	30221423	0	0	0	0	0	0	0	0	0	0	0
Q55468	0	0	0	0	0	0	0	0	0	0	0	0	83340257	3.2628e+07	3.66281e+07	0	0	0	0	0	0	0	0	0
Q55489	0	0	0	0	0	0	0	0	0	0	0	0	0	0	0	0	0	0	0	0	0	0	0	0
Q55519	0	0	0	0	0	0	0	0	0	0	0	0	76507251	32086415	0	0	0	0	0	0	0	0	0	0
Q55550	0	0	0	0	0	0	0	0	0	0	0	0	6398200364	25652579	1.0016e+08	33592313	1.59104e+07	0	1.41698e+08	0	0	0	0	0
Q55557	0	0	0	0	0	0	0	0	0	0	0	0	1.94557e+08	1283088506	9.70871e+08	362023866	1.50123e+08	5.45149e+07	0	0	0	0	0	0
Q55592	0	0	0	0	0	0	0	0	0	0	0	0	7.75309e+06	1.10122e+07	0	0	0	0	0	0	0	0	0	0
Q55593	0	0	0	0	0	0	0	0	0	0	0	0	7.25665e+07	0	3.76777e+07	4.9513e+07	0	0	0	0	0	0	0	0
Q55624	0	0	0	0	0	0	0	0	0	0	0	0	405009924	3.85798e+08	8.86094e+08	2.21418e+08	5.5203e+07	7.51958e+06	0	0	0	0	0	0
Q55626	0	0	0	0	0	0	0	0	0	0	0	0	453221117	2.70195e+08	2.50744e+08	4.88317e+07	8.62253e+06	0	0	0	0	0	0	0
Q55661	0	0	0	0	0	0	0	0	0	0	0	0	0	0	0	0	0	0	0	0	0	0	0	0
Q55728	0	0	0	0	0	0	0	0	0	0	0	0	1.43161e+07	0	0	0	0	0	0	0	0	0	0	0
Q55797	0	0	0	0	0	0	0	0	0	0	0	0	2.29721e+08	1.4144e+08	1.20333e+08	2.5437e+07	0	0	0	0	0	0	0	0
Q55798	0	0	0	0	0	0	0	0	0	0	0	0	1.80722e+08	0	0	56552167	0	0	0	0	0	0	0	0
Q55861	0	0	0	0	0	0	0	0	0	0	0	0	7.07435e+07	0	0	0	0	0	0	0	0	0	0	0
Q55907	0	0	0	0	0	0	0	0	0	0	0	0	7.09704e+07	1.84349e+08	219924087	4.06111e+07	0	0	0	0	0	0	0	0
Q55953	0	0	0	0	0	0	0	0	0	0	0	0	0	346824233	1711820589	6.0983e+08	2.72238e+08	5.12941e+07	0	0	0	0	0	0
Q6YRS4	0	0	0	0	0	0	0	0	0	0	0	0	915276066	5194033152	6990041380	2139577632	1051958916	1.76558e+08	0	0	0	0	0	0
Q6YRV5	0	0	0	0	0	0	0	0	0	0	0	0	189154500	7.49804e+07	0	0	0	0	0	0	0	0	0	0
Q6ZE62	0	0	0	0	0	0	0	0	0	0	0	0	1.0304e+08	9.00578e+07	6.00096e+07	1.60244e+07	0	0	0	0	0	0	0	0
Q6ZEC0	0	0	0	0	0	0	0	0	0	0	0	0	0	0	0	0	0	0	0	0	0	0	0	0
Q6ZEM6	0	0	0	0	0	0	0	0	0	0	0	0	8.54631e+07	3.33186e+08	4.55738e+08	4.49811e+08	2.13957e+08	1.47985e+08	4.49086e+07	0	0	0	0	0
Q6ZEP2	0	0	0	0	0	0	0	0	0	0	0	0	6.48723e+07	4.45717e+07	0	0	0	0	0	0	0	0	0	0
Q6ZEQ2	0	0	0	0	0	0	0	0	0	0	0	0	0	0	0	0	0	0	0	0	0	0	0	0
Q6ZEX5	0	0	0	0	0	0	0	0	0	0	0	0	1.24077e+08	4.80898e+06	0	0	0	0	0	0	0	0	0	0
P27320	0	0	0	0	0	0	0	0	0	0	0	0	0	2.79885e+07	24426479478	15654800572	4653881163	0	0	0	0	0	0	0
P52056	0	0	0	0	0	0	0	0	0	0	0	0	0	3.72753e+07	207222037	3.97605e+07	3.75851e+07	0	0	0	0	0	0	0
P52761	0	0	0	0	0	0	0	0	0	0	0	0	0	567281408	895350388	4.85148e+08	5.00091e+07	0	0	0	0	0	0	0
P72589	0	0	0	0	0	0	0	0	0	0	0	0	0	109786447	94013160	2.15521e+07	4.8237e+06	0	0	0	0	0	0	0
P72636	0	0	0	0	0	0	0	0	0	0	0	0	0	17497269	0	0	0	0	0	0	0	0	0	0
P72641	0	0	0	0	0	0	0	0	0	0	0	0	0	125674598	1.95958e+08	2.27422e+08	1.24465e+08	3.54277e+07	1.12341e+07	0	0	0	0	0
P72739	0	0	0	0	0	0	0	0	0	0	0	0	0	1.67138e+07	1.28259e+07	0	0	0	0	0	0	0	0	0
P72765	0	0	0	0	0	0	0	0	0	0	0	0	0	3.5967e+08	6.59986e+08	1.56085e+08	3.39042e+07	7.40553e+06	0	0	0	0	0	0
P72780	0	0	0	0	0	0	0	0	0	0	0	0	0	575049425	4.73868e+08	1.01381e+08	7.00417e+07	0	2.0862e+07	0	1.22442e+07	2.33917e+07	0	0
P72944	0	0	0	0	0	0	0	0	0	0	0	0	0	4.7738e+07	1.34399e+08	5.57595e+07	0	0	0	0	0	0	0	0
P72952	0	0	0	0	0	0	0	0	0	0	0	0	0	57052340	7.7579e+08	5.4625e+08	304515153	130332472	1.99582e+07	0	0	0	0	0
P72963	0	0	0	0	0	0	0	0	0	0	0	0	0	103741873	6.60277e+07	7.53828e+07	4.58516e+06	7.03683e+06	0	0	0	0	0	0
P73042	0	0	0	0	0	0	0	0	0	0	0	0	0	2.94898e+07	41469130	3.39475e+07	1.88769e+07	1.49702e+07	1.25395e+07	0	0	0	0	0
P73050	0	0	0	0	0	0	0	0	0	0	0	0	0	2.6937e+07	2.38091e+08	7.11426e+07	6.16439e+07	2.25826e+07	0	0	0	0	0	0
P73083	0	0	0	0	0	0	0	0	0	0	0	0	0	129688624	8.9545e+07	2.81036e+07	1.12551e+07	0	0	0	0	0	0	0
P73091	0	0	0	0	0	0	0	0	0	0	0	0	0	9.92143e+08	2.76639e+08	6.53511e+07	5.80208e+07	0	0	0	0	0	0	0
P73137	0	0	0	0	0	0	0	0	0	0	0	0	0	21852573	52869997	0	0	0	0	0	0	0	0	0
P73242	0	0	0	0	0	0	0	0	0	0	0	0	0	63768314	4.17492e+08	3.0573e+08	1.18848e+08	1.08898e+07	0	0	0	0	0	0
P73253	0	0	0	0	0	0	0	0	0	0	0	0	0	3.9221e+08	5.67249e+08	2.60788e+08	1.47088e+08	6.70731e+07	1.47435e+07	0	0	0	0	0
P73265	0	0	0	0	0	0	0	0	0	0	0	0	0	0	0	0	0	0	0	0	0	0	0	0
P73338	0	0	0	0	0	0	0	0	0	0	0	0	0	0	29269959	0	9803701	5.16271e+06	0	0	0	0	0	0
P73346	0	0	0	0	0	0	0	0	0	0	0	0	0	209221246	1.34196e+08	148620010	1.68805e+08	7.7134e+07	2.4341e+07	0	0	0	0	0
P73361	0	0	0	0	0	0	0	0	0	0	0	0	0	397109168	0	7.7993e+07	0	0	0	0	0	0	0	0
P73447	0	0	0	0	0	0	0	0	0	0	0	0	0	2.70068e+07	1.0349e+08	40915440	0	0	0	0	0	0	0	0
P73504	0	0	0	0	0	0	0	0	0	0	0	0	0	1.91522e+07	512304054	3.1163e+08	1.36884e+08	4.59425e+07	2.1193e+06	0	0	0	0	0
P73560	0	0	0	0	0	0	0	0	0	0	0	0	0	2.56652e+08	7.34753e+08	3.59574e+08	9.36119e+07	2.25102e+07	0	0	0	0	0	0
P73609	0	0	0	0	0	0	0	0	0	0	0	0	0	522641878	2462860037	1505618798	8.58623e+08	4.73e+08	31317776	0	0	0	0	0
P73621	0	0	0	0	0	0	0	0	0	0	0	0	0	30596630	0	0	0	0	0	0	0	0	0	0
P73688	0	0	0	0	0	0	0	0	0	0	0	0	0	0	3.61793e+07	1.61302e+07	1.82812e+07	1.11454e+07	5.87239e+06	0	0	0	0	0
P73696	0	0	0	0	0	0	0	0	0	0	0	0	0	18270940	4.88088e+07	7226219	0	0	0	0	0	0	0	0
P73710	0	0	0	0	0	0	0	0	0	0	0	0	0	255121654	0	0	0	0	0	0	0	0	0	0
P73712	0	0	0	0	0	0	0	0	0	0	0	0	0	0	0	0	0	0	0	0	0	0	0	0
P73716	0	0	0	0	0	0	0	0	0	0	0	0	0	108283166	3.61122e+08	4.63026e+08	2.26509e+08	1.5109e+08	1.39144e+07	0	0	0	0	0
P73730	0	0	0	0	0	0	0	0	0	0	0	0	0	3.32599e+07	3.30617e+08	109516587	188664532	1.53628e+08	4.58445e+07	0	0	0	0	0
P73733	0	0	0	0	0	0	0	0	0	0	0	0	0	3.1289e+08	3.89633e+08	1.04311e+08	3.07821e+07	7.68201e+06	3.62423e+06	0	0	0	0	0
P73823	0	0	0	0	0	0	0	0	0	0	0	0	0	2.80787e+07	60420064	1.51249e+07	0	0	0	0	0	0	0	0
P73875	0	0	0	0	0	0	0	0	0	0	0	0	0	192294328	720218200	3.0537e+08	148127352	0	0	0	0	0	0	0
P73909	0	0	0	0	0	0	0	0	0	0	0	0	0	0	19983877	0	0	0	0	0	0	0	0	0
P73921	0	0	0	0	0	0	0	0	0	0	0	0	0	413397768	9.26422e+08	361460314	77531690	0	0	0	0	0	0	0
P73929	0	0	0	0	0	0	0	0	0	0	0	0	0	8100310	70353381	7.79153e+07	31339550	0	0	0	0	0	0	0
P74021	0	0	0	0	0	0	0	0	0	0	0	0	0	29138228	113426709	0	0	6.76242e+06	0	0	0	0	0	0
P74035	0	0	0	0	0	0	0	0	0	0	0	0	0	174485737	4.2357e+07	18702567	1.90448e+07	0	0	0	0	0	0	0
P74075	0	0	0	0	0	0	0	0	0	0	0	0	0	22741045	0	5.64128e+06	0	0	0	0	0	0	0	0
P74109	0	0	0	0	0	0	0	0	0	0	0	0	0	370245908	1323813216	0	0	0	0	0	0	0	0	0
P74181	0	0	0	0	0	0	0	0	0	0	0	0	0	2.96727e+07	1.08667e+08	1.7364e+07	0	0	0	0	0	0	0	0
P74254	0	0	0	0	0	0	0	0	0	0	0	0	0	3.89048e+08	64432232	18708238	0	0	0	0	0	0	0	3.82567e+06
P74307	0	0	0	0	0	0	0	0	0	0	0	0	0	45746208	3.27603e+08	1.76229e+08	7.1332e+07	1.48192e+07	0	0	0	0	0	0
P74308	0	0	0	0	0	0	0	0	0	0	0	0	0	1.25612e+08	1317310851	6.01938e+08	164036868	1.37596e+07	0	0	0	0	0	0
P74323	0	0	0	0	0	0	0	0	0	0	0	0	0	51105093	1.80682e+08	4.48237e+07	1.9867e+07	7.74428e+06	0	0	0	0	0	0
P74341	0	0	0	0	0	0	0	0	0	0	0	0	0	3.0239e+08	526940255	1.84959e+08	7.14896e+07	3.20888e+07	0	0	0	0	0	0
P74351	0	0	0	0	0	0	0	0	0	0	0	0	0	176155765	0	1.2155e+08	6.9221e+07	0	0	0	0	0	0	0
P74412	0	0	0	0	0	0	0	0	0	0	0	0	0	3.75352e+07	4.10635e+07	0	0	0	0	0	0	0	0	0
P74415	0	0	0	0	0	0	0	0	0	0	0	0	0	0	0	0	0	0	0	0	0	0	0	0
P74485	0	0	0	0	0	0	0	0	0	0	0	0	0	1.39545e+07	0	123243070	2.12782e+07	0	0	0	0	0	0	0
P74488	0	0	0	0	0	0	0	0	0	0	0	0	0	6.22407e+06	1.3516e+08	1.06405e+08	3.88596e+07	0	0	0	0	0	0	0
P74524	0	0	0	0	0	0	0	0	0	0	0	0	0	1.401e+07	57429815	2.12355e+07	0	0	0	0	0	0	0	0
P74553	0	0	0	0	0	0	0	0	0	0	0	0	0	52986166	1.77633e+08	3.58487e+07	7.29289e+06	0	0	0	0	0	0	0
P74563	0	0	0	0	0	0	0	0	0	0	0	0	0	9.23067e+07	2.43317e+08	1.36158e+08	6.34336e+07	2.20715e+07	0	0	0	0	0	0
P74580	0	0	0	0	0	0	0	0	0	0	0	0	0	143637253	297795911	7.94687e+07	0	0	0	0	0	0	0	0
P74660	0	0	0	0	0	0	0	0	0	0	0	0	0	77188736	485852798	6.75808e+07	1.34824e+07	0	0	0	0	0	0	0
P74749	0	0	0	0	0	0	0	0	0	0	0	0	0	125342038	0	0	0	0	0	0	0	0	0	0
P74754	0	0	0	0	0	0	0	0	0	0	0	0	0	1.57952e+08	2.65982e+08	1.17736e+08	6.45262e+07	0	0	0	0	0	0	0
P74809	0	0	0	0	0	0	0	0	0	0	0	0	0	209550048	493172623	4.25368e+08	2.23497e+08	1.67057e+08	4.13385e+07	0	0	0	0	0
Q55136	0	0	0	0	0	0	0	0	0	0	0	0	0	1.26512e+08	7.70398e+08	1.9646e+08	7.72979e+07	0	0	0	0	0	0	0
Q55362	0	0	0	0	0	0	0	0	0	0	0	0	0	6.38705e+08	3.17318e+08	3.73483e+07	0	0	0	0	0	0	0	0
Q55389	0	0	0	0	0	0	0	0	0	0	0	0	0	307702793	1746707349	9.33492e+08	5.67152e+08	2.08175e+08	0	0	0	0	0	0
Q55426	0	0	0	0	0	0	0	0	0	0	0	0	0	9.03099e+07	1181021981	2.91028e+08	1.4608e+08	118339096	0	0	0	0	0	0
Q55441	0	0	0	0	0	0	0	0	0	0	0	0	0	1.67302e+07	2.83378e+07	0	0	0	0	0	0	0	0	0
Q55508	0	0	0	0	0	0	0	0	0	0	0	0	0	55530574	3.50395e+08	1.52205e+08	100820245	1.00236e+07	0	0	0	0	0	0
Q55515	0	0	0	0	0	0	0	0	0	0	0	0	0	0	611665590	0	0	0	0	0	0	0	0	0
Q55531	0	0	0	0	0	0	0	0	0	0	0	0	0	3.23861e+08	9.44821e+08	3.00711e+08	1.49604e+08	6.93387e+07	2.274e+07	0	0	0	0	0
Q55558	0	0	0	0	0	0	0	0	0	0	0	0	0	7.01983e+08	4.46824e+08	2.59305e+08	7.30767e+07	3.07575e+07	0	0	0	0	0	0
Q55590	0	0	0	0	0	0	0	0	0	0	0	0	0	1.13832e+08	2.52405e+08	1.48882e+08	6.86012e+07	3.34616e+07	0	0	0	0	0	0
Q55660	0	0	0	0	0	0	0	0	0	0	0	0	0	9.08385e+08	4342075068	1470590199	5.58858e+08	1.38221e+08	1.80211e+07	0	4.32103e+06	0	0	0
Q55677	0	0	0	0	0	0	0	0	0	0	0	0	0	4.84821e+07	1.73078e+08	5.01675e+07	9.29482e+06	0	0	0	0	0	0	0
Q55781	0	0	0	0	0	0	0	0	0	0	0	0	0	3.59589e+08	3303661267	8.28182e+08	6.11027e+08	292062050	2.07273e+07	0	15105753	0	0	0
Q55789	0	0	0	0	0	0	0	0	0	0	0	0	0	1.39816e+07	40123442	0	0	0	0	0	0	0	0	0
Q55805	0	0	0	0	0	0	0	0	0	0	0	0	0	0	420911842	0	1.5008e+08	0	0	0	0	0	0	0
Q55960	0	0	0	0	0	0	0	0	0	0	0	0	0	4.78816e+07	165484958	0	0	0	0	0	0	0	0	0
Q6YRV6	0	0	0	0	0	0	0	0	0	0	0	0	0	66782082	0	8.50683e+06	0	0	0	0	0	0	0	0
Q6ZE69	0	0	0	0	0	0	0	0	0	0	0	0	0	0	105666840	4.60833e+07	1.3281e+07	0	0	0	0	0	0	0
Q6ZEU6	0	0	0	0	0	0	0	0	0	0	0	0	0	132274814	1448218460	289797574	1.94123e+08	5.00463e+07	2.65213e+07	0	0	0	0	0
Q6ZEU7	0	0	0	0	0	0	0	0	0	0	0	0	0	4.06161e+08	130300013	2.94784e+07	0	0	0	0	0	0	0	0
Q6ZEX8	0	0	0	0	0	0	0	0	0	0	0	0	0	37491853	6.15817e+07	4.59338e+07	0	0	0	0	0	0	0	0
Q79F24	0	0	0	0	0	0	0	0	0	0	0	0	0	260214292	0	0	0	0	0	0	0	0	0	0
P21697	0	0	0	0	0	0	0	0	0	0	0	0	0	0	136613817	19324289	6762893638	19510113145	6187022888	1.03304e+08	9.74816e+08	283643044	0	0
P27319	0	0	0	0	0	0	0	0	0	0	0	0	0	0	1876747153	9.57477e+08	3.06352e+08	1.43569e+08	0	0	0	0	0	0
P54004	0	0	0	0	0	0	0	0	0	0	0	0	0	0	17139436	0	0	0	0	0	0	0	0	0
P72629	0	0	0	0	0	0	0	0	0	0	0	0	0	0	191621153	214224610	6.64946e+07	0	0	0	0	0	0	0
P72694	0	0	0	0	0	0	0	0	0	0	0	0	0	0	107305376	1.79468e+07	0	0	0	0	0	0	0	0
P72709	0	0	0	0	0	0	0	0	0	0	0	0	0	0	144274732	98995875	5.73524e+07	2.74011e+07	0	0	0	0	0	0
P72751	0	0	0	0	0	0	0	0	0	0	0	0	0	0	7.22737e+07	9.72956e+07	8.66528e+07	0	0	0	0	0	0	0
P72768	0	0	0	0	0	0	0	0	0	0	0	0	0	0	173674026	5.09467e+06	0	0	0	0	0	0	0	0
P72777	0	0	0	0	0	0	0	0	0	0	0	0	0	0	459787528	2064566542	1721504992	4.30733e+08	1.08257e+08	0	0	0	0	0
P72786	0	0	0	0	0	0	0	0	0	0	0	0	0	0	0	44107814	0	0	0	0	0	0	0	0
P72891	0	0	0	0	0	0	0	0	0	0	0	0	0	0	442250510	0	7.44196e+06	0	0	0	0	0	0	0
P72948	0	0	0	0	0	0	0	0	0	0	0	0	0	0	4.61355e+07	0	1.74823e+07	7.06583e+06	0	0	0	0	0	0
P72950	0	0	0	0	0	0	0	0	0	0	0	0	0	0	1.27016e+08	9.16831e+07	14045223	0	0	0	0	0	0	0
P72989	0	0	0	0	0	0	0	0	0	0	0	0	0	0	6.59278e+07	0	0	0	0	0	0	0	0	0
P73055	0	0	0	0	0	0	0	0	0	0	0	0	0	0	218807492	778441376	743564808	2.58959e+08	0	0	0	0	0	0
P73084	0	0	0	0	0	0	0	0	0	0	0	0	0	0	1.07765e+08	1.14186e+08	6.84609e+07	8.67753e+06	0	0	0	0	0	0
P73094	0	0	0	0	0	0	0	0	0	0	0	0	0	0	1.38871e+07	0	0	0	0	0	0	0	0	0
P73095	0	0	0	0	0	0	0	0	0	0	0	0	0	0	0	0	0	0	0	0	0	0	0	0
[truncated: 208 more rows]

## Sheet: SEC2
Protein ID	1	2	3	4	5	6	7	8	9	10	11	12	13	14	15	16	17	18	19	20	21	22	23	24	25	26	27	28	29	30	31	32	33	34	35	36	37	38	39	40	41	42	43	44	45
P05429	449130	1405838727	3948536859	9444709289	9036226453	4019901888	6921780303	8868159673	5270499207	3.73672e+08	2139928857	2225071231	3142046788	3071424027	4885197858	3032127192	1829043029	3451427158	4127826219	4305571844	4.40834e+08	887215037	6.0538e+07	1372859890	4.87831e+08	9.21704e+08	1555770652	1411411925	1688658950	993717809	1428029745	1367561493	3.94099e+08	1.72402e+08	102306362	2.71546e+07	2.93108e+07	2.53885e+07	1.27129e+07	0	0	0	0	0	0
P09190	2.04007e+06	5.72277e+08	1462887135	4229599994	1264801215	1569647023	3918601558	3377429150	2089738148	1.8616e+08	2.54491e+08	5.4377e+08	1028431425	7.88197e+08	1868335289	779387608	3.83296e+08	1123765695	1375918356	1161750426	107913982	2.15532e+08	5.36059e+07	527575871	4.09368e+08	7.50766e+08	968561668	7.22346e+08	1044656064	6.43774e+08	2624048596	1028257670	2.51071e+08	9.43241e+07	2.62986e+07	0	0	0	0	0	0	0	0	0	0
P09192	1.68436e+07	1146308656	3146307395	7070744012	5559757309	3035698407	5075055713	5899281249	4190555070	272736273	1313988969	1899547510	2315627900	1812834349	3698317872	1968728001	1189443892	2123132777	2459954336	2249023806	2.12865e+08	5.22202e+08	7.15323e+07	769950647	4.45052e+08	6.72987e+08	1541479982	1053053702	1229439152	5.33238e+08	3512940911	1376696913	2.91257e+08	2.02589e+08	2.38095e+08	2.34712e+07	5.09125e+07	2.13818e+07	1.13115e+07	0	0	0	0	0	0
P09193	486821	9.19648e+08	2260762587	5159263433	4609737791	2190233035	3734184268	5508405771	3467926426	1.94628e+08	1524289002	1902784086	2682767877	3132786829	5423234531	3727920255	2432140815	5870259367	8729942377	10117461418	1173109030	2947682954	2.79105e+08	3525463348	1462057717	2023941749	2614059695	2129606738	2181025275	1593981867	4185901940	1653802459	4.91377e+08	1.84583e+08	1.53108e+08	17209708	7.51364e+07	2.92808e+07	1.96766e+07	0	2.81891e+06	0	0	0	0
P12975	0	2231711007	5676186141	11616514697	9705128564	5196909300	6065347374	6792621225	3355989415	3.98197e+08	1723047360	2111670543	1535532628	1542676774	2066003933	1113843393	6.88405e+08	1294400889	1697330376	2451020540	2.62042e+08	6.89113e+08	2.25795e+08	1552781730	1809733422	1280377786	1821138534	1994691441	2131783048	2008477784	7614401531	2864366059	9.78755e+08	4.60007e+08	4.87055e+08	2.05769e+08	3.9631e+08	5.66911e+08	8.06736e+08	0	4.63051e+07	0	0	0	0
P16033	996276	7.23067e+08	2872025301	6690303025	5811900521	2645531864	4335976431	5976408074	3373551785	5.75336e+07	9.52546e+08	1288436621	1658491230	1753244178	3055051336	1670115636	9.37253e+08	1998278641	2387966220	2509956325	1.7782e+08	4.80198e+08	2.69908e+07	717376199	3.91127e+08	5.79485e+08	8.2735e+08	1055250521	1190770528	9.06744e+08	3548349582	1410727994	3.63939e+08	1.82229e+08	7.27661e+07	9.57659e+06	4.73469e+07	1.39767e+07	8.57427e+06	0	0	0	0	0	0
P17253	260812	4.95188e+08	1285296256	2931189657	1272778867	4.72425e+08	9.30455e+08	5.17593e+08	4.82049e+08	8.00041e+06	1.01892e+08	2.76597e+08	2.73487e+08	3.06212e+08	5.47197e+08	2.8101e+08	1.11195e+08	3.5625e+08	4.4624e+08	4.77117e+08	6.55291e+07	9.17326e+08	2.65178e+08	2048461319	4.33473e+08	2.68387e+08	3.5592e+08	2.89337e+08	3.28604e+08	251850877	1053858343	2.14909e+08	90623551	3.44727e+07	2.25811e+07	5.04202e+06	9.20192e+06	0	0	0	0	0	1.65583e+06	0	0
P19050	315096	3.64808e+07	140869237	2.56965e+08	2.25701e+08	1.05648e+08	1.83435e+08	2.61182e+08	2.11158e+08	1.34579e+07	1.42309e+08	1.87918e+08	2.04695e+08	2.45603e+08	4.57936e+08	2.49256e+08	1.33633e+08	2.78238e+08	4.24961e+08	5.81253e+08	6.02881e+07	2.92313e+08	6.7245e+06	7.4196e+08	3.96391e+08	8.03315e+08	1626378460	2368318871	1937800991	5.81407e+08	4.26003e+08	4.42248e+08	2.2208e+08	2.83858e+08	1.13344e+08	1.73714e+07	3.79498e+07	0	0	0	0	0	0	0	0
P19569	7.78414e+07	10221529998	21329081539	47335261203	33714881842	17040833452	24259239213	25913751449	14865362817	1221847787	5575656925	6880143088	6959299107	7806880730	11373754499	5703711270	2918723483	5189397657	6396494243	6607173168	5.69514e+08	1632596074	2.06843e+08	1832439693	1751436571	2613999801	4509206637	3354148087	4712331801	3893156072	14188680505	5756107167	1673172163	768845824	1543994928	3.90565e+08	4.30998e+08	8.87944e+07	3.42941e+07	0	2.93085e+07	0	0	0	0
P22034	540441	1.37739e+08	3.29104e+08	6.89836e+08	4.99354e+08	2.8418e+08	6.13949e+08	9.20151e+08	6.56245e+08	3.59591e+07	4.00045e+08	6.37951e+08	8.44578e+08	1005558240	1667320624	1059267320	6.40377e+08	1492111785	1997879273	2321014625	2.13494e+08	5.59616e+08	7.19506e+07	1101574777	7.94779e+08	1348516882	2539441129	2139983185	1460669025	8.5333e+08	4770611595	2190733604	2.43025e+08	1.34219e+08	9.05248e+07	1.36781e+07	2.584e+07	8.19036e+06	0	0	5.51774e+06	0	0	0	0
P23349	1.01026e+06	1.36846e+08	2.73185e+08	7.35136e+08	2.03815e+08	2.44065e+08	4.05891e+08	4.78629e+08	3.63364e+08	1.12871e+07	5.82529e+07	135727368	1.62592e+08	7.82431e+07	3.99941e+08	1.84435e+08	43459006	1.94747e+08	2.64105e+08	385190096	6.62034e+06	1.1025e+08	2.65577e+07	282878478	3.38766e+08	2.86265e+08	3.60999e+08	4.49245e+08	4876441490	17456287586	4547547906	7.40568e+08	3.55431e+08	3.89148e+08	5.28619e+08	1.9897e+08	1.92937e+08	4.90321e+07	1.65844e+07	0	1.64353e+07	6.21859e+06	4.34088e+07	0	0
P23350	1.23664e+06	7.90738e+07	1.62579e+08	3.01484e+08	1.48798e+08	7.9622e+07	1.02963e+08	1.47171e+08	1.20182e+08	0	5.44679e+07	7.90188e+07	9.65309e+07	9.56649e+07	2.24047e+08	1.07278e+08	6.14347e+07	1.01777e+08	1.48727e+08	4.67047e+08	1.9941e+07	4.75147e+07	1.15213e+07	1.68692e+08	7.73166e+07	1.10067e+08	1.57742e+08	204160858	1.4697e+08	1.05264e+08	3.02578e+08	1.55558e+08	4.16469e+07	3.03722e+07	0	0	6.20853e+06	0	0	0	0	0	0	0	0
P26287	734139	1.51215e+08	4.41443e+08	1008119289	1047511820	4.3341e+08	841565547	1358823870	9.12555e+08	6.29176e+07	4.60386e+08	675554805	1042647567	1122588841	2353683780	1646525398	1018955119	2788272265	3895650356	5467787001	3.31752e+08	1155798456	9.42791e+07	1111860666	4.78199e+08	5.07226e+08	8.96135e+08	7.37469e+08	7.3296e+08	543895563	2106617213	2.67175e+08	1.05092e+08	59930688	7.08855e+07	0	1.14624e+07	0	0	0	0	0	0	0	0
P26525	247611	7.44378e+07	227576640	4.88876e+08	3.55676e+08	1.75027e+08	3.11702e+08	4.04426e+08	272536547	0	1.15288e+08	1.82756e+08	1.90837e+08	2.54516e+08	4.45387e+08	2.45775e+08	1.78169e+08	4.21242e+08	6.07124e+08	7.8802e+08	8.8623e+07	2.64614e+08	3.01212e+07	3.62356e+08	2.7581e+08	2.72966e+08	3.74815e+08	308800331	3.62113e+08	4.73545e+08	7.16987e+08	273036299	116587327	75975778	4.41629e+07	1.00006e+07	1.44089e+07	1.01221e+07	0	0	0	0	0	0	0
P26527	3.28147e+06	1523121072	4583652633	10039796411	8082174973	2905330700	3480155716	3518109247	1842853489	1.23274e+08	8.87009e+08	9.75515e+08	1333974721	1328439945	2253543519	1287203811	7.12313e+08	1706983145	2482334412	3028890640	4.172e+08	4165722060	1007575644	9571202719	1030386815	6.66166e+08	9.0817e+08	7.30397e+08	7.68342e+08	1017231849	5686269695	2982163460	5.44788e+08	2.19671e+08	1.2383e+08	1.52551e+07	3.47634e+07	1.3075e+07	0	0	0	0	3.50235e+06	0	0
P27179	7.32938e+06	1922052681	4845913982	9522101014	7663181995	2926521329	3662185394	3586671798	2276186391	1.78918e+08	1136879340	1421397581	1600456746	1677147674	2364854798	1301789849	7.00377e+08	1555420326	2153860214	2676201693	4.65853e+08	4374072030	1040056875	9914665079	1704293265	1179997363	1479780359	1237886613	1591565809	1639851535	4423492131	1279064464	3.9648e+08	1.97747e+08	9.28325e+07	1.68446e+07	3.99312e+07	2.08524e+07	1.24192e+07	0	0	0	0	0	0
P27180	2.40982e+06	2.60074e+08	7.64197e+08	1817992842	6.65414e+08	4.91337e+08	6.54514e+08	4.30322e+08	3.16999e+08	2.88209e+07	8.32132e+07	214933769	9.82464e+07	1.83708e+08	2.99881e+08	1.65877e+08	5.67879e+07	1.82926e+08	2.52904e+08	2.88663e+08	1.75186e+07	2.29447e+08	5.94494e+07	6.38401e+08	1.95556e+08	4.26842e+08	691426707	6.33566e+08	7.8437e+08	6.76649e+08	2311259541	1731333723	5.89305e+08	8.71191e+07	1.20835e+07	0	0	0	0	0	0	0	0	0	0
P27181	2.03263e+06	2.371e+08	6.00571e+08	1586619470	6.06844e+08	5.45081e+08	8.38493e+08	6.82374e+08	4.82546e+08	2.11811e+07	1.74916e+08	3.04136e+08	2.88709e+08	3.23129e+08	4.78756e+08	2.43145e+08	1.5276e+08	3.10224e+08	4.5894e+08	5.27266e+08	6.72422e+07	1.51072e+08	1.26618e+07	1.54773e+08	1.37747e+08	1.35276e+08	1.91123e+08	7.55647e+07	9.88838e+07	1.37155e+08	3.86715e+08	8.79125e+07	1.96422e+07	0	0	0	0	0	0	0	0	0	0	0	0
P27589	206292	5.9437e+07	127233796	3.26509e+08	1.69992e+08	155915346	2.89141e+08	5.20087e+08	3.79042e+08	3.59672e+07	1.42782e+08	2.6143e+08	3.05818e+08	3.64968e+08	8.18535e+08	5.12733e+08	2.56878e+08	8.04167e+08	9.60778e+08	7.17353e+08	1.40559e+08	1.10162e+08	4.46865e+07	2.1447e+08	1.36747e+08	120696347	1.79185e+08	1.85471e+08	215716157	1.82108e+08	3.97959e+08	1.18714e+08	1.31816e+07	7.85305e+06	0	0	0	0	0	0	0	0	0	0	0
P28371	484129	1.8462e+08	4.71094e+08	9.12964e+08	7.21285e+08	3.18578e+08	4.55011e+08	6.18001e+08	3.58548e+08	2.63981e+07	1.74103e+08	2.11235e+08	2.92114e+08	296744632	496941920	3.34261e+08	200511109	3.89961e+08	6.42327e+08	7.34088e+08	8.13808e+07	3.07022e+08	1.92591e+07	6.85523e+08	4.61863e+08	1111851176	2561547893	2824549819	1727295011	4.1869e+08	6.25018e+08	3.45114e+08	4.09463e+08	1.24072e+08	5.95073e+07	9315017	5.47833e+06	7.05096e+06	0	0	0	0	0	0	0
P28463	622961	3.67542e+07	7.78712e+07	1.19989e+08	8.56685e+07	3.65314e+07	5.32015e+07	6.73222e+07	4.18484e+07	0	2.5887e+07	1.97059e+07	2.61231e+07	3.26738e+07	4.68605e+07	2.615e+07	1.80322e+07	3.50122e+07	5.51759e+07	6.0305e+07	8.22337e+06	1.67828e+07	0	1.5259e+07	3.40467e+06	6.01171e+06	1.02707e+07	0	3.66866e+06	4893264	2.44542e+07	0	0	0	0	0	0	0	0	0	0	0	0	0	0
P29254	7.76123e+07	9897499422	23034220948	47169263864	37346527205	15863377986	23406925774	29589241964	17192309189	1078753599	7000041143	7385994384	8204852189	8551655011	11068874108	5859175300	3086409447	5358274610	6542913176	4827520583	5.58301e+08	1329124046	1.58169e+08	2160801831	1381239576	2102996321	3416031617	2769721556	3564924862	3127024254	10168761137	4310502819	1504487545	5.17561e+08	4.50065e+08	5.9641e+07	8.71634e+07	6.68738e+07	4.30964e+07	6.38012e+06	3.29769e+07	0	1.84343e+07	0	1.2674e+06
P29255	1.1192e+07	6686595630	17485088729	35426115708	25579935035	10961067291	16569726395	19861423291	12236579380	9.75053e+08	4552614778	5194625969	5822953855	6149672917	8476681811	4457387719	2331479755	4139608998	4757085404	4435872524	5.11619e+08	1411389798	1.48964e+08	2504306089	1443433287	2104447978	3640410393	3806865730	4440168950	3429005906	11613886891	4961302316	1774513486	9.73975e+08	5.22472e+08	8.03793e+07	1.74132e+08	6.19539e+07	4.46213e+07	0	1.81273e+07	0	0	1.53444e+06	0
P29256	4.78055e+07	7852287484	15112733312	34663366021	11726670779	13227554848	18886190960	16990251621	10426593289	7.74055e+08	2446981602	4072478154	5264891065	4941720525	8767868161	4326050806	2153751765	4515846476	5385387497	4820154778	474072661	1225110747	1.90083e+08	2333548399	1727631108	2221743667	3783933105	2831098399	4060224834	3349875669	10570976245	4658556745	1331473584	7.09206e+08	5.12721e+08	8.59942e+07	1.51742e+08	8.72154e+07	3.91247e+07	0	2.4664e+07	0	1.79412e+07	0	0
P32422	1.95737e+06	4063530903	10862434924	23972014304	19587290548	7911648039	12153804982	14071627139	7548062636	2.61849e+08	2975990036	3087403708	3779548993	3470753546	5453733328	2584399375	1253884461	2286302461	2738316958	2334672797	2.90783e+08	861685950	1.00387e+08	1844237831	1050695403	1232922101	2754022394	2763350514	2999292965	2235332180	10762014757	4315257435	1288458378	5.96474e+08	3.69367e+08	5.99617e+07	1.37973e+08	3.26109e+07	2.87281e+07	0	2.52749e+07	0	1.30736e+07	0	0
P36239	762883	8.45314e+07	3.04303e+08	2.36586e+08	1.80086e+08	3.29665e+07	5.16653e+07	65286573	0	0	0	3.14806e+07	1.99276e+07	2.03873e+07	2.45885e+07	0	0	0	1.34309e+07	1.0161e+07	0	0	0	0	0	6.20325e+06	0	0	0	0	3.14029e+07	0	0	0	0	0	0	0	0	0	0	0	0	0	0
P37277	1.13293e+06	4227069473	9522270552	18581725986	14224899899	6499150262	8409274325	10036407511	6163308954	1.61106e+08	1967802298	2438977826	2918207885	2967274417	4777867605	2570631168	1562764409	3162567753	9.71942e+08	8.95771e+08	1.20989e+08	2017971389	2.55003e+08	4480179924	2208708147	3556331163	5063543884	4954918208	5245217606	3726704107	9961048545	4899562351	1473113783	6.09364e+08	3.42567e+08	62414761	1.43755e+08	6.58169e+07	3.43551e+07	0	0	0	0	0	0
P52415	1.29303e+06	3.54043e+07	4.80711e+07	1.06531e+08	6.59651e+07	1.57482e+07	4.78688e+07	4.32391e+07	2.08547e+07	0	7.16547e+06	2.09455e+07	1.0894e+07	1.06306e+07	1.68852e+07	1.24739e+07	5.80812e+06	1.06117e+07	1.51116e+07	3.37233e+07	0	1.46486e+07	0	9.92535e+07	8.29215e+07	1011126219	10788350631	7398304088	1567643786	2.35068e+08	463200746	84019104	5.13933e+07	31824583	1.33056e+07	3.21469e+06	0	0	0	0	0	0	0	0	0
P52981	2.54201e+06	1.71233e+08	3.25093e+08	5.2308e+08	3.37184e+08	1.54627e+08	1.88952e+08	2.95105e+08	1.74879e+08	9.13212e+06	6.3329e+07	6.84692e+07	7.95159e+07	1.01634e+08	1.92289e+08	9.74033e+07	6.15028e+07	1.44255e+08	1.96224e+08	1.73204e+08	1.50372e+07	4.58133e+07	5.99006e+06	1.09235e+08	4.71457e+07	9.89221e+07	2.03548e+08	2.16441e+08	1.95232e+08	1.27031e+08	4.09415e+08	2.57946e+08	1.98299e+08	2.31138e+08	2.17269e+08	4.02599e+07	9.03064e+07	4.75649e+07	2.86107e+07	0	3.32424e+06	0	4.90064e+06	0	0
P54123	202981	2.27625e+07	5.21056e+07	7.7849e+07	3.99133e+07	1.21748e+07	1.64557e+07	2.43801e+07	9.54827e+06	0	0	0	1.29202e+07	1.39983e+07	5.27256e+07	4.08947e+07	1.63367e+07	2.739e+07	2.95116e+07	3.65389e+07	0	6.25249e+06	0	9.69129e+06	0	6.02811e+06	0	0	0	0	1.76485e+07	0	0	2.01138e+07	0	0	8.24669e+06	3.54308e+06	0	0	0	0	8.8201e+06	0	0
P54205	2.05757e+06	6.15183e+08	1723962133	3776939096	2952075874	1115697198	1617186488	1952668172	1118843063	7.01117e+07	591451055	6.47694e+08	5.7962e+08	9.31839e+08	1376599815	8.08265e+08	5.10547e+08	1115243313	1807825254	4098521452	8.62678e+08	4196649997	2350528120	78008999480	45972774231	16916595286	6333324501	1989238850	1221122328	7.38161e+08	1547233561	6.00662e+08	320461878	211283062	1.75532e+08	2.42706e+07	7.54063e+07	3.29767e+07	1.65135e+07	0	1.76616e+07	0	1.16366e+07	0	0
P54206	364829	3.19855e+08	7.74202e+08	1624880009	1073631718	4.70457e+08	6.96252e+08	806840764	4.91012e+08	2.70451e+07	1.81951e+08	2.53107e+08	3.58289e+08	3.64098e+08	6.27895e+08	3.57386e+08	1.99463e+08	5.11878e+08	7.80305e+08	1675903966	2.5958e+08	1387583152	1823054829	58315915766	33283399259	11064321037	4268265073	1646543663	1482199742	1241381939	3898056246	1857119107	1043104884	8.78874e+08	7.98209e+08	2.13019e+08	4.5841e+08	1.46062e+08	9.26603e+07	0	5.39948e+07	0	4.71521e+07	0	0
P72584	1.04239e+06	1.02689e+08	2.11098e+08	3.40047e+08	2.16333e+08	7.80612e+07	1.32991e+08	1.37392e+08	8.24529e+07	8.70781e+06	5.67823e+07	6.37155e+07	5.79467e+07	7.08529e+07	1.10987e+08	7.12102e+07	2.91249e+07	8.16899e+07	1.69107e+08	1.75043e+08	2.05367e+07	5.92008e+07	0	5.46663e+07	3.40994e+07	4.3648e+07	5.05751e+07	3.22721e+07	5.37485e+07	2.3731e+07	7.94572e+07	3.30905e+07	1.53383e+07	0	6.9709e+06	0	0	0	0	0	0	0	0	0	0
P72586	1.60824e+06	1.48526e+08	3.29324e+08	4.76629e+08	3.80966e+08	1.4382e+08	1.75123e+08	2.45807e+08	1.41622e+08	0	6.97941e+07	7.93482e+07	1.13164e+08	1.07783e+08	1.8508e+08	125844439	6.81307e+07	1.79059e+08	2.54364e+08	3.04826e+08	2.72864e+07	9.17728e+07	5.0647e+06	1.44611e+08	83085522	1.05507e+08	1.85915e+08	1850376176	3036610258	7.87577e+08	3.44145e+08	3.17041e+08	1.61711e+08	1.95504e+08	1.48137e+08	2.10254e+07	3.96289e+07	2.11086e+07	0	0	0	0	0	0	0
P72623	3.06234e+06	1.83217e+08	1.90628e+08	1.99627e+08	115876626	3.57342e+07	5.30411e+07	7.86747e+07	5.21567e+07	0	2.19357e+07	1.86415e+07	2.99631e+07	2.74852e+07	4.85951e+07	2.10968e+07	7.98885e+06	2.61259e+07	3.28839e+07	3.94926e+07	0	9.07774e+06	0	1.52897e+07	4.63166e+06	9.70246e+06	2.02914e+07	2.20141e+07	1.44391e+07	1.82247e+07	5.14496e+07	4.35537e+07	4.39243e+07	6.04255e+07	1.37503e+08	1.56757e+07	3.69046e+07	2.11828e+07	1.22767e+07	0	1.98262e+07	0	0	0	0
P72644	389853	3.76824e+07	104272516	2.16922e+08	1.8357e+08	8.24225e+07	1.18721e+08	1.93155e+08	1.08284e+08	0	3.73381e+07	4.86742e+07	6.85325e+07	9.75088e+07	1.5608e+08	8.72583e+07	4.23311e+07	118651590	1.91723e+08	2.01283e+08	1.98274e+07	4.75693e+07	8.34633e+06	1.16132e+08	6.50827e+07	1.10251e+08	2.46509e+08	3.14654e+08	2.10576e+08	7.73711e+07	2.52817e+08	5.90815e+07	3.66034e+07	0	0	0	0	0	0	0	0	0	0	0	0
P72655	1.58689e+06	1095317877	2366248766	3453688293	1163139543	4.61478e+08	5.35948e+08	5.4642e+08	3.73006e+08	0	107976513	2.31258e+08	2.23519e+08	2.31969e+08	3.23421e+08	1.56245e+08	7.21112e+07	2.14854e+08	2.99233e+08	3.46889e+08	2.10219e+07	8.49133e+07	1.12065e+07	1.58734e+08	1.07439e+08	7.86005e+08	2.69373e+08	2.347e+08	209696142	1.86955e+08	681469770	2.38767e+08	6.11101e+07	2.33044e+07	1.9506e+07	0	5.81985e+06	0	0	0	0	0	0	0	0
P72675	398771	3.95336e+07	1.91532e+08	5.23088e+08	4.39308e+08	1.91607e+08	2.95661e+08	3.48e+08	198109303	2.19414e+07	7.72308e+07	9.57569e+07	1.21345e+08	1.28078e+08	1.9115e+08	9.84251e+07	5.43854e+07	1.2279e+08	1.40124e+08	1.29884e+08	7.57196e+06	3.58648e+07	5.11487e+06	4.78159e+07	1.6147e+07	3.04108e+07	6.8136e+07	4.86431e+07	1.01584e+08	7.2812e+07	1.73269e+08	8.59492e+07	4.82712e+07	3.36072e+07	2.05735e+07	4.7882e+06	1.35089e+07	6.65929e+06	3.1937e+06	0	0	0	0	0	0
P72688	610997	1.04676e+08	2.5021e+08	4.14542e+08	3.26099e+08	1.44398e+08	2.17176e+08	2.44364e+08	1.56402e+08	7.04269e+06	8.25046e+07	8.8265e+07	1.28764e+08	1.38547e+08	2.02724e+08	1.10574e+08	6.55095e+07	1.38665e+08	1.8293e+08	1.9927e+08	1.80384e+07	7.72744e+07	1.10446e+07	1.73039e+08	4.89425e+08	2.37412e+08	3.27979e+08	1.35705e+08	8.53234e+07	4.90278e+07	1.93061e+08	6.91497e+07	2.27371e+07	1.4382e+07	1.02021e+07	0	5.01815e+06	0	0	0	0	0	0	0	0
P72689	1.20943e+06	3.01032e+08	2.55512e+08	3.28239e+08	1.88278e+08	5.96454e+07	6.67317e+07	8.47867e+07	1.56749e+08	0	1.26295e+07	2.22888e+07	2.68269e+07	2.57857e+07	2.61482e+07	1.69297e+07	5.18125e+06	2.23308e+07	1.20203e+08	2.6386e+07	0	1.04452e+07	0	1.14601e+07	1.37443e+07	33296003	7.55936e+07	84417048	107313429	4.99075e+07	110447786	4.03892e+07	7.671e+07	3.95754e+07	2.57871e+07	9250813	2.54298e+07	2.04612e+07	1.83891e+07	0	1.25709e+07	0	2.61212e+07	0	0
P72704	302151	4.32196e+07	174402087	3.52712e+08	260491340	1.2157e+08	1.70935e+08	3.24705e+08	2.14852e+08	0	1.02421e+08	1.22969e+08	1.11732e+08	1.89007e+08	2.95222e+08	1.73539e+08	1.30468e+08	2.86294e+08	4.22179e+08	4.75995e+08	3.86661e+07	1.62161e+08	0	2.03713e+08	1.10715e+08	1.29375e+08	1.76158e+08	1.32196e+08	1.40185e+08	1.90678e+08	2.72313e+08	9.4741e+07	1.88047e+08	2376388532	1383417894	3.95312e+08	2.9143e+08	2.56529e+07	0	0	0	0	0	0	0
P72705	1.15173e+06	9.24806e+07	1.53331e+08	1.24778e+08	7.30617e+07	3.89907e+07	5.90694e+07	6.35725e+07	3.82913e+07	0	2.39965e+07	3.20039e+07	3.33857e+07	3.54444e+07	6.21236e+07	3.07075e+07	1.77355e+07	2.73752e+07	0	0	0	1.85952e+07	0	2.45574e+07	0	1.25909e+07	1.73862e+07	0	1.43688e+07	0	0	8442006	0	0	0	0	0	0	0	0	0	0	0	0	0
P72710	0	2.29232e+07	4.48861e+07	6.62443e+07	2.87292e+07	0	1.58973e+07	1.48117e+07	5.21966e+06	0	2.44408e+06	0	0	0	0	0	0	9.68917e+06	8.67518e+06	9.13481e+06	0	2.97522e+06	0	3.26418e+06	0	0	0	0	0	0	0	0	0	0	0	0	0	0	0	0	0	0	0	0	0
P72733	1.45096e+06	4.44724e+06	0	2.96004e+07	1.783e+07	0	0	0	0	0	0	2.36352e+06	0	0	0	0	0	0	44162676	5.77091e+07	0	0	0	0	0	0	0	0	0	0	9.04781e+06	7.55805e+06	0	0	0	0	0	1.14042e+07	6.78395e+06	0	0	0	0	0	0
P72740	1.02543e+06	5.02076e+08	1650140173	1568072745	5.81291e+08	4.81997e+08	2.21393e+08	3.18294e+08	4.71924e+08	0	1.52114e+08	2.17862e+08	4.16943e+08	4.84987e+08	8.8752e+08	4.49694e+08	3.33532e+08	6.09907e+08	5.97355e+08	9.83797e+08	8.37264e+07	6.62639e+07	8.22033e+06	1.26418e+08	75364667	1.18189e+08	2.33956e+08	1.62282e+08	182870161	1.33636e+08	2.25569e+08	7.0761e+07	2.31523e+07	1.42171e+07	1.5217e+07	0	1.15823e+07	6.0215e+06	0	0	0	0	0	0	0
P72746	144530	2.63184e+07	6.2248e+07	125891007	7.96721e+07	3.28233e+07	3.34341e+07	5.97524e+07	3.3666e+07	0	7.90612e+06	8.26149e+06	1.99867e+07	1.66954e+07	2.38969e+07	1.83789e+07	7.42541e+06	1.32762e+07	1.51499e+07	2.2716e+07	0	4.83111e+06	0	0	0	0	0	0	4.19112e+06	6062332	1.98029e+07	1.97462e+07	3.03971e+07	1.59129e+07	2.24733e+07	0	5.10859e+06	0	0	0	0	0	0	0	0
P72753	621452	2.46796e+07	8.90097e+07	1.54929e+08	6.22478e+07	2.77567e+07	3.92373e+07	4.13123e+07	3.21497e+07	0	1.42534e+07	1.8549e+07	2.18512e+07	1.98028e+07	4.0286e+07	2.70787e+07	1.49999e+07	4.42431e+07	6.44543e+07	8.58239e+07	7.0752e+06	2.38708e+07	0	3.73078e+07	2.95981e+07	6.57479e+07	1.02024e+08	1.04876e+08	169114507	1.89044e+08	3.50617e+08	1015489477	6.10227e+08	355396904	5.2724e+07	0	5.9804e+06	0	0	0	0	0	0	0	0
P72758	5.2215e+06	2.90393e+08	4.77649e+08	8.49086e+08	5.69833e+08	2.37417e+08	3.41206e+08	3.96762e+08	2.42096e+08	1.17909e+07	1.10248e+08	1.19713e+08	1.41885e+08	1.47766e+08	2.04773e+08	1.13122e+08	5.83743e+07	1.25606e+08	1.75468e+08	1.86857e+08	1.46441e+07	7.87089e+07	0	6.27824e+07	3.98485e+07	4.60241e+07	7.61678e+07	6.33976e+07	7.37075e+07	5.48544e+07	1.95249e+08	7.87925e+08	6.51952e+07	3.1539e+07	3.84496e+07	1.35013e+07	4.4183e+07	1.93825e+07	21893132	0	7.53501e+06	0	6.2967e+06	0	0
P72797	143743	4.95364e+07	1.29373e+08	2.74669e+08	2.36314e+08	1.4208e+08	3.00698e+08	4.51082e+08	3.0843e+08	3.20819e+07	1.5476e+08	2.14613e+08	2.9803e+08	3.11113e+08	5.87839e+08	3.86936e+08	2.23277e+08	5.29991e+08	7.40911e+08	7.87399e+08	9.37205e+07	2.18247e+08	1.83911e+07	2.17219e+08	107123273	1.90595e+08	2438351848	3563374826	1193633881	3.13347e+08	4.52533e+08	1.42776e+08	4.48676e+07	1.7394e+07	1.37282e+07	1.50933e+06	2.34369e+06	2.106e+06	0	0	0	0	0	0	0
P72805	1.78371e+06	6.35583e+08	2296858160	2032820087	1340701557	9.88629e+07	233236695	6.4857e+08	2.40021e+08	0	8.47833e+07	8.58557e+07	5.82901e+07	6.83259e+07	1.89497e+08	7.62265e+07	1.10799e+08	1.30305e+08	258967820	1.51914e+08	2.78855e+07	7.11132e+07	1.09518e+07	1.23972e+08	5.25566e+07	1.94909e+08	217186323	1.68984e+08	244408708	9.37089e+07	5.97498e+08	2.01768e+08	1.38161e+07	0	0	0	0	0	0	0	0	0	0	0	0
P72806	312248	2.47604e+07	4.26249e+07	6.80104e+07	5.17487e+07	2.30106e+07	2.85105e+07	4.71227e+07	4.06486e+07	0	2.0889e+07	1.19281e+07	2.81922e+07	29593555	4.9081e+07	2.6327e+07	1.88594e+07	3.57866e+07	5.50547e+07	6.43852e+07	0	2.04036e+07	0	8.95682e+06	2.32859e+07	2.06571e+07	0	0	0	0	15173576	1.49544e+07	2.02199e+07	0	0	0	0	0	0	0	0	0	0	0	0
P72827	1.83625e+06	2.83979e+08	7.28172e+08	1636763120	1505125840	6.89663e+08	1108948165	1500218236	1035781967	7.9116e+07	5.57806e+08	6.75147e+08	8.21132e+08	9.72321e+08	1493587842	8.68984e+08	560613610	1254308775	1823654245	1864347589	2.06261e+08	463774468	5.16784e+07	5.68255e+08	252071394	4.07584e+08	4.00217e+08	5.08452e+08	5.58391e+08	5.6564e+08	937779621	3.74889e+08	9.48232e+07	27840141	0	0	0	0	0	0	0	0	0	0	0
P72851	534398	4.61673e+07	7.918e+07	106070194	8.41758e+07	2.35654e+07	3.65389e+07	0	2.89662e+07	0	0	0	0	0	0	0	0	0	2.86279e+07	0	0	0	0	3.22936e+07	0	0	0	0	0	0	0	0	2.9177e+07	28880854	0	2.22133e+07	9.65393e+07	1.90909e+07	1.0676e+07	0	0	0	0	0	0
P72852	1.45054e+06	1.98216e+08	6.70552e+08	4.48767e+08	390228016	1.82696e+08	2.23466e+08	2.32171e+08	7.75791e+07	0	2.46998e+07	1.0109e+08	9.6819e+07	3.82963e+07	6.40494e+07	6.21832e+07	4.15274e+07	9.57575e+07	1.39296e+08	1.73844e+08	0	9.14028e+07	0	4.34805e+07	4.92621e+07	3.81257e+08	7.63764e+07	2.79273e+07	7.92132e+07	4.74915e+07	1.14464e+08	1.31294e+08	526997746	0	0	0	0	0	0	0	0	0	0	0	0
P72877	468983	7.72539e+07	1.83938e+08	3.69232e+08	2.69909e+08	108856479	1.24419e+08	1.92022e+08	8.71757e+07	0	3.47717e+07	5.50871e+07	7.41251e+07	6.13952e+07	8.4065e+07	3.59325e+07	1.87102e+07	4.9628e+07	3.87586e+07	7.30226e+07	3.21439e+06	1.28203e+07	1.97793e+06	2.1626e+07	9.45864e+06	1.61296e+07	1.60201e+07	2.41432e+07	2.75827e+07	1.25046e+07	5.81294e+07	2.62117e+07	0	0	0	0	0	0	0	0	0	0	0	0	0
P72895	582214	1.56608e+08	2.96677e+08	4.28905e+08	2.40752e+08	5.32931e+07	9.32969e+07	1.16582e+08	5.95628e+07	0	1.95527e+07	1.59688e+07	2.23478e+07	2.4271e+07	2.26742e+07	1.94269e+07	9.52777e+06	3.22976e+07	4.51942e+07	4.88134e+07	2.94186e+06	8.57398e+06	0	2.50132e+07	9.88485e+06	1.79669e+07	1.95028e+07	1.68394e+07	2.38982e+07	2.29666e+07	8.69665e+07	2.18517e+07	1.13965e+07	1.31275e+06	2.52322e+06	0	0	0	0	0	0	0	0	0	0
P72912	2.68229e+06	1.58995e+07	2.76058e+07	4.23218e+07	2.73987e+07	6.34834e+06	1.21968e+07	1.68076e+07	1.02311e+07	0	5928587	0	3.66212e+06	0	1.48567e+07	5.55463e+06	0	9.93067e+06	1.2429e+07	1.49241e+07	0	0	0	0	0	0	0	0	0	0	0	0	0	0	0	0	0	0	0	0	0	0	0	0	0
P72929	1.20238e+06	2.68212e+08	6.07089e+08	1036043213	6.13382e+08	1.9699e+08	2.46042e+08	2.43475e+08	1.54906e+08	1.26169e+07	8.3646e+07	9.25426e+07	9.95591e+07	1.14915e+08	1.24641e+08	6.56121e+07	3.67711e+07	6.71505e+07	8.85419e+07	1.03413e+08	7.3523e+06	3.70889e+07	0	2.71014e+07	3.17015e+07	4.69026e+07	7.19598e+07	4.10147e+07	6.65116e+07	6.63836e+07	1.93104e+08	55563629	2.10061e+07	1.07882e+07	0	0	0	0	0	0	0	0	0	0	0
P72938	2.51059e+06	2.22541e+08	3.54097e+08	4.61144e+08	2.41949e+08	7.55848e+07	9.17852e+07	1.18994e+08	7.53949e+07	3.81902e+06	3.31737e+07	3.70511e+07	3.03825e+07	5.08756e+07	7.20107e+07	3.92327e+07	1.91999e+07	3.85633e+07	6.37626e+07	4.14517e+07	2.81802e+06	2.08229e+07	1.42153e+06	5.72501e+07	3.60869e+07	3.29921e+07	6.80189e+07	6.83486e+07	1.03232e+08	7.98844e+07	3.729e+08	1.87099e+08	0	5.33771e+07	3.19044e+07	0	0	0	0	0	0	0	0	0	0
P72939	1.85704e+06	1384320667	2419944905	3354392432	1710617709	5.45206e+08	6.83139e+08	8.6329e+08	5.72762e+08	5.44061e+07	2.70711e+08	273808750	3.28239e+08	3.32431e+08	4.71387e+08	2.56973e+08	1.53675e+08	3.03029e+08	4.82938e+08	4.7246e+08	4.3824e+07	1.58378e+08	2.04422e+07	3.58715e+08	2.96657e+08	5.01079e+08	7.4151e+08	5.9743e+08	1010766731	773217224	1236499154	1581959168	2.28455e+08	1.84687e+08	1.25187e+08	1.69383e+07	2.64911e+07	9.86296e+06	4215376	0	0	0	0	0	0
P72940	678533	5.72491e+07	1.26384e+08	2.29307e+08	1.47387e+08	6.37124e+07	1.01445e+08	1.07645e+08	7.10463e+07	0	3.77549e+07	4.2964e+07	5.37997e+07	5.98228e+07	1.00871e+08	6.39139e+07	3.52323e+07	7.14437e+07	1.50393e+08	1.50797e+08	1.65074e+07	6.62342e+07	1.17949e+07	1.54248e+08	8.36581e+07	1.61134e+08	3.1061e+08	3.5601e+08	5.21477e+08	547121946	7.76195e+08	3473782714	4238134308	1338896904	2.93901e+08	2.76323e+07	3.31208e+07	1.42389e+07	5.94773e+06	0	0	0	0	0	0
P72968	697834	3.04418e+07	8.37205e+07	2.29019e+08	1.42476e+08	8.66878e+07	1.57293e+08	2.00991e+08	1.39947e+08	1.42229e+07	4.90225e+07	1.03067e+08	1.18575e+08	1.37584e+08	3.28314e+08	2.06381e+08	1.36923e+08	3.79951e+08	5.21542e+08	6.35846e+08	5.53623e+07	1.53426e+08	2.16432e+07	1.61919e+08	6.57257e+07	9.00825e+07	1.36531e+08	1.00336e+08	1.15472e+08	8.41605e+07	2.75339e+08	6.68766e+07	1.25068e+07	0	0	0	0	0	0	0	0	0	0	0	0
P72991	1.6197e+06	1.62874e+08	3.62892e+08	6.74552e+08	476014079	2.10161e+08	2.70662e+08	3.25667e+08	2.25255e+08	0	1.09234e+08	1.27133e+08	1.28598e+08	1.24336e+08	2.92748e+08	1.77942e+08	1.06628e+08	2.35151e+08	3.48958e+08	4.02263e+08	4.12077e+07	1.16949e+08	8.35287e+06	1.64958e+08	8.19324e+07	8.99959e+07	1.52005e+08	1.37896e+08	1.2096e+08	1.30919e+08	4.11625e+08	117402881	4.95938e+07	2.27383e+07	2.05877e+07	7.97738e+06	8.83086e+07	5.01261e+06	0	0	0	0	0	0	0
P73008	509445	1.06375e+08	4.01091e+08	8.77949e+08	6.1289e+08	2.24503e+08	2.29892e+08	2.77988e+08	1.92501e+08	1.2627e+07	5.3017e+07	9.16171e+07	1.18504e+08	1.13481e+08	1.5367e+08	1.00182e+08	4.21435e+07	1.10719e+08	1.35651e+08	1.44427e+08	1.89907e+07	3.1908e+07	0	6.12446e+07	2.19209e+07	3.53609e+07	9.8856e+07	9.47998e+07	3.05185e+07	4.42886e+07	2.16002e+08	2.79541e+08	0	0	0	0	0	0	0	0	0	0	0	0	0
P73019	952812	146123830	2.83904e+08	5.21931e+08	2.79455e+08	8.39214e+07	1.0035e+08	8.27641e+07	64594985	0	4.06713e+07	2.3594e+07	5.49032e+07	5.28839e+07	4.25142e+07	38494136	2.17719e+07	4.99992e+07	6.91282e+07	3.97941e+07	0	0	0	3.37201e+07	0	0	0	0	0	0	281561508	126223562	0	0	0	0	0	0	0	0	0	0	0	0	0
P73049	0	7.9135e+07	184115076	2.86665e+08	1.19601e+08	4.53335e+07	5.34224e+07	4.75947e+07	2.77839e+07	0	1.1006e+07	1.80613e+07	2.34331e+07	2.18461e+07	3.59175e+07	19244770	1.09886e+07	1.89051e+07	2.99783e+07	3.40264e+07	0	8.4837e+06	0	4.93439e+06	0	0	0	0	0	0	33431437	0	0	0	0	0	0	0	0	0	0	0	0	0	0
P73061	160518	6.62066e+07	1.4229e+08	2.52064e+08	1.49443e+08	5.76053e+07	9.15758e+07	1.14932e+08	6.01087e+07	4.92835e+06	2.59813e+07	3.39186e+07	3.86682e+07	4.20564e+07	6.70732e+07	3.83209e+07	2.42961e+07	6.11231e+07	8.40222e+07	9.59088e+07	1.22363e+07	3.48319e+07	0	5.75122e+07	9.19917e+07	336905870	386137199	1.47228e+08	95073528	6.24684e+07	2.1608e+08	1.02164e+08	3.39148e+07	1.15468e+07	1.46468e+07	0	9.88507e+06	5.12704e+06	2.88827e+06	0	0	0	0	0	0
P73068	311314	5.15408e+07	2.49e+08	5.70429e+08	4.362e+08	1.74747e+08	2.93767e+08	3.55006e+08	2.19076e+08	2.29843e+07	6.51589e+07	7.70981e+07	1.35542e+08	111871898	2.07143e+08	1.37708e+08	7.29716e+07	2.03202e+08	2.53928e+08	1.8766e+08	3.10159e+07	7.78836e+07	0	1.18222e+08	7.33469e+07	8.12067e+07	1.6603e+08	138659079	1.54812e+08	9.54343e+07	3.14833e+08	1.19885e+08	5.51749e+07	195668908	0	2.19527e+07	6.76156e+07	2.90191e+07	0	0	0	0	0	0	0
P73069	1.17847e+06	1.18075e+08	2.93952e+08	6.21461e+08	5.20699e+08	2.18817e+08	3.55933e+08	4.88233e+08	2.96418e+08	0	152657132	1.66829e+08	2.15647e+08	2.47988e+08	3.65707e+08	2.28737e+08	1.4277e+08	3.18641e+08	4.80967e+08	5.25824e+08	4.48593e+07	1.64207e+08	1.638e+07	2.40843e+08	1.16277e+08	1.75599e+08	2.69868e+08	216861744	204975880	187714371	521061039	1.99685e+08	8.5248e+07	6.47205e+07	2.70909e+07	6.25977e+06	0	0	0	0	0	0	0	0	0
P73093	475778	1.34464e+08	192297236	2.86295e+08	2.15444e+08	1.09482e+08	120319008	1.69171e+08	1.12441e+08	0	5.82561e+07	8.2027e+07	1.09088e+08	1.17074e+08	1.92062e+08	1.07042e+08	5.05059e+07	1.64037e+08	5.58341e+08	1594223490	719911472	3599046348	1472919829	24249760759	34366106214	52670201672	38061497802	11191657163	3864642652	1799783200	2951823572	1478324753	4.51397e+08	4.21096e+08	3.883e+08	8.47763e+07	2.29579e+08	1.93017e+08	1.23008e+08	0	3.86868e+07	0	2.0562e+07	0	0
P73098	572140	8.63391e+07	1.05577e+08	1.58274e+08	2.15469e+08	1.1107e+08	1.3579e+08	2.02232e+08	1.32451e+08	0	1.44721e+07	1.16176e+07	9.93423e+07	3.08822e+07	4.33435e+07	3.62478e+07	5.83216e+07	1.5833e+08	5.38316e+07	3.63966e+08	4252336	6.2898e+08	0	380330319	2.54727e+08	6.41248e+08	1165386846	9.65361e+08	544963669	2.79772e+07	4.2838e+08	1.08797e+08	6.78151e+07	3.02598e+07	2.98094e+07	1.47147e+07	1.40811e+08	8.29358e+07	1.5546e+07	0	0	0	0	0	0
P73103	2.06698e+06	3.02971e+08	4.31828e+08	5.34519e+08	266430989	1.11741e+08	1.6042e+08	1.6614e+08	1.41382e+08	0	4.99884e+07	6.43846e+07	6.2163e+07	6.54841e+07	1.03899e+08	6.06769e+07	3.94922e+07	9.72281e+07	1.21132e+08	9.68877e+07	0	2.47831e+07	0	5.60346e+07	3.02438e+07	35156469	5.67944e+07	4.37135e+07	6.11758e+07	5.14388e+07	1.23491e+08	6.56281e+07	1.72911e+07	9.28521e+06	8.6094e+06	0	2.28034e+06	0	0	0	0	0	0	0	0
P73173	707796	8.02231e+07	2.46274e+08	5.36808e+08	3.88094e+08	1.52876e+08	207357178	2.3594e+08	1.38977e+08	0	6.92902e+07	9.6337e+07	1.19584e+08	1.37569e+08	2.16913e+08	9.77333e+07	5.0851e+07	1.08035e+08	1.3602e+08	1.6478e+08	1.1252e+07	4.56969e+07	3.97228e+06	7.10569e+07	3.73492e+07	4.74492e+07	7.40798e+07	6.22491e+07	8.40056e+07	6.66453e+07	1.92324e+08	6.87537e+07	10663255	0	0	0	0	0	0	0	0	0	0	0	0
P73196	909603	3.75195e+08	7.13482e+08	8.65016e+08	3.40528e+08	1.06523e+08	1.24752e+08	131206218	9.54629e+07	0	4.60501e+07	5.47822e+07	5.32484e+07	6.27759e+07	8.52157e+07	4.56616e+07	2.12903e+07	6.21283e+07	8.40057e+07	8.83653e+07	2.56188e+06	1.72144e+08	4.35883e+06	4.97138e+07	5.50823e+07	8.88559e+07	1.50506e+08	1.32292e+08	152184034	9.47339e+07	3.55484e+08	365088439	1.35008e+08	5.41687e+07	1.96438e+07	5.54072e+06	6.74999e+06	4.49914e+06	0	0	2.80409e+06	0	0	0	0
P73203	4.38314e+06	1621890108	2475758360	3381581254	2127059280	7.5815e+08	1037638336	1172116482	8.04846e+08	3.99246e+07	4.06366e+08	5.10348e+08	6.84545e+08	7.39257e+08	1169669423	7.33591e+08	4.76846e+08	1304061395	2249778414	4570347308	1024896870	5703571902	1082458880	19035461109	33992478199	55569374310	29031331198	7539628118	3971952684	2904548019	4950017121	3906012733	3021020541	1946855851	1685532509	5.40027e+08	1403929478	605253070	309641888	0	1.77287e+08	0	2.00673e+08	2.00404e+07	0
P73204	2.99704e+06	6.17882e+08	8.86062e+08	934350992	6.44667e+08	2.09857e+08	288348225	3.52501e+08	2.4491e+08	0	8.82405e+07	1.72222e+08	2.08183e+08	192757219	2.7325e+08	1.79437e+08	9.44014e+07	2.62051e+08	6.16049e+08	1562115432	6.53252e+08	3530925250	4.81108e+08	4318162351	1739317108	3301310108	25489653503	33460808498	12068331778	2427580092	1718309177	1538914946	1183287929	1592791217	4726846438	1505968517	2326513423	6.42135e+08	3.60955e+08	0	2.95872e+08	7.9021e+06	6.41353e+08	2.34944e+07	8.51271e+06
P73207	1.26207e+06	6.1025e+08	4.684e+08	4.26367e+08	2.03632e+08	3.76308e+06	1.0857e+07	1.54221e+07	1.47818e+08	2.95095e+07	1.61856e+08	1.81833e+08	9.49628e+06	9.86465e+06	3.52969e+07	4.37152e+07	3.14515e+07	3.99754e+07	37309270	219530566	0	4.05707e+07	0	6.15078e+07	33654328	7.34281e+07	6.55189e+06	1.07246e+08	1.37651e+08	1.55915e+08	8.67092e+08	8.13332e+08	624200071	8.31318e+08	8.26794e+08	1.61171e+08	2.83559e+08	9.69414e+07	8.67959e+07	0	2.72571e+07	0	1.76065e+07	0	0
P73220	375858	5.45005e+07	1.34109e+08	3.21328e+08	1.17829e+08	5.40151e+07	3.65274e+07	5.82385e+07	4.51172e+07	0	8.30109e+06	1.03813e+07	3.61407e+07	1.13284e+07	2.61808e+07	1.23427e+07	9.78816e+06	3.18126e+07	4.09702e+07	5.01192e+07	0	1.01239e+07	0	0	0	0	0	0	9344685	0	3.42405e+07	0	0	1.77123e+07	3.35109e+07	4.00099e+06	0	0	0	0	0	0	0	0	0
P73222	413463	1.03871e+07	2.48729e+07	0	0	0	0	0	0	0	0	0	0	0	0	0	0	0	0	0	0	0	0	0	0	0	0	0	0	0	0	0	0	0	6.37006e+07	5.11337e+08	2296509005	256498871	2.86637e+07	0	0	0	0	0	0
P73282	1.2959e+06	3.43087e+07	3.42396e+07	5.91476e+07	4.97416e+07	2.03074e+07	3.39236e+07	5.48597e+07	5.12481e+07	4.41386e+06	2.09034e+07	28443780	4.88027e+07	5.70114e+07	8.66184e+07	6.42793e+07	4.00558e+07	1.02512e+08	1.23367e+08	1.41997e+08	1.209e+07	5.68129e+07	0	1.20745e+08	7.93883e+07	1.75042e+08	1645983180	22369995749	32367346339	6251435273	1162822591	2.23896e+08	1.01393e+08	6.28617e+07	2.08507e+07	5.11897e+06	0	8.75053e+06	6.17735e+06	0	0	0	0	0	0
P73290	385011	6.01443e+07	1.34711e+08	2.69511e+08	1.74186e+08	6.76098e+07	1.12336e+08	1.44365e+08	9.37964e+07	0	4.14643e+07	4.64883e+07	6.69541e+07	6.92361e+07	1.23066e+08	7.98504e+07	5.15152e+07	1.48966e+08	2.22544e+08	3.19123e+08	10900607	1.04851e+08	6.66795e+06	170939780	1.03297e+08	1.715e+08	2.79019e+08	2.82817e+08	5.86771e+08	3.52274e+08	3.53496e+08	5.8631e+08	3.2283e+07	2.51935e+07	9.84364e+06	0	0	0	0	0	0	0	0	0	0
P73293	1.38399e+06	1.83258e+08	1.61951e+08	3.27742e+08	1.20608e+08	4.20625e+07	5.51571e+07	7.20828e+07	6.32678e+07	0	4.52489e+07	5.05912e+07	3.44377e+07	4.01964e+07	6.0496e+07	2.94159e+07	5.1316e+06	7.74666e+07	1.14325e+08	1.36347e+08	3.24809e+07	1.42801e+08	4.56595e+07	8.63511e+08	8.82951e+08	2092427812	2650142026	1295402445	6.29269e+08	1.54907e+08	9.00702e+07	3.63714e+07	5.76546e+07	37139482	8.02565e+07	2.61851e+07	5.63493e+07	2.71207e+07	0	0	0	0	0	0	0
P73297	1.04602e+06	3.64817e+08	1089167319	2033142641	1298895292	4.16653e+08	6.70584e+08	7.32289e+08	4.53504e+08	0	2.61061e+08	2.88128e+08	3.36108e+08	3.22634e+08	5.75773e+08	3.44944e+08	2.03632e+08	5.67292e+08	919385944	1245021766	6.31619e+07	1.40194e+08	0	1.90603e+08	9.81189e+07	1.54287e+08	2.66572e+08	2.36465e+08	2.38328e+08	2.13336e+08	5.76122e+08	1.67096e+08	5.15453e+07	4.16967e+07	2.40619e+07	0	6.79046e+06	0	0	0	0	0	0	0	0
P73298	1.59337e+06	1.17669e+08	2.67383e+08	3.72015e+08	186262858	4.25767e+07	4.86939e+07	6.60477e+07	4.03008e+07	0	14872733	0	0	1.69593e+07	1.98146e+07	2.05211e+07	1.44726e+07	30588375	3.69537e+07	0	0	0	0	0	2.18103e+06	20469530	1.77249e+07	0	2.29721e+07	1.2514e+07	71157763	0	0	0	6.0504e+07	1.95927e+07	1.24937e+07	0	0	0	0	0	0	0	0
P73304	3.97535e+06	6.05935e+08	7.25725e+08	9.41751e+08	6.03779e+08	1.72592e+08	214607123	2.40231e+08	1.48938e+08	1.83353e+07	8.04324e+07	9.15293e+07	1.06551e+08	1.05405e+08	1.50392e+08	5.7381e+07	2.91359e+07	8.17546e+07	1.08217e+08	1.09001e+08	1.55346e+07	4.57675e+07	1.71458e+07	3.29502e+08	4.41923e+07	0	1.53124e+07	4.2149e+07	5.16772e+08	202239195	1.66592e+08	0	0	0	0	0	1.20848e+07	0	0	0	0	0	0	0	0
P73307	554643	1.02785e+08	2.45169e+08	1.87728e+08	1.14751e+08	43022940	5.07763e+07	4.97367e+07	2.856e+07	0	51497920	6.66261e+07	4.43096e+07	7.31688e+07	6.66307e+07	5.88956e+07	2.8959e+07	5.34077e+07	5.3257e+07	7.85479e+07	0	2.30502e+07	0	4.22582e+07	2.48231e+07	2.7865e+07	3.89928e+07	3.82903e+07	5.70659e+07	2.68509e+07	9.24219e+07	6.0471e+07	2.47329e+07	1.4458e+07	1.92145e+07	0	0	0	0	0	0	0	0	0	0
P73309	368229	0	1.60974e+07	7.17041e+07	2.54677e+07	0	1.16778e+07	6.51301e+06	11287215	0	0	0	0	0	6.40246e+06	3.72372e+06	0	1.54527e+07	0	1.5679e+07	0	0	0	6.56548e+06	0	0	0	0	0	0	0	0	0	0	0	0	7.33829e+06	0	0	0	0	0	0	0	0
P73313	202618	8.85801e+07	1.38063e+08	1.36559e+08	7.90819e+07	2.34e+07	49899392	5.7931e+07	3.68083e+07	0	1.24963e+07	1.70417e+07	2.24166e+07	2.54437e+07	4.6561e+07	2.37064e+07	9.36503e+06	2.02051e+07	1.25159e+07	4.41729e+07	0	1.17485e+07	0	0	1.37842e+07	0	0	0	0	0	0	0	0	0	0	0	0	0	0	0	0	0	0	0	0
P73314	1.44867e+06	5.43217e+08	7.67072e+08	9.67229e+08	4.82367e+08	1.54598e+08	1.27351e+08	1.80174e+08	161442533	0	7.09353e+07	5.94618e+07	7.26447e+07	7.14772e+07	1.69914e+08	6.49298e+07	5.67616e+07	5.13089e+07	1.35649e+08	1.0455e+08	0	4.78299e+07	0	8.21079e+07	4.19518e+07	8.02891e+07	1.18607e+08	9.07973e+07	8.11847e+07	5.45162e+07	1.00451e+08	6.72219e+07	2.66828e+07	2.45766e+07	2.60445e+07	4.16834e+06	8.93585e+06	4.31195e+06	3.18201e+06	0	4.25958e+06	0	0	0	0
P73317	1.4301e+06	6.78401e+07	1.41382e+08	2.19324e+08	1.17568e+08	3.84857e+07	4.99727e+07	5.65993e+07	2.82352e+07	0	1.73048e+07	4.31808e+06	1.82939e+07	2.31452e+07	4.2445e+07	2.76214e+07	14614857	2.9984e+07	4.3019e+07	3.77555e+07	0	1.23523e+07	0	0	0	0	0	0	0	0	0	0	0	0	0	0	0	0	0	0	0	0	0	0	0
P73318	1.13985e+06	1.0057e+08	1.73308e+08	345874740	158354667	5.63991e+07	7.12547e+07	6.38396e+07	4.38594e+07	0	1.78385e+07	25508297	2.93264e+07	2.80623e+07	4.5212e+07	2.20925e+07	9.18992e+06	2.32705e+07	2.53217e+07	2.65525e+07	0	0	0	0	6.50589e+06	0	1.02808e+07	0	1.64108e+07	1.30953e+07	4.65801e+07	2.18311e+07	0	0	0	0	0	3.76541e+06	0	0	0	0	0	0	0
P73319	558050	1.50879e+07	2.35683e+07	5.55474e+07	4.90131e+07	1.21026e+07	1.09068e+07	1.25465e+07	1.05498e+07	0	6.98488e+06	6.99594e+06	1.04009e+07	7.05673e+06	8.75205e+06	4.59676e+06	2.94128e+06	2.54856e+06	3.71498e+06	3.07873e+06	0	0	0	0	0	0	0	0	0	0	22203616	0	0	0	0	0	0	0	0	0	0	0	0	0	0
P73321	443038	1.87976e+07	2.46621e+07	7.79674e+06	1.72894e+07	1.02157e+07	2.37719e+07	2.84424e+07	0	0	1.01097e+07	2.4595e+07	8.41207e+06	2.27868e+06	2.8624e+07	4.29002e+07	0	3.63604e+07	3.91411e+07	35559598	0	6.50432e+07	0	85793530	1.05132e+08	1.89519e+08	7.29066e+08	11715356475	36525617345	11906638558	3734282390	2687943911	3351470994	4360074172	1364446926	6.27434e+07	5.51087e+07	0	0	0	0	0	0	0	0
P73334	741409	2.07851e+08	582646363	1179797330	8.74639e+08	3.28266e+08	4.40472e+08	508675096	3.08208e+08	2.39446e+07	2.01064e+08	1.89893e+08	2.34936e+08	297862060	4.04071e+08	2.38347e+08	1.49592e+08	3.65449e+08	588984589	7.54091e+08	5.24129e+07	9.94361e+07	7.85615e+06	1.22317e+08	5.15894e+07	7.22812e+07	1.07754e+08	9.19178e+07	1.52781e+08	7.47645e+07	2.25668e+08	583669796	4.75952e+07	3.0592e+07	1.29996e+07	0	0	0	0	0	0	0	0	0	0
P73348	823219	1.70689e+08	1.3884e+08	4.07335e+08	2.76682e+08	1.17707e+08	1.74061e+08	1.76309e+08	1.5966e+08	0	36221247	3.26153e+07	6.19994e+07	6.89802e+07	170208309	8.99337e+07	5.3404e+07	1.54637e+08	2.39637e+08	340823225	4.11555e+07	1.46254e+08	2.26708e+07	2.66569e+08	2.28937e+08	4.29862e+08	7.26679e+08	8.0411e+08	1658062474	5748811826	4764845878	11157457724	28837535781	11162841710	4216410629	2.4993e+08	2.09774e+08	4.20203e+07	9.21821e+06	0	0	0	0	0	0
P73389	1.54115e+06	0	4.61674e+06	2.37651e+07	5.91977e+06	1.22072e+06	0	1.86828e+06	0	0	0	0	1.45614e+07	1.31847e+07	0	1.4257e+07	0	1.31913e+07	1.50012e+07	8.48709e+06	0	3.42834e+06	0	0	0	2.00878e+06	0	0	0	0	0	0	0	0	0	0	0	0	0	0	0	0	0	0	0
P73409	2.26598e+07	6.33764e+08	4.43012e+08	889260880	3.43967e+08	5.714e+07	1.63643e+08	2.25717e+08	112811907	7.18498e+06	1.01943e+08	9.25378e+07	6.21357e+07	9.60136e+07	1.22511e+08	6.43353e+07	2.72571e+07	8.71264e+07	2.1921e+08	2.26193e+08	2.31965e+07	4.98428e+07	1.60874e+07	1.15524e+08	7.01778e+07	8.13979e+07	6.2771e+07	6.73348e+07	1.24896e+08	1.02731e+08	2.90843e+08	1.34386e+08	1.04956e+08	3.6811e+07	5.33112e+07	3.91661e+07	4.58306e+06	1.75114e+07	5.62654e+06	0	0	0	0	0	0
P73418	626371	7.51524e+07	7.89363e+07	2.12758e+08	1.30219e+08	7.10071e+07	5.57549e+07	1.35765e+08	9.96617e+07	0	1.28569e+07	1.30114e+08	1.15886e+08	1.33961e+08	1.90129e+08	1.68101e+08	8.85446e+07	2.86724e+08	5.19727e+08	7.35797e+08	4.05963e+07	3.03932e+08	2.60675e+07	7.15939e+08	559992665	8.23039e+08	1312433198	1382046897	1630773269	1453937401	4246942765	2477388865	2432077587	2832034152	1694692394	3.77802e+08	4.05687e+08	1.67939e+08	1.26969e+08	2.1201e+07	8.68141e+07	0	1.48149e+08	0	0
P73437	956860	1.10937e+08	333012978	581803018	4.23139e+08	1.15705e+08	2.74781e+08	3.11167e+08	1.57636e+08	1.44829e+07	7.57596e+07	1.06635e+08	1.31459e+08	1.86359e+08	3.06503e+08	160467389	8.85343e+07	2.94505e+08	392074168	4.83882e+08	4.05543e+07	130486302	1.3472e+07	1.80707e+08	7.53902e+07	1.13227e+08	1.61824e+08	1.40676e+08	1.30962e+08	1.40597e+08	451874690	1.93176e+08	8.16621e+07	9.69787e+07	6.77201e+07	9.86628e+06	9.2284e+06	0	0	0	0	0	0	0	0
P73440	533363	1.31845e+07	3.65777e+07	3.96709e+07	4.01439e+07	1.57696e+07	1.27753e+07	2.59112e+07	1.65795e+07	0	1.2949e+07	3.03745e+06	14196552	6.67897e+06	2.22161e+07	0	9.99452e+06	2.8454e+07	4.73314e+07	5.55173e+07	8.19436e+06	2.01853e+07	3.90773e+06	3.75124e+07	3.43097e+07	3.67392e+07	5.51738e+07	3.725e+07	44004303	3.91139e+07	6.00733e+07	6.05426e+07	2.69653e+08	1.23453e+08	3.49071e+07	4.36618e+06	8.46287e+06	0	0	0	0	0	0	0	0
P73456	638421	1.21722e+08	2.76166e+08	5.04894e+08	4.0621e+08	1.10354e+08	254438755	3.98671e+08	2.45498e+08	2.23025e+07	124212775	1.7979e+08	2.0142e+08	2.33996e+08	3.40013e+08	2.20446e+08	1.44271e+08	3.43212e+08	5.41118e+08	6.50245e+08	9.34501e+07	2.98836e+08	4.16618e+07	5.52663e+08	3.66418e+08	533872343	8.81735e+08	9.14268e+08	7.93527e+08	4.31618e+08	5.23744e+08	1.70004e+08	7.61341e+07	3.57687e+07	2.57594e+07	3.58949e+06	7.82068e+06	4.43015e+06	2.50129e+06	0	0	0	0	0	0
P73463	754647	1.425e+07	6.29785e+07	1.61622e+08	1.48683e+08	8.45183e+07	1.3077e+08	1.57515e+08	1.00216e+08	0	4.91968e+07	7.88485e+07	8.85151e+07	8.22862e+07	1.48481e+08	8.87465e+07	6.35443e+07	125007555	1.40227e+08	2.70702e+08	1.81871e+07	9.69524e+07	1.59724e+07	4.2086e+08	2.81197e+08	2.85368e+08	2.99511e+08	1.36382e+08	1.01959e+08	4.24167e+07	153200291	2.73605e+07	51219722	9.3863e+06	8.52959e+06	0	0	0	0	0	0	0	0	0	0
P73468	294564	2.81969e+07	6.46992e+07	127686069	7.41428e+07	1.44683e+07	3.52258e+07	2.68607e+07	2.49827e+07	0	0	6.8854e+06	1.68627e+07	1.46897e+07	2.14975e+07	1.55594e+07	4.76318e+06	3.53447e+07	6.21857e+07	5.58846e+07	3.43813e+06	2.10669e+07	0	2.0772e+07	0	2.16185e+07	0	0	0	0	1.66308e+07	0	0	2.96986e+07	7.01058e+07	4.47161e+07	2.85755e+07	0	0	0	0	0	0	0	0
P73505	997698	6.00491e+07	77018946	1.52299e+08	1.20725e+08	4.59076e+07	8.8244e+07	1.10786e+08	7.8129e+07	0	3.27266e+07	3.89506e+07	5.60135e+07	6.46932e+07	9.35608e+07	5.70506e+07	3.62378e+07	7.71255e+07	1.10219e+08	1.15092e+08	6.98673e+06	3.93356e+07	0	5.03733e+07	2.55802e+07	1.47153e+08	8.52351e+08	5.22579e+08	7.13381e+07	1.21097e+07	5.16958e+07	1.02291e+07	0	0	2.6911e+07	0	0	0	0	0	0	0	0	0	0
P73530	131841	8.56352e+07	2.48014e+08	3.98658e+08	3.26061e+08	1.46929e+08	236377956	2.73735e+08	1.93878e+08	0	8.95897e+07	1.55939e+08	1.83495e+08	2.24106e+08	3.48921e+08	1.97945e+08	1.13561e+08	2.88061e+08	4.14755e+08	5.68849e+08	4.27375e+07	2.97499e+08	1.48006e+07	574051288	2.76747e+08	6.83386e+08	1762028392	1171424148	9.04023e+08	5.71707e+08	8.54177e+08	3.46248e+08	1.51313e+08	9.82759e+07	6.34722e+07	0	2.22789e+07	8.45633e+06	5.9942e+06	0	0	0	0	0	0
P73652	565589	40766965	4.68638e+07	9.7502e+07	4.43668e+07	6.90957e+07	1.40296e+08	1.49168e+08	1.18781e+08	0	4.42036e+07	109719395	1.29177e+08	1.62981e+08	3.78107e+08	2.49049e+08	1.24318e+08	3.83618e+08	5.54754e+08	5.60886e+08	1.0488e+08	138699688	2.89629e+07	1.22984e+08	5.64195e+07	6.3873e+07	1.57239e+08	68071622	0	1.40048e+08	1.56177e+08	9.44572e+07	0	1.8962e+07	0	0	0	0	0	0	0	0	0	0	0
P73704	706637	1106139635	2443451118	4478521019	3198724454	2010771573	3586758532	4885628797	3602453786	3.68662e+08	1944014326	2741289836	3150531701	2437194862	3781339461	3213194478	2112963959	4049634290	6043138505	5566642936	7.49108e+08	2491449113	2.29636e+07	2176980946	1890187244	1703609082	2198261588	1280232933	1234285337	1336735656	3998067258	1116010409	4.7338e+08	4.13035e+08	2.11478e+08	1.23819e+08	1.21875e+08	8.73244e+07	2.31439e+07	0	1.59799e+07	0	9.71873e+06	0	0
P73735	591659	7.42355e+07	1.68077e+08	3.46346e+08	252083902	106166850	1.4822e+08	2.03881e+08	1.31184e+08	9.11692e+06	5.0728e+07	8.44493e+07	1.0446e+08	1.24106e+08	2.04831e+08	1.26177e+08	8.74115e+07	2.264e+08	3.18224e+08	3.4994e+08	3.75328e+07	101023406	8.62433e+06	1.19799e+08	5.72578e+07	7.08174e+07	1.14396e+08	6.37047e+07	9.65376e+07	6.97971e+07	3.32737e+08	4.38969e+07	0	0	5.01233e+06	0	0	0	0	0	0	0	0	0	0
P73742	414968	2.98382e+07	2.48855e+07	0	0	0	0	0	0	0	0	0	0	0	0	0	0	0	0	0	0	0	0	0	0	0	0	2.51193e+07	0	1.2176e+07	3.15042e+07	2.87326e+07	2.72281e+07	5.54987e+07	9.67305e+07	1.60346e+07	1.21832e+07	1.10341e+07	1.00679e+07	0	0	0	4.9746e+06	0	0
P73765	1.80649e+06	8.38385e+07	1.94793e+08	6.57336e+08	2.58061e+08	1.0477e+08	1.4799e+08	1.86526e+08	1.0752e+08	0	5.54742e+07	8.84754e+07	1.12804e+08	1.14073e+08	1.78781e+08	8.41898e+07	4.78779e+07	1.07999e+08	4.17937e+08	7.19455e+08	1.8361e+07	2.90089e+07	0	3.25885e+07	1.88781e+07	7.85854e+07	3.38446e+07	3.21797e+07	3.91059e+07	7.72504e+07	1.39058e+08	3.5719e+07	7.90345e+06	0	0	0	0	0	0	0	0	0	0	0	0
P73798	115743	5.41758e+07	7.92969e+07	1.17087e+08	6.51665e+07	2.27714e+07	4.22257e+07	2.53228e+07	1.76219e+07	0	9.20798e+06	1.4445e+07	1.65581e+07	2.02857e+07	2.48185e+07	1.54029e+07	0	2.35314e+07	2.57657e+07	2.24766e+07	0	4802863	0	0	0	0	0	0	0	0	0	0	0	0	0	0	0	0	0	0	0	0	0	0	0
P73801	339832	0	7.07544e+07	6.63789e+07	8.52011e+07	3.56415e+07	3.33896e+07	7.31799e+07	4.07067e+07	0	2.37548e+07	2.84354e+07	5.3108e+07	4.24429e+07	5.75423e+07	37971710	2.1918e+07	8.17093e+07	7.46221e+07	1.00945e+08	0	3.87586e+07	0	4.31941e+07	1.38509e+07	2.4226e+07	3.16306e+07	23863958	9.64429e+06	0	2.85515e+07	1.62179e+07	4.11849e+06	0	0	0	0	0	0	0	0	0	0	0	0
P73810	200314	6.92104e+07	1.57333e+08	1.97753e+08	1.15454e+08	4.05593e+07	5.13743e+07	6.60797e+07	3.98742e+07	0	2.42682e+07	2.95754e+07	4.01108e+07	4.75836e+07	7.44565e+07	4.56508e+07	2.66982e+07	6.83318e+07	9.98546e+07	1.09941e+08	1.05486e+07	3.30968e+07	3.3911e+06	4.68915e+07	2.3408e+07	3.32677e+07	140996169	3.49723e+07	1.06193e+07	7.4934e+06	3.633e+07	0	0	0	0	0	0	0	0	0	0	0	0	0	0
P73821	854750	2.52695e+08	619153096	1191800084	1030130114	4.69535e+08	868590916	1165678839	6.61892e+08	3.45184e+07	3.27164e+08	4.42949e+08	564205221	6.80887e+08	1112501277	627893459	3.75937e+08	8.9146e+08	1165282094	1192078206	8.55912e+07	2.78171e+08	2.21733e+07	2.95818e+08	1.31638e+08	1.59989e+08	2.93764e+08	2.79362e+08	2.09981e+08	263497966	8.17284e+08	2.79443e+08	1.11936e+08	7.27348e+07	6.78759e+07	0	7.55948e+06	0	0	0	0	0	0	0	0
P73862	349602	1.06788e+08	3.13685e+08	3.15482e+08	1.73441e+08	8.03441e+07	107362774	1.41381e+08	8.75292e+07	0	2.66157e+07	4.62814e+07	6.94385e+07	6.83675e+07	1.07046e+08	7.3214e+07	4.28634e+07	1.05856e+08	146510094	1.90807e+08	1.46567e+07	5.30532e+07	3.95518e+06	1.02858e+08	5.47859e+07	8.85853e+07	1.18847e+08	7.00522e+07	1.31111e+08	8.46572e+07	2.47167e+08	203364796	9.69716e+07	5.84469e+07	6.27665e+07	1.22786e+07	4.10591e+07	2.64755e+07	7.16166e+06	0	0	0	4.56115e+06	0	0
P73922	707667	2.24744e+07	8.25377e+07	188806717	7.6676e+07	4.83036e+07	4.41286e+07	6.23353e+07	1.16888e+08	0	4.53659e+07	6.64358e+07	7.77676e+07	1.18252e+08	1.87662e+08	9.6474e+07	5.9083e+07	1.87635e+08	3.0418e+08	3.14905e+08	4.03491e+07	1.4428e+08	2.04957e+07	3.957e+08	2.51867e+08	5.05048e+08	4477301189	17831912398	24347204032	13053553748	4133039931	1395799661	4.69254e+08	1.6701e+08	7.95928e+07	1.5745e+07	4.07868e+07	6.27252e+06	5.99268e+06	0	1.02869e+07	0	0	0	0
P73953	429632	3.28649e+08	9.01361e+08	2352058393	2066536849	1188103799	2154763131	3342421582	2130767894	1.24593e+08	8.11757e+08	8.7007e+08	1204343851	1444602096	2230604542	1134867168	7.81517e+08	1438666224	1744925031	1567829674	1.31824e+08	2.77692e+08	5.27136e+07	5.14649e+08	1.886e+08	2.17923e+08	4.13468e+08	4.04192e+08	5.22257e+08	4.33556e+08	1401602762	4.45334e+08	1.254e+08	4.5932e+07	3.34122e+07	1.11096e+07	1.58928e+07	0	0	0	0	0	0	0	0
P73954	863333	8.20395e+07	198770384	7.50919e+08	4.04577e+08	4.18181e+08	8.63103e+08	8.75576e+08	8.02394e+08	5.51654e+07	280648910	4.47642e+08	439119996	4.62999e+08	8.71447e+08	4.68954e+08	2.3197e+08	3.92279e+08	633404148	6.13164e+08	3.64984e+07	102483990	3.33586e+07	110055635	1.34765e+08	1.55268e+08	1.50639e+08	1.34437e+08	3.10505e+08	204969550	615112684	6.88835e+08	2416423293	7024342875	4438941735	6.81747e+08	4.49751e+08	1.71201e+08	7.80799e+07	8.86203e+06	0	2.93681e+06	3.2896e+07	0	0
P74060	105490	5.40143e+07	1.58213e+08	2.4021e+08	1.98192e+08	7.69117e+07	1.03498e+08	1.43155e+08	8.66424e+07	0	5.9232e+07	146521621	6.12719e+07	1.03356e+08	1.1204e+08	6.4743e+07	4.63538e+07	125146062	1.87477e+08	3.16719e+08	0	1.44175e+08	0	2.55921e+08	1.90386e+08	396468244	7.86354e+08	6.25555e+08	6.44543e+08	9.65085e+08	1573957381	6.80804e+08	1648622566	6027403528	6674667538	7.14058e+08	3.88691e+08	6.68986e+07	2.73488e+07	0	0	0	0	0	0
P74071	1.65023e+06	3.32994e+08	6.2023e+08	9.38156e+08	6.28627e+08	2.04027e+08	2.75423e+08	4.83134e+08	3.231e+08	3.50885e+07	168454989	2.09873e+08	1.89969e+08	2.89428e+08	4.74811e+08	2.72541e+08	1.85217e+08	4.15066e+08	6.34124e+08	7.23174e+08	5.77682e+07	3.40994e+08	4.57594e+07	4.49349e+08	2.54878e+08	2.39679e+08	2.74015e+08	1.18943e+08	3.18518e+08	173018618	2.31639e+08	1.55635e+08	7.24571e+07	6.51609e+07	5.24866e+07	1.93326e+06	1.44025e+07	950028	1.45646e+07	0	0	0	0	0	0
P74102	665887	2.47075e+07	2.5023e+07	1.46802e+07	0	5.17096e+06	3.46664e+06	0	0	0	0	0	0	0	9.18111e+06	0	0	0	0	0	0	0	0	0	0	11827768	1.59972e+07	2.78009e+07	3.89659e+07	5.02493e+07	1.32672e+08	5.41637e+08	17181888683	32378878687	7924345701	3.26794e+08	2.16286e+08	3.96947e+07	1.90674e+07	0	0	0	0	0	0
P74135	131897	4.70273e+07	9.112e+07	1.6944e+08	8.41499e+07	3.18229e+07	6.81911e+07	5.42534e+07	5.47442e+07	0	4.53334e+07	5.14967e+07	5.40024e+07	6.77465e+07	9.88301e+07	5.70919e+07	2.47624e+07	7.09095e+07	121875740	1.6051e+08	8.13074e+07	2.45551e+07	0	4.75941e+07	5.62389e+07	1.50941e+08	2.07728e+08	1.70576e+08	169165569	1.51507e+08	199461644	4.60179e+08	1782330975	1824742421	1406074466	5.60904e+08	1847237421	1568906223	1472917941	1.62676e+08	3923688871	7.45263e+08	7771943762	3.6192e+08	5.25242e+07
P74154	755036	1.034e+08	2.25392e+08	4.09264e+08	247298684	1.27733e+08	6.90244e+07	2.26599e+08	9.54399e+07	1.96591e+07	7.31964e+07	5.36628e+07	1.13432e+08	8.37507e+07	1.36184e+08	1.01276e+08	9.20162e+07	1.66858e+08	2.31634e+08	1.68999e+08	5.07307e+07	1.08719e+08	1.58883e+07	6.10773e+07	9.33998e+07	1.36981e+08	1.17124e+08	9.56826e+07	1.12906e+08	1.30421e+08	6.81499e+07	4.69157e+07	2.67997e+07	0	0	0	0	0	0	0	0	0	0	0	0
P74177	1.90457e+06	1.99516e+08	4.29538e+08	7.98626e+08	4.79088e+08	1.62943e+08	2.06838e+08	2.51993e+08	162763205	1.24043e+07	9.27057e+07	1.02671e+08	1.33156e+08	1.42481e+08	2.27622e+08	1.42255e+08	8.17202e+07	2.33285e+08	4.09097e+08	5.84205e+08	2.89743e+07	4.7458e+07	0	5.9669e+07	2.79371e+07	5.03516e+07	7.05155e+07	52303420	8.03529e+07	4.43372e+07	1.02177e+08	3.71065e+07	1.57561e+07	0	13858800	0	0	0	0	0	0	0	0	0	0
P74182	212470	1.60255e+07	2.52813e+07	6.33155e+07	3.66608e+07	1.99032e+07	4.16629e+07	3.84974e+07	2.46837e+07	0	796252	1.22026e+07	1.49857e+07	1.50001e+07	2.071e+07	1.37657e+07	6.11444e+06	1.16031e+07	16696634	1.43572e+07	0	3.17666e+06	0	0	0	0	1.76267e+07	0	0	4.25417e+06	1.99071e+07	0	0	0	0	0	0	0	0	0	0	0	0	0	0
P74189	241238	6.40475e+07	8.22367e+07	7.87494e+07	1.31618e+07	7.37128e+06	8.09853e+06	1.37771e+07	1.0916e+07	0	0	0	0	1.37719e+07	0	1.07472e+07	4.40973e+06	5.32125e+06	0	6.29665e+06	0	0	0	5.10842e+06	0	0	2.20677e+07	5.28793e+07	583536563	3.64606e+07	2.31611e+07	1.47453e+07	1.10266e+07	0	0	0	0	0	0	0	0	0	0	0	0
P74215	494701	3.92992e+07	9.22499e+07	1.62269e+08	1.33532e+08	5.75381e+07	83951503	9.88973e+07	5.60772e+07	5.05897e+06	2.66605e+07	2.98401e+07	5.02424e+07	6.08666e+07	9.59904e+07	5.08344e+07	4.41507e+07	1.00244e+08	1.46069e+08	1.98295e+08	2.71528e+07	9.37022e+07	1.27703e+07	1.84314e+08	1.47518e+08	2.06432e+08	4.49104e+08	3.87901e+08	4.85283e+08	4.46458e+08	794672903	2.42187e+08	8.14349e+07	41865063	2.54686e+07	8.75994e+06	0	0	0	0	0	0	0	0	0
P74226	0	1.77558e+08	3.33242e+08	566558434	3.24171e+08	1.26014e+08	1.6024e+08	1.78001e+08	7.90979e+07	0	5.34441e+07	8.02088e+07	7.00531e+07	1.89834e+07	1.15819e+08	8.00914e+07	3.02087e+07	6.94177e+07	1.01119e+08	7.54478e+07	0	4.78099e+07	0	7.58443e+07	2.32634e+07	1.11383e+07	7.5038e+07	5.88234e+07	8.59345e+07	6.6914e+07	121844311	6.9444e+07	1.00159e+08	2.29801e+08	7.32019e+07	1.60584e+07	0	0	0	0	0	0	0	0	0
P74227	2.31164e+06	1872699391	4199320831	7569908333	5570757804	2130937094	3197606118	3924689734	2398622033	1.47774e+08	1036915451	1260821903	1685769510	1752163123	2917096241	1963885724	1252942032	3051692932	3942210950	5929738151	6.17788e+08	2127000929	2.38074e+08	3675190713	2088719704	3823851658	8911118633	10845514308	25338824848	17736215251	14087158698	5472698301	2409506858	1711015973	3387328219	1.80606e+08	4.03285e+08	131426212	4.75706e+07	0	4.28067e+07	0	2.74053e+07	0	0
P74229	689440	7.94295e+07	1.13523e+08	1.51149e+08	1.91706e+07	4.59689e+07	5.48813e+07	5.99819e+07	4.66301e+07	0	0	0	3.63767e+07	4.01572e+07	8.24845e+07	4.02878e+07	1.94503e+07	5.72953e+07	9.64363e+07	1.31176e+08	0	1.17863e+08	6.05433e+07	7.30837e+08	1174942771	2128974252	3163908760	1324537418	7.01756e+08	2.23732e+08	6.11749e+07	3.03458e+07	3.72005e+07	2.29736e+07	32392825	1.44012e+07	1.88588e+07	2.44241e+07	1.49088e+06	0	0	0	0	0	0
P74230	3.28375e+06	1.53182e+08	227281359	2.39639e+08	129788139	4.69185e+07	6.71242e+07	2.86842e+07	5.69901e+07	0	6.91387e+07	83980399	4.6078e+07	76392860	8.07953e+07	3.91514e+07	0	0	3.2368e+07	0	0	0	0	0	0	0	0	0	0	4.06596e+07	1.17583e+08	6.90598e+07	0	0	0	0	0	0	0	0	0	0	0	0	0
P74275	960531	1.71956e+08	4.41146e+08	6.86844e+08	6.5265e+08	2.13911e+08	2.92951e+08	3.71218e+08	1.06943e+08	0	4.4941e+07	5.33577e+07	5.83101e+07	6.30436e+07	8.35773e+07	4.34493e+07	2.18747e+07	5.34928e+07	6.97244e+07	9.81708e+07	0	1.97972e+07	0	2.013e+07	1.77745e+07	4.55367e+07	3.52911e+07	2.05153e+07	1.09049e+08	1.36287e+08	2.46903e+08	2.70611e+07	0	0	0	0	0	0	0	0	0	0	0	0	0
P74296	611142	1.33954e+08	3.21107e+08	6.81088e+08	4.19759e+08	2.03591e+08	2.93854e+08	3.48819e+08	2.29798e+08	0	105729790	113310741	1.44221e+08	1.65246e+08	2.43068e+08	1.4025e+08	8.69762e+07	1.75951e+08	2.3719e+08	2.42339e+08	2.6662e+07	7.82028e+07	5.82901e+06	9.53274e+07	4.63263e+07	6.88467e+07	1.04671e+08	7.75637e+07	3.67392e+08	9.31574e+07	4.5372e+08	1.76936e+08	1.67908e+07	9.66591e+06	1.22036e+07	4.93762e+06	0	0	0	0	0	0	0	0	0
P74299	379753	72088447	1.7263e+08	355762832	235436093	8.8726e+07	1.20147e+08	1.36091e+08	8.06555e+07	0	3.31111e+07	4.11844e+07	48323955	4.86743e+07	6.30326e+07	3.3448e+07	1.57182e+07	3.71258e+07	4.16602e+07	5.04322e+07	4.78786e+06	1.31518e+07	0	1.21037e+07	2.70169e+08	6.65416e+06	1.45568e+07	1.75728e+07	9.65968e+06	1.49807e+07	7.49573e+07	0	1.43522e+06	0	0	0	0	0	0	0	0	0	0	0	0
P74314	1.02976e+06	1.19626e+08	2.71662e+08	5.1717e+08	3.50654e+08	1.02251e+08	1.80013e+08	1.75139e+08	1.02297e+08	0	5.39046e+07	6.26498e+07	6.43817e+07	9.33814e+07	1.76759e+08	9.5291e+07	4.2239e+07	194399164	2.93675e+08	3.79634e+08	2.36898e+07	9.7431e+07	2.45944e+07	2.25686e+08	1.34737e+08	2.42094e+08	3.94649e+08	4.36775e+08	4.25282e+08	6.26027e+08	1243465633	1169649690	1324694315	1455331820	5.14839e+08	0	1.71825e+07	1.33647e+07	1.03461e+07	0	0	0	0	0	0
P74338	247528	3.86862e+07	119121575	3.32893e+08	1.70203e+08	1.01541e+08	1.00361e+08	1.95557e+08	8.44759e+07	0	4.46004e+07	8.2849e+07	1.0601e+08	1.2779e+08	1.23597e+08	1.2779e+08	7.82688e+07	2.47128e+08	3.52812e+08	5.31799e+08	7.16132e+07	2.32355e+08	5.00349e+07	4.06821e+08	2.98447e+08	5.79848e+08	1010959338	1655667580	1984583212	1002749412	1099717975	2.53772e+08	100893131	7.40524e+07	51995385	8.89224e+06	2.00922e+07	3.573e+06	0	0	0	0	0	0	0
P74344	375869	221656845	4.9423e+08	9.17259e+08	6.2989e+08	2.31916e+08	3.49238e+08	4.34763e+08	2.62837e+08	0	8.99167e+07	1.18004e+08	1.81282e+08	1.82151e+08	3.25969e+08	1.87921e+08	9.95926e+07	2.66249e+08	4.2023e+08	4.68047e+08	30267405	1.42858e+08	9.64716e+06	3.42217e+08	2.5754e+08	5.7964e+08	1289364810	1403696157	1962622012	1003834208	1275098252	8.92389e+08	3.39098e+08	1.33846e+08	7.15369e+07	6.21954e+06	8.41487e+06	7.11099e+06	0	0	0	0	0	0	0
P74367	611261	2.26789e+08	5.04911e+08	1108482362	5.92683e+08	5.47764e+08	9.66017e+08	9.57782e+08	5.47717e+08	4.04961e+07	1.52738e+08	220413778	3.63478e+08	4.26376e+08	6.83749e+08	4.22101e+08	2.54474e+08	6.18629e+08	9.09254e+08	8.33757e+08	1.09933e+08	2.35315e+08	3.29994e+07	3.4042e+08	2.57362e+08	3.82113e+08	6.40038e+08	603521896	808116062	6.62699e+08	1651145955	8.41157e+08	4.99577e+08	1.82382e+08	7.23744e+07	1.41936e+07	2.24646e+08	205701562	5.53193e+07	0	0	0	0	0	0
P74390	1.31208e+06	2.16553e+08	6.49669e+08	1576681121	1770736543	6.7624e+08	1144255233	1434647909	8.55574e+08	2.75694e+07	2.7129e+08	3.85416e+08	5.37903e+08	7.03541e+08	1101121551	6.7831e+08	4.46942e+08	1210827402	1602641091	1834372348	1.18178e+08	4.34085e+08	2.5223e+07	4.95391e+08	2.28834e+08	3.54764e+08	1244976827	932745099	7.65299e+08	5.5974e+08	1756263034	5.49657e+08	1.30886e+08	3.64252e+07	1.68594e+07	3.96837e+06	0	0	0	0	0	0	0	0	0
P74421	1.45373e+06	3.14215e+08	7.52248e+08	1259197679	1011935375	4.25243e+08	652866849	874917821	6.03057e+08	2.80811e+07	3.15487e+08	4.26552e+08	5.64127e+08	7.15406e+08	1257675356	8.05633e+08	5.32873e+08	1482506440	2718974671	3324394113	3.2662e+08	1298786473	1.4694e+08	2409941595	1241127949	1654057107	2189833574	1621319760	1589492836	1179983201	5320348955	16661149462	9500576183	2377134184	6.39904e+08	5.54867e+07	1.0228e+08	2.203e+07	8.76103e+06	0	0	0	0	0	0
P74423	880498	6.2019e+07	1.45921e+08	3.21756e+08	1.91762e+08	7.14337e+07	8.68517e+07	1.12215e+08	6.93595e+07	0	3.23211e+07	3.5397e+07	2.90781e+07	4.00971e+07	4.11784e+07	2.33128e+07	1.52599e+07	3.62045e+07	5.0465e+07	4.93074e+07	4.58379e+06	8.47517e+06	0	1.9501e+07	8.79947e+06	1.74623e+07	2.42001e+07	1.30454e+07	2.15838e+07	2.14503e+07	3.12281e+07	1.21077e+07	19320157	0	0	0	0	0	0	0	0	0	0	0	0
P74429	2.01712e+06	8.29401e+07	1.88184e+08	3.35512e+08	2.06193e+08	8.60789e+07	145495504	1.86079e+08	1.30551e+08	19337047	7.57582e+07	7.65163e+07	1.06928e+08	1.84493e+08	3.01813e+08	1.72926e+08	1.35507e+08	2.78603e+08	466394625	4.87654e+08	3.38283e+07	8.73105e+07	1.74481e+07	162938061	5.82487e+07	7.77885e+07	1.10503e+08	9.1074e+07	8.38416e+07	4.87145e+07	2.47026e+08	4.88794e+07	2.16025e+07	7.17041e+06	1.91001e+07	0	0	0	0	0	0	0	0	0	0
P74466	885310	1.17617e+08	2.34821e+08	2.76011e+08	3.31344e+08	1.28914e+08	1.80823e+08	2.15884e+08	1.41496e+08	0	7.47666e+07	6.96074e+07	1.16915e+08	1.29041e+08	1.8072e+08	1.17392e+08	7.3549e+07	1.74585e+08	2.49723e+08	3.22193e+08	5.13927e+07	1.19774e+08	1.8873e+07	217092825	1.37932e+08	1.68761e+08	3.91663e+08	4.37968e+08	8.7294e+08	1141106469	1645267888	9.08934e+08	4.61436e+08	3.26495e+08	2.45304e+08	1.91062e+07	2.19802e+07	1.11914e+07	0	0	0	0	0	0	0
P74490	488489	7.62336e+07	1.87901e+08	423974407	2.97708e+08	1.04599e+08	1.6608e+08	2.27545e+08	1.32077e+08	0	4.70931e+07	5.99162e+07	1.09361e+08	1.11278e+08	3.23641e+08	2.06455e+08	1.3575e+08	401595102	5.22153e+08	701294312	3.94279e+07	1.81578e+08	8.24121e+06	3.42022e+08	2.06848e+08	3.7637e+08	4.85167e+08	4.50448e+08	3.01761e+08	2.64126e+08	503779844	133552992	4.33754e+07	6.94612e+07	8.75878e+06	0	0	0	0	0	0	0	0	0	0
P74510	1.89738e+06	5.1837e+08	1307497377	1880625121	7.87803e+08	2.20035e+08	3.08116e+08	3.4681e+08	3.23602e+08	0	1.69564e+08	2.44067e+08	3.30292e+08	3.483e+08	8.56061e+08	5.17217e+08	2.24203e+08	4.48841e+08	6.60831e+08	700854724	4.33025e+07	117066230	5.3168e+06	126945793	4.24823e+07	8.19878e+07	1.44775e+08	1.12979e+08	1.26495e+08	1.34067e+08	3.16402e+08	1.50045e+08	3.23105e+07	28590001	2.25692e+07	6.55821e+06	1.3182e+07	5.70696e+06	0	0	0	0	0	0	0
P74518	2.45162e+06	3.62849e+08	7.83416e+08	1207648397	6.88897e+08	257011916	395764433	387801918	2.31868e+08	0	1.07209e+08	164547248	1.29762e+08	2.08175e+08	3.51232e+08	2.1027e+08	109293208	2.91867e+08	4.14627e+08	5.87161e+08	2.38448e+07	1.73022e+08	2.09887e+07	2.97902e+08	2.17705e+08	347238501	5.12693e+08	4.27758e+08	3.30806e+08	1.65493e+08	5.05364e+08	665882374	936246976	2546469273	2307012640	4.83877e+08	7.20263e+08	2.19393e+08	1.50303e+08	0	7.31313e+07	0	5.22341e+07	0	0
P74521	1.145e+06	9.63173e+07	2.13799e+08	367356925	2.44746e+08	8.64756e+07	1.26664e+08	1.53654e+08	1.0813e+08	9.97275e+06	5.61525e+07	6.30997e+07	6.48193e+07	9.97279e+07	1.53063e+08	1.1135e+08	6.34934e+07	1.80165e+08	2.43925e+08	2.52493e+08	2.11096e+07	4.7024e+07	4.84568e+06	7.5999e+07	3.63191e+07	4.74147e+07	6.50492e+07	2.67429e+07	5.74077e+07	7.78449e+07	2.01017e+08	5.30533e+07	10169227	1.64644e+07	1.16273e+07	0	4.90086e+06	0	0	0	0	0	0	0	0
P74535	1.3751e+06	3.38273e+07	8.23434e+07	1.39566e+08	1.03835e+08	3.20583e+07	50704508	6.02004e+07	2.5816e+07	0	19580072	2.28311e+07	2.64303e+07	3.63164e+07	5.1893e+07	3.13258e+07	6.30748e+07	4.86194e+07	7.7353e+07	9.03334e+07	6.42959e+06	2.75331e+07	0	1.00746e+08	5.46738e+07	6.65218e+07	1.11208e+08	5.72519e+07	6.15638e+07	2.36859e+07	7.73227e+07	2.23651e+07	18320730	9.30345e+06	0	0	0	0	0	0	0	0	0	0	0
P74540	314207	1.73234e+07	4.68071e+06	0	0	0	0	0	0	0	0	0	0	0	0	0	0	0	0	0	0	0	0	0	0	0	0	0	0	0	0	73002238	0	0	0	0	3.60265e+07	1.81273e+07	0	0	0	0	0	0	0
P74564	2.50864e+06	6.73424e+08	1633727130	2994755972	1812788002	9.10634e+08	1345888600	1657385275	1121168725	5.81549e+07	3.33192e+08	4.95081e+08	4.99682e+08	5.8746e+08	8.30402e+08	5.35146e+08	2.53176e+08	6.65394e+08	8.92219e+08	9.5476e+08	7.81351e+07	2.75429e+08	6.97023e+07	3.61448e+08	119851899	4.88757e+08	5.02336e+08	6.15989e+08	216347445	2.08731e+08	7.49425e+08	3.72469e+08	263717907	8.93276e+07	6.56143e+07	1.68112e+07	0	1.07278e+07	7.93869e+06	0	0	0	0	0	0
P74607	2.36112e+06	4.1095e+07	7.87186e+07	9.64892e+07	3.44872e+07	1.99927e+07	2.36151e+07	2.62885e+07	1.12482e+07	0	0	1.59016e+07	2.6667e+07	4.41248e+07	7.89517e+07	4.21637e+07	1.98084e+07	2.11923e+07	58301122	4.83962e+07	0	9.90027e+06	0	0	0	0	1.8261e+07	1.90563e+07	2.83024e+07	2.42347e+07	167218333	118839848	61792028	0	0	0	1.22311e+08	4.66928e+07	2.93292e+07	0	3.69563e+07	0	3.04942e+06	0	0
P74625	1.17568e+06	4.3545e+08	8.53655e+08	1335826916	8.18893e+08	3.29706e+08	4.88447e+08	4.89153e+08	326446651	0	1.52464e+08	1.835e+08	2.23607e+08	2.85553e+08	3.90921e+08	1.95656e+08	1.42746e+08	6.01401e+08	5.02477e+08	5.86613e+08	7.86485e+07	2.06314e+08	3.05436e+07	3.97728e+08	2.10503e+08	4.10361e+08	6.20008e+08	6.67219e+08	8.12243e+08	7.23622e+08	1966533625	2720003948	4418875667	1457276945	7.62376e+08	1.38639e+08	2.32277e+08	8.47268e+07	4.0082e+07	0	1.23623e+07	0	9.33239e+06	0	0
P74630	623559	116811250	2.89076e+08	5.04262e+08	334452228	1.19095e+08	1.59061e+08	1.959e+08	1.30219e+08	0	5.75912e+07	7.92219e+07	9.63339e+07	9.15718e+07	1.42619e+08	7.98426e+07	4.62666e+07	9.64188e+07	1.2411e+08	146885090	1.04203e+07	4.19364e+07	0	2.31115e+08	3.23793e+08	6.37098e+08	3.98328e+08	1.72672e+08	1.15225e+08	4.22571e+07	1.98092e+08	8.26031e+07	1.45995e+07	0	0	0	0	0	0	0	0	0	0	0	0
P74646	793709	1.53702e+08	3.27714e+08	4.87458e+08	3.01624e+08	9.78579e+07	126136070	1.43929e+08	7.40574e+07	0	2.52953e+07	3.32751e+07	4.61266e+07	4.7541e+07	7.75813e+07	4.3079e+07	2.72587e+07	7.1163e+07	1.00396e+08	1.07837e+08	7.71138e+06	2.66732e+07	0	1.99482e+07	8.9695e+06	2.31358e+07	2.08871e+07	0	42404782	30311361	8.78135e+07	0	7.23074e+06	0	0	0	0	0	0	0	0	0	0	0	0
P74690	440317	14849977	2.61544e+07	4.32726e+07	2.35799e+07	0	25092803	1.75885e+07	3.25604e+07	0	0	6.66196e+06	1.46941e+07	1.31877e+07	1.69836e+07	1.41129e+07	1.35262e+07	2.53798e+07	3.31076e+07	2.7163e+07	0	9.90479e+06	0	6.04718e+07	8.2336e+07	6.72888e+08	5072087602	5740316128	1893858334	2.65337e+08	5.74015e+07	1.36906e+07	0	0	0	0	0	0	0	0	0	0	0	0	0
P74720	1.38947e+06	4.26382e+08	902030728	2012234212	825766686	5.9428e+08	8.74317e+08	8.75346e+08	607884235	46972738	1.41088e+08	229351517	283925513	3.34084e+08	573730191	3.3762e+08	1.86655e+08	4.5786e+08	625946511	7.7269e+08	7.43119e+07	2.71691e+08	8.51815e+07	6.48564e+08	5.09467e+08	9.77942e+08	2181582487	3073401965	6757800177	6873536122	2658341068	6.73245e+08	1.48641e+08	0	5.69823e+07	0	8.99301e+06	1.63894e+07	0	0	0	0	2.57109e+06	0	0
P74737	0	1.42035e+08	3.72849e+08	6.55303e+08	3.91629e+08	1.27317e+08	1.84304e+08	2.2637e+08	1.34982e+08	0	6.28131e+07	5.79342e+07	7.21025e+07	1.0169e+08	1.81918e+08	8.59405e+07	4.14071e+07	6.51048e+07	1.67213e+08	2.62946e+08	1.07065e+07	5.64394e+07	9.38124e+06	7.30149e+07	8.51079e+07	1.05422e+08	1.92731e+08	1.54122e+08	1.70549e+08	1.33476e+08	2.55606e+08	1.47227e+08	9.11099e+07	5.98354e+07	3.74199e+07	1.54295e+07	24832153	6.83397e+06	3.66869e+06	0	0	0	0	0	0
P74789	368966	6.55407e+07	6.68293e+07	1.17142e+08	3.27384e+07	6.78695e+06	9.90062e+06	0	1.36803e+07	0	8.61755e+06	9.48446e+06	9.37299e+06	0	0	0	0	0	0	9.80922e+06	0	0	0	1.22828e+07	9.98201e+06	1.5813e+07	4.07275e+07	8.07713e+07	5.05575e+08	4.01938e+08	576727098	3.05506e+08	9.59445e+07	6.5972e+07	2.47758e+07	4.21279e+06	0	0	0	0	0	0	0	0	0
P77961	1.10802e+06	2.04166e+08	4.4676e+08	8.12069e+08	5.00948e+08	1.19643e+08	1.37269e+08	2.71942e+08	1.25766e+08	9.73224e+06	6.5175e+07	7.09726e+07	111727239	113969192	3.52713e+08	1.41308e+08	2.74911e+08	7.25824e+08	8.48625e+08	2402941841	2792016745	18514147677	9.50072e+08	3629986815	3.82901e+08	1.8928e+08	1.88524e+08	105170153	8.59836e+07	3.48152e+07	1.73059e+08	1.72642e+07	30747007	2.20134e+07	1.6827e+07	0	0	0	0	0	0	0	0	0	0
P77964	1.92135e+06	8.65409e+07	1.30808e+08	1.62254e+08	8.10934e+07	8.40781e+07	5.64395e+07	8.43054e+07	5.58121e+07	0	5.62522e+07	3.85951e+07	8.48182e+07	4.55407e+07	9.27505e+07	7.13781e+07	4.96591e+07	8.63267e+07	1.15525e+08	1.33711e+08	0	2.97683e+07	0	0	0	2.4023e+07	2.904e+07	4.59091e+07	0	3.76057e+07	5.50121e+07	0	0	0	0	0	0	0	0	0	0	0	0	0	0
P77965	607908	3.65173e+08	9.05877e+08	1768926606	1274637442	4.63523e+08	6.56228e+08	7.74632e+08	4.62352e+08	2.14781e+07	2.29566e+08	2.69969e+08	3.77505e+08	4.01194e+08	6.98301e+08	4.43327e+08	2.95789e+08	8.31639e+08	1380018723	1946114927	1.37339e+08	460849813	2.26761e+06	8.91482e+07	5.35877e+07	7.77862e+07	1.27009e+08	9.22427e+07	1.95197e+08	9.53106e+07	3.45293e+08	5.46868e+07	9.62158e+06	2.21485e+07	1.69824e+07	0	0	0	0	0	0	0	0	0	0
P77973	802503	1.62233e+08	3.92971e+08	5.37953e+08	4.34711e+08	1.66697e+08	2.41811e+08	2.61454e+08	1.70058e+08	1.39669e+07	8.38994e+07	9.61221e+07	1.23896e+08	1.46862e+08	2.57648e+08	1.47203e+08	8.58757e+07	2.14409e+08	3.10518e+08	3.17326e+08	2.45106e+07	1.33038e+08	1.2063e+07	2.62573e+08	1.30307e+08	2.8922e+08	7.30385e+08	5.64931e+08	5.34005e+08	4.71129e+08	1287356384	722327522	2.39009e+08	87519859	1.45284e+08	6.61612e+06	1.73116e+07	9.77033e+06	6.90592e+06	0	7.75965e+06	0	0	0	0
P80505	1.04055e+06	8.5809e+08	1913724557	3137643786	2319329337	877381549	1314227877	1630814538	9.51378e+08	1.11989e+08	3.72425e+08	5.36078e+08	5.16067e+08	8.30909e+08	1168857694	7.18209e+08	4.44515e+08	1149168611	1722507775	4852295268	9.56222e+08	2062123720	1.21324e+08	1863194324	1412791456	3384347879	8565481825	7633057651	4457164553	2010356477	3246474148	2701944971	2154033565	1282839865	4.80371e+08	5.12634e+07	1.0548e+08	4.75044e+07	2.07149e+07	0	3.06291e+06	0	0	0	0
P80507	662583	0	3.82854e+06	6.92229e+06	0	0	2.59315e+06	0	0	0	0	0	0	0	0	2.29635e+06	0	0	0	8.76422e+06	0	0	0	7.28538e+06	0	2.41613e+07	4.70796e+07	3835240664	20752143249	6961660115	1687169111	3.47353e+08	7.56255e+07	4.33979e+07	2.19024e+07	0	0	0	0	0	0	0	0	0	0
Q01950	0	1970539212	2822113839	3699546304	2311684544	1026023472	1501662322	1838351025	1146040101	0	5.58728e+08	6.49935e+08	8.16595e+08	888774017	1354617781	485179717	4.44259e+08	1024310799	1468012434	1544110726	1.96322e+08	6.19859e+08	8.04595e+07	9.61656e+08	7.14507e+08	1069297225	1964598302	10064674542	31896086516	10780441134	3758352680	3358932154	3031043012	3281755438	3577839811	6.16432e+08	8.60835e+08	3.24461e+08	1.9837e+08	1.307e+07	1.17534e+08	0	1.5391e+08	0	0
Q01951	2.42395e+06	3.97025e+08	6.17534e+08	8.69749e+08	441861262	2.50945e+08	4.27993e+08	4.98434e+08	3.64756e+08	2.65934e+07	1.19583e+08	2.41667e+08	2.99878e+08	345359840	6.02295e+08	3.63487e+08	2.32468e+08	5.68342e+08	8.09418e+08	1158514408	1.6794e+08	5.54677e+08	9.96105e+07	1396516022	1261916775	2306788871	7514185059	61173050469	120682000000	87266565013	112161000000	123445000000	144475000000	155447000000	120460000000	28444596216	18660369699	2994509952	8.75011e+08	3.13186e+07	2.4269e+08	2.26873e+07	1.22561e+08	1.0776e+07	0
Q01952	3.65844e+06	1757982300	3128888297	4782280078	2081920004	1427477695	2367985560	2586202909	1843764814	0	5.31103e+08	8.59236e+08	1105700496	1298472753	2267881798	1467342556	7.6712e+08	2244279398	3474391225	3656856998	3.97245e+08	1375340170	2.23273e+08	2269275524	1766606534	3052542774	8429574228	44176469629	110165000000	67180698025	79609489765	125264000000	109187000000	62159497003	28909203427	3921284806	4441330571	1493753319	4.82172e+08	0	6.04632e+07	0	6.74279e+07	0	0
Q05972	3.07126e+06	3.67367e+08	1033596400	2320782426	1720374340	8.29652e+08	1502656790	1942837550	1256895596	8.44264e+07	7.05605e+08	1033534301	1315651525	1504682402	2189429114	1354176144	7.41769e+08	1669243151	2202858110	2602456472	2.30352e+08	680557291	1.13935e+08	1284106686	8.37651e+08	1499966959	2898686477	2876658247	2195451017	1170167572	5933287095	1124328593	2.59762e+08	1.72562e+08	1.76606e+08	1.96808e+07	3.72359e+07	7.34221e+06	10139681	0	4326510	0	0	0	0
Q46363	859672	6.0024e+07	1.12618e+08	1.67086e+08	1.15782e+08	4.39997e+07	7.84082e+07	9.0845e+07	4.70046e+07	0	2.92095e+07	2.57709e+07	4.25314e+07	6.54774e+07	9.20722e+07	5.03586e+07	2.42785e+07	5.45468e+07	8.09553e+07	1.08265e+08	1.09303e+07	3.17906e+07	3.59416e+06	5.25373e+07	3.68538e+07	7.03025e+07	2.464e+08	1.8879e+08	9.07547e+07	4.16157e+07	5.66206e+07	9.40747e+06	0	1.39861e+07	1.16056e+07	0	7.25272e+06	6.5204e+06	9.87171e+06	0	0	0	0	0	0
Q54714	1.28807e+06	3139970551	5916372029	9776007483	7561856070	3453764203	6086039295	8162442418	5347239965	262161574	2328888288	3358150322	4300139202	5536858837	9121708237	6291715405	4401627626	12311752394	22625902858	37750372981	7013648436	39552397739	9576318805	77536972061	84992139683	92215618382	89854191855	74464079816	95382214308	88912880386	130691000000	104040000000	93755083803	61029967269	34131565708	3878284220	4167625128	1039348883	4.518e+08	1.84124e+08	1.89995e+08	8.18053e+07	7.78392e+07	4.8922e+07	4.49414e+07
Q54715	4.05799e+06	7.95352e+08	1243856574	2932984074	9.47892e+08	5.72801e+08	12060473839	15304855726	8084781390	7.56449e+07	2.97975e+08	3618738543	6.36622e+08	7.18634e+08	5604721880	3408887525	1800963620	3102828065	6478679230	17783516385	5235004891	24238415108	9692361677	66347907450	90495663755	114248000000	116697000000	87127774538	106068000000	58487159926	139476000000	106681000000	76510005226	89064915773	40947608296	3257600145	1709606549	5.98647e+08	1.58104e+08	4.85283e+07	3.5977e+07	1.33568e+07	4.8513e+07	2.59486e+06	0
Q55087	903215	1.42441e+08	3.54582e+08	6.41465e+08	489303126	1.6237e+08	3.035e+08	3.40836e+08	2.16575e+08	0	5.4519e+07	1.00958e+08	8.59174e+07	177212771	2.80391e+08	1.63297e+08	1.05602e+08	2.571e+08	4.61155e+08	6.18117e+08	5.08955e+07	1.82663e+08	1.38302e+07	3.18421e+08	1.57588e+08	2.10471e+08	3.14356e+08	221778617	2.91812e+08	2.30113e+08	6.08296e+08	2.73165e+08	1.71641e+08	1.29875e+08	2.80983e+07	1.34809e+07	2.29885e+07	1.18921e+07	8.65341e+06	0	1.23064e+07	0	8.46056e+06	0	0
Q55160	1.27914e+06	7.80945e+07	1.72449e+08	3.23469e+08	2.09504e+08	7.18332e+07	9.02716e+07	1.18629e+08	6.19401e+07	0	1.87309e+07	1.87855e+07	4.24553e+07	3.9159e+07	7.76528e+07	3.98862e+07	2.77936e+07	7.37703e+07	1.02607e+08	8.64096e+07	0	2.15993e+07	0	2.57e+07	0	2.76312e+07	5.243e+07	4.92593e+07	4.25156e+07	1.61265e+07	1.48947e+08	35464718	18404120	1.70031e+07	2.1364e+07	0	0	0	0	0	0	0	0	0	0
Q55176	5.02673e+06	1374811961	3934250773	5526391574	3890694904	1677056802	2695015348	3696457197	2278730123	6.07606e+08	1576185369	1985149925	2487862394	2613470945	3191654248	1916279871	1152479960	2279641771	2859510253	2833401288	248078933	7.05454e+08	6.42581e+07	7.1525e+08	2.99648e+08	4.20984e+08	7.96051e+08	7.41357e+08	7.91224e+08	6.91788e+08	1674973804	5.1338e+08	1.62567e+08	7.33392e+07	9.7819e+07	0	0	0	0	0	0	0	0	0	0
Q55195	1.22721e+06	159367170	3.44061e+08	6.75579e+08	405024907	1.43654e+08	2.07486e+08	248175527	152523494	0	6.62556e+07	85220806	1.21768e+08	1.1852e+08	2.14288e+08	1.33506e+08	7.31042e+07	2.08993e+08	2.9203e+08	3.84835e+08	2.91735e+07	9.32612e+07	1.19103e+07	256255528	1.42923e+08	2.36826e+08	3.7424e+08	3.84289e+08	3.69365e+08	3.76196e+08	7.84407e+08	5.64835e+08	1112123556	1420993571	7.28915e+08	5.92272e+07	6.67605e+07	1.84127e+07	8.5935e+06	0	0	0	0	0	0
Q55200	320532	6.28356e+07	185558057	369064212	3.03724e+08	1.64048e+08	2.33391e+08	3.37387e+08	211344433	2.18734e+07	9.94269e+07	9.14102e+07	1.54187e+08	2.03919e+08	409430284	2.31583e+08	1.26425e+08	3.48725e+08	6.36217e+08	643124049	5.60295e+07	2.07286e+08	1.45105e+07	1.93734e+08	1.43393e+08	1.72457e+08	1.58752e+08	1.33718e+08	139216560	191054709	3.57899e+08	77496136	43089498	3.49152e+07	3.66566e+06	0	0	0	0	0	0	0	0	0	0
Q55201	115341	0	0	0	0	0	0	0	0	0	0	0	0	0	0	0	0	0	0	0	0	0	0	0	0	1.40768e+06	0	0	0	0	2.07144e+08	9.1877e+08	605644113	1.14428e+08	20036663	0	0	0	0	0	0	0	0	0	0
Q55274	0	2918009670	5301159757	7106957165	1699874697	9.82319e+08	8.9203e+08	1062595123	1215050127	1.82355e+08	5.72434e+08	1003824470	1197404060	1317418978	1968052973	1878715569	1126738990	2774510183	5117282809	5542150757	5.28094e+08	1591602933	2.004e+08	2805829629	1466058542	1668264034	1755238674	1697197480	1187348422	1384387764	2889972695	1016230636	3.05991e+08	1.5184e+08	9.7273e+07	2.24226e+07	3.83653e+07	2.71661e+07	1.98886e+07	0	1.42758e+07	0	0	0	0
Q55318	807058	5.06515e+07	120300548	2.26933e+08	3.42708e+08	7.6871e+07	1.1348e+08	136685681	6.1164e+07	0	3.90409e+07	3.53561e+07	4.27446e+07	4.9457e+07	9.13818e+07	5.65141e+07	2.48457e+07	9.28845e+07	4.73135e+08	1170406571	2.20101e+08	1353726499	6.75517e+08	16178147276	3599023282	1226225448	7.15697e+08	2.47263e+08	1.54076e+08	1.98206e+08	5.94157e+08	1446633042	1582158274	531487364	1.59956e+08	1.65107e+07	3.67751e+07	1.05488e+07	5.42007e+06	0	0	0	0	0	0
Q55356	303731	451453474	6.90807e+08	2878649979	2216246104	6.59448e+08	1607568325	1866104863	1016448452	1.37106e+08	6.25787e+08	7.0224e+08	1282323165	1466131400	1114307089	8.4999e+08	2.94801e+08	7.6948e+08	6.68295e+08	1738953119	9.37684e+07	4.86639e+08	8.41768e+07	5.10768e+08	6.51001e+08	4.61334e+08	1357288714	5.87775e+08	927347672	1064248031	2373205098	1203358081	7.58062e+08	7.74817e+08	9.50396e+08	3.36302e+08	4.23738e+08	8.67836e+07	3.3173e+07	0	1.07409e+07	0	0	0	0
Q55374	766625	7.53992e+07	1.0145e+08	1.78279e+08	1.10654e+08	3.7281e+07	4.86543e+07	5.45062e+07	2.5327e+07	0	1.05804e+07	1.25528e+07	1.51699e+07	1.51278e+07	2.21142e+07	1.44659e+07	5.29854e+06	1.69183e+07	2.12039e+07	2.70611e+07	0	6.70641e+06	0	8.12267e+06	0	0	0	2.29298e+06	1.03667e+07	1.13695e+07	3.5045e+07	8.49282e+06	0	0	0	0	0	0	0	0	0	0	0	0	0
Q55404	199569	4.38856e+07	1.16304e+08	589729057	5.05525e+08	5.61875e+07	122591471	1.64862e+08	8.24187e+07	0	3.43788e+07	5.72895e+07	8.22509e+07	7.14022e+07	1.311e+08	9.28997e+07	5.74514e+07	1265210440	1109161247	7.67445e+08	2.58177e+07	9.04497e+07	7.42099e+06	1.38678e+08	7.47145e+07	7.20408e+07	1.10295e+08	8.58764e+07	2.44103e+08	6.05283e+07	1.17408e+08	3.07617e+07	9.99037e+06	9.67718e+06	8.2887e+06	0	4.10341e+06	0	0	0	0	0	0	0	0
Q55432	700797	55682355	6.33233e+07	1.15658e+08	8.3639e+07	3.06513e+07	44122697	5.77763e+07	3.377e+07	0	2.08444e+07	2.25023e+07	2.87803e+07	3.16005e+07	4.53825e+07	2.71789e+07	1.56939e+07	3.89028e+07	0	0	0	0	0	0	0	0	0	70076002	0	0	122157612	184189061	209771880	0	0	0	0	0	0	0	3.76711e+06	0	0	0	0
Q55436	1.15809e+06	2.17104e+08	3.45369e+08	4.26923e+08	1.59483e+08	5.427e+07	7.1333e+07	7.87447e+07	5.69313e+07	0	2.39387e+07	2.67776e+07	2.77226e+07	2.92212e+07	5.34611e+07	2.84993e+07	1.45204e+07	2.79841e+07	5.6007e+07	5.95283e+07	4.82428e+06	2.11832e+07	0	5.38316e+07	4.38151e+07	3.42539e+07	1.05325e+08	9.99412e+07	1.99432e+08	1.91248e+08	4.45923e+08	7.68769e+07	2.17844e+07	1.05935e+07	1.10252e+07	0	3.07074e+06	1.89e+06	0	0	0	0	0	0	0
Q55445	515082	1.78673e+08	5.27191e+08	1151364101	7.68878e+08	2.5376e+08	3.26844e+08	3.75591e+08	224899504	1.36601e+07	1.11562e+08	1.34054e+08	1.56606e+08	138177022	2.24923e+08	1.20732e+08	6.93737e+07	1.45925e+08	1.83809e+08	5.29862e+08	1.63665e+07	4.79736e+07	5.95375e+06	6869530590	1483902924	7.33664e+07	1.06376e+08	8.71886e+07	1.12227e+08	4.70614e+08	272709796	7.41817e+07	1.82006e+07	8305532	34808849	0	0	0	0	0	0	0	0	0	0
Q55448	482563	2.7367e+07	5.75541e+07	9.74817e+07	7.35816e+07	2.83894e+07	3.87007e+07	3.8634e+07	2.74903e+07	0	1.39652e+07	1.57558e+07	2.12872e+07	2.89134e+07	4.57268e+07	2.33942e+07	1.35229e+07	3.19211e+07	5.16605e+07	5.2812e+07	7.14966e+06	1.6802e+07	0	3.80384e+07	1.02206e+07	2.22667e+07	3.24109e+07	2.6111e+07	1.202e+07	2.53344e+07	8.02476e+07	1.21196e+08	6.55002e+08	6.54464e+08	1.76747e+08	8.99139e+06	7.66838e+06	0	0	0	0	0	0	0	0
Q55460	119164	2.7093e+07	1.13448e+08	2.32846e+08	2.14857e+08	9.48125e+07	1.55452e+08	2.0628e+08	1.39036e+08	11677410	6.00854e+07	8.3086e+07	9.7649e+07	1.18165e+08	1.81161e+08	122899106	8.33724e+07	2.19378e+08	2.93331e+08	3.97406e+08	2.71765e+07	103705568	7.66158e+06	1.035e+08	5.00062e+07	5.47857e+07	1.42221e+08	1.27848e+08	8.31172e+07	85500257	2.13899e+08	8.31823e+07	1.21505e+08	9.85763e+07	2.45386e+07	0	0	0	0	0	0	0	0	0	0
Q55467	358284	9.8096e+07	1.18026e+08	6.51808e+08	1.65824e+08	7.41749e+07	8.57901e+07	74810406	4.53018e+07	0	39650047	5.82545e+07	2.10922e+07	6.31689e+07	1.02834e+08	5.11328e+07	2.57842e+07	1.30224e+08	2.69409e+08	3.03912e+08	2.36038e+07	5.47443e+07	0	1.0107e+08	4.69924e+07	2.93369e+08	8.93349e+07	67301412	9.45229e+07	1.0783e+08	2902764684	3.07749e+08	2.90375e+08	2.1687e+08	1.10503e+08	1.7634e+07	4.17413e+07	2.36333e+07	1.17311e+07	0	0	0	0	0	0
Q55505	946972	8.0384e+07	1.61294e+08	2.74771e+08	1.80221e+08	5.89865e+07	6.26434e+07	9.62078e+07	4.83755e+07	0	2.33766e+06	1.49915e+07	2.09707e+07	2.03392e+07	3.05118e+07	1.282e+07	1.2777e+07	2.55228e+07	2.71392e+07	2.26576e+07	0	148793261	0	0	0	0	0	0	0	68519357	3.43778e+07	8.12411e+06	0	0	0	1.46623e+07	5.05801e+07	0	0	0	0	0	0	0	0
Q55514	371704	5.37121e+07	1.88093e+08	418400101	2.45601e+08	1.0163e+08	9.692e+07	1.1189e+08	8.34472e+07	1.25232e+07	5.97098e+07	7.92424e+07	9.09646e+07	9.91753e+07	1.62141e+08	1.24296e+08	6.86597e+07	1.27879e+08	2.32834e+08	3.60853e+08	3.57225e+07	1.27754e+08	1.12612e+07	2.76454e+08	1.27319e+08	2.96946e+08	4.66252e+08	4.96053e+08	5.30136e+08	5.4134e+08	1046280314	1347183035	7.22267e+08	247990011	7.97588e+07	7.88563e+06	7.18061e+06	1.04175e+06	0	0	2.24517e+06	0	0	0	0
Q55522	869685	4.51422e+07	1.02565e+08	2.83989e+08	2.37129e+08	1.06796e+08	1.54678e+08	2.14433e+08	1.32314e+08	1.037e+07	5.75434e+07	6.47603e+07	6.98734e+07	193837990	1.02226e+08	4.9958e+07	2.86475e+07	3.33177e+07	2.67308e+08	5.63177e+07	5.85733e+06	1.15003e+07	0	1.82746e+07	5.67476e+06	1.97072e+07	1.92905e+08	546869067	2.16983e+08	5.1287e+07	1.04349e+08	7250500	0	0	0	0	0	0	0	0	0	0	0	0	0
Q55527	385429	6.02499e+07	1.95796e+08	3.36272e+08	2.39232e+08	6.98157e+07	7.18136e+07	8.99278e+07	4.94457e+07	0	1.75566e+07	2.84231e+07	2.36022e+07	3.00999e+07	6.35444e+07	1.39582e+07	0	2.58821e+07	2.34645e+07	3.19022e+07	0	9.61786e+06	0	2.50222e+07	1.68223e+07	5.36097e+06	1.74835e+07	7.44678e+06	1.25763e+07	0	5.16529e+07	8.82771e+06	0	0	6.19112e+07	9.65347e+06	0	0	2.77769e+06	0	0	0	0	0	0
Q55544	5.78824e+07	3898956533	6088021994	9296698791	5881985888	2100193368	2964935424	4210380790	2240977565	1.54153e+08	8.71021e+08	9.63816e+08	1159258091	1239355247	1912758122	1044818958	5.82427e+08	1399353301	2006789999	2022869983	161650450	5.53211e+08	5.41249e+07	7.47268e+08	518599721	6.55977e+08	1019662977	1137528669	1219040364	1383214126	4222903221	2487822270	1373771220	1398460651	875672810	1.90165e+08	3.89283e+08	178552015	1.03971e+08	1.03375e+07	7.58806e+07	0	1.14568e+08	3.64191e+06	0
Q55589	493317	4.58014e+07	1.26137e+08	2.89721e+08	1.63476e+08	64908099	8.46783e+07	109566378	8.46039e+07	5.61566e+06	3.26356e+07	4.56611e+07	6.29979e+07	9.19353e+07	1.40687e+08	8.34737e+07	5.58407e+07	1.70057e+08	2.37884e+08	2.80645e+08	1.89124e+07	6.78525e+07	0	1.05985e+08	3.88176e+07	5.61644e+07	7.9609e+07	5.62237e+07	1.17749e+08	7.55653e+07	2.23832e+08	147979211	6.4835e+07	7.28039e+07	3.88312e+07	2.65126e+06	0	0	0	0	0	0	0	0	0
Q55610	1.10227e+06	6.9668e+07	1.69026e+08	3.36734e+08	2.84597e+08	115720358	1.78822e+08	2.38403e+08	1.33491e+08	0	5.88582e+07	6.31205e+07	8.54358e+07	9.27656e+07	1.47554e+08	8.07922e+07	44530177	1.09893e+08	1.46464e+08	1.44041e+08	8.61459e+06	3.04518e+07	0	2.84829e+07	1.33171e+07	1.92685e+07	2.26303e+07	2.08785e+07	5.1509e+07	1.58237e+07	9.80285e+07	50864368	4.55142e+07	0	0	0	0	0	0	0	0	0	0	0	0
Q55662	778454	1.10745e+08	4.1574e+08	934133390	774223760	388922696	6.16663e+08	6.89055e+08	3.70776e+08	3.29504e+07	1.74809e+08	2.3534e+08	3.16046e+08	3.51532e+08	5.5464e+08	3.49406e+08	1.9847e+08	446993856	5.85965e+08	6.31478e+08	6.25028e+07	1.74089e+08	2.21224e+07	2.38771e+08	1.29006e+08	196184975	3.31439e+08	2.81577e+08	2.81269e+08	201367125	5.53035e+08	2.20386e+08	209798494	6.28944e+07	4.96565e+07	7.72964e+06	9.90647e+06	3.08539e+06	0	0	0	0	0	0	0
Q55664	750113	6.85493e+07	2.48525e+08	4.70653e+08	3.85939e+08	1.28278e+08	2.24974e+08	3.16167e+08	2.12384e+08	1.3066e+07	9.03995e+07	1.13333e+08	191222155	1.80122e+08	3.76975e+08	2.40871e+08	1.42613e+08	4.12207e+08	6.21634e+08	1000590371	9.60184e+07	3.06199e+08	3.36898e+07	5.28085e+08	6.16285e+08	12095552606	38772218467	14934480112	3809614514	1175184925	1243754745	9.69409e+08	9.64197e+08	7.52595e+08	3.70445e+08	3.73326e+07	6.39421e+07	2.38633e+07	7.09853e+06	0	0	0	0	0	0
Q55665	1.24239e+06	161365809	4.35955e+08	8.73006e+08	7.32084e+08	3.20355e+08	5.39952e+08	8.51668e+08	472654557	1.94038e+07	1.85946e+08	3.25623e+08	4.74954e+08	5.97875e+08	1009518746	700086396	446704134	1140323098	1567073367	2087245602	118688591	607071666	1.80329e+07	7.30986e+08	323918921	4.1435e+08	5.90858e+08	5.84269e+08	2108312602	4567628499	2370035326	6.29068e+08	2.0342e+08	1.18198e+08	5.99897e+07	0	1.73336e+07	9.7761e+06	0	0	0	0	0	0	0
Q55700	1.13813e+06	9.96624e+07	3.61606e+08	6.93054e+08	441868396	1.40464e+08	3.03802e+08	3.04669e+08	2.22121e+08	7.52101e+06	9.10671e+07	1.07015e+08	1.79098e+08	1.90198e+08	273185787	1.71595e+08	7.55692e+07	2.50203e+08	2.69381e+08	366999135	3.4788e+07	1.02846e+08	1.08104e+07	8.72226e+07	5.93753e+07	7.91973e+07	1.29011e+08	1.08743e+08	154404476	2.29647e+08	3.96696e+08	8.40492e+07	2.92802e+07	3.46532e+07	2.91609e+07	7.79818e+06	7.09558e+06	2.5684e+07	0	0	0	0	0	0	0
Q55707	4.33769e+06	9.38667e+08	1017958194	1402453008	7.84973e+07	5.40265e+07	1.3396e+08	9.85362e+07	9.13339e+07	0	1.4862e+07	2.31307e+07	2.51173e+07	19071755	3.16979e+07	1.1572e+07	8.1683e+06	1.44738e+07	2.55299e+07	29067814	0	0	0	1.43458e+07	3.74159e+07	8.25859e+07	2.44801e+08	177525962	8.57016e+08	5.12569e+08	8.11919e+08	1.53959e+08	5.224e+07	2.32856e+07	1.08871e+07	0	0	0	0	0	0	0	0	0	0
Q55716	817702	4.72368e+07	9.68581e+07	1.40017e+08	1.6274e+08	4.51366e+07	6.97047e+07	9.08097e+07	7.15369e+07	0	3.69815e+07	4.49704e+07	4.85529e+07	4.85982e+07	8.65965e+07	7.53905e+07	4.28181e+07	9.01916e+07	1.6353e+08	1.9038e+08	2.49978e+07	9.12494e+07	9.38928e+06	1.87144e+08	4.17855e+07	7.94317e+07	1.44423e+08	1.01717e+08	1.17156e+08	1.10746e+08	1.31809e+08	5.36968e+07	1.86845e+07	17070706	0	0	0	0	0	0	0	0	0	0	0
Q55744	214265	1.00019e+08	2.7864e+08	5.86296e+08	5.18628e+08	2.29255e+08	352436212	4.06283e+08	2.1823e+08	0	1.0729e+08	1.72268e+08	2.0233e+08	2.33618e+08	4.2766e+08	2.76279e+08	1.87048e+08	4.77129e+08	6.81067e+08	8.66109e+08	9.31131e+07	3.05875e+08	2.91771e+07	3.7157e+08	1.81353e+08	2.40844e+08	2.40887e+08	2.41844e+08	284894142	5.16437e+08	1003580444	625821366	2.66659e+08	1.08747e+08	3.36404e+07	1.58352e+06	0	0	0	0	0	0	0	0	0
Q55770	697914	1.04377e+08	217871756	3.45705e+08	2.42306e+08	9.93612e+07	1.31153e+08	1.78945e+08	1.32547e+08	0	5.1674e+07	7.65119e+07	8.03728e+07	9.19796e+07	1.32304e+08	7.07918e+07	3.70472e+07	5.22115e+07	9.28712e+07	1.02338e+08	1.17988e+07	2.70154e+07	3.6398e+06	1.86448e+08	2.35379e+08	4.55435e+08	2.98295e+08	1.27976e+08	7.54791e+07	5.23588e+07	1.18367e+08	8354528	0	0	0	0	0	0	0	0	0	0	0	0	0
Q55776	462125	7.8965e+07	1.6683e+08	4.62027e+08	4.61105e+08	170118775	2.29413e+08	2.69784e+08	1.27823e+08	0	6.37857e+07	7.28481e+07	106623447	8.89719e+07	1.31235e+08	6.18425e+07	2.80991e+07	6.98515e+07	9.0408e+07	9.57605e+07	0	1.92692e+07	0	2.11266e+07	1.1283e+07	2.848e+07	7.33393e+07	8.45777e+07	9.22176e+07	1.28582e+08	2.25747e+08	5.59654e+07	3.03543e+07	1.51773e+07	0	0	0	0	0	0	0	0	0	0	0
Q55778	955061	1.50545e+07	6.76965e+07	1.37975e+08	113411939	3.84307e+07	107705544	1.49031e+08	1.03764e+08	0	5.15988e+07	8.28209e+07	1.12905e+08	133606908	2.76889e+08	200224011	1.2974e+08	3.17348e+08	431097997	5.79053e+08	7.32939e+07	1.938e+08	0	2.54854e+08	1.33922e+08	1.65178e+08	2.74753e+08	3.13377e+08	5.65835e+08	8.51361e+08	4.05275e+08	8.16292e+07	0	0	0	0	0	0	0	0	0	0	0	0	0
Q55794	1.39836e+06	6.59848e+07	1.39404e+08	2.39729e+08	1.48139e+08	5.05568e+07	7.05044e+07	8.4106e+07	5.738e+07	0	3.15825e+07	2.51759e+07	4.74362e+07	3.76437e+07	6.17384e+07	4.62453e+07	2.9387e+07	7.64234e+07	1.16378e+08	146497255	1.51778e+07	5.78209e+07	9.0031e+06	1.1281e+08	6.6813e+07	1.06656e+08	1.52222e+08	100544918	7.83773e+07	52838839	1.65041e+08	5.45253e+07	3.25187e+07	6.70426e+07	6.90171e+07	4.28688e+06	4.66295e+06	0	0	0	0	0	0	0	0
Q55799	762864	4.064e+07	1.08979e+08	1.85801e+08	1.64307e+08	5.1272e+07	5.23728e+07	7.14524e+07	3.73604e+07	0	1.66875e+07	2.1567e+07	2.00983e+07	2.14203e+07	3.70911e+07	1.61367e+07	8.64036e+06	1.99365e+07	2.60748e+07	3.79156e+07	0	7534304	0	6.56561e+06	4.57187e+06	4.93856e+06	1.09594e+07	0	19269745	9.27204e+06	5.33677e+07	9.41881e+06	0	0	0	0	0	0	0	0	0	0	0	0	0
Q55823	184441	2.32456e+07	3.9013e+07	7.20538e+07	6.73673e+07	1.66865e+07	1.35352e+07	5.59336e+07	3.80716e+07	0	1.24355e+07	1.96471e+07	1.85125e+07	1.59193e+07	2.77368e+07	1.95655e+07	0	23666180	1.63943e+07	2.4837e+07	0	0	0	0	0	0	7382033	0	0	1.6256e+07	5.44982e+07	1.14384e+07	46575087	2.66898e+07	3.98876e+06	2.7671e+06	0	0	0	0	0	0	0	0	0
Q55848	1.3763e+06	1.43333e+08	3.13691e+08	4.90707e+08	2.31448e+08	1.03858e+08	1.38366e+08	1.31097e+08	9.34395e+07	0	1.38289e+07	1.88945e+07	4.12631e+07	6.2444e+07	9.53407e+07	4.13382e+07	1.85959e+07	7.02595e+07	9.08153e+07	1.29585e+08	4.42386e+06	2.42463e+07	0	3.62701e+07	4.74548e+06	0	0	0	2.15172e+07	0	8.15673e+07	3.99784e+07	0	0	0	0	2.91555e+06	0	0	0	0	0	0	0	0
Q55898	838029	3.75994e+07	1.05134e+08	2.18235e+08	156053015	6.48306e+07	112453550	1.48261e+08	9.66506e+07	5.75188e+06	3.84372e+07	3.98602e+07	7.4532e+07	7.68821e+07	1.05471e+08	6.52659e+07	4.63535e+07	111980628	1.5337e+08	1.90737e+08	1.65931e+07	6.05886e+07	5.54314e+06	1.30833e+08	1.13892e+08	2.30955e+08	5.21813e+08	5.65186e+08	5.10982e+08	1.88463e+08	1.27623e+08	2.32383e+07	0	0	0	0	0	0	0	0	0	0	0	0	0
Q57038	617149	1.09979e+08	2.52651e+08	2.69262e+08	3.22479e+08	201369242	4.24066e+08	6.3991e+08	4.95603e+08	0	2.36923e+08	299458658	6.06292e+08	6.84916e+08	1886864521	1264196917	7.5183e+08	1981083766	2804714439	3228356496	3.01105e+08	5.27283e+08	11664030	7.50905e+08	3.30424e+08	265540638	5.08767e+08	5.79776e+08	6.36071e+08	4.08124e+08	1033639089	2.37085e+08	8.52599e+07	2.49129e+08	1.89414e+07	0	0	3.68216e+06	0	0	0	0	0	0	0
Q57310	0	2.70726e+07	7.85709e+07	136253329	9.59614e+07	3.16931e+07	4.61026e+07	5.02786e+07	3.30384e+07	0	5.53541e+06	1.87041e+07	2.73755e+07	4.30939e+07	7.68112e+07	4.93555e+07	3.02086e+07	9.54904e+07	1.28436e+08	159176039	8.53636e+06	4.24278e+07	0	5.00603e+07	2.43346e+07	2.68084e+07	8.10071e+07	3.05499e+07	3.17219e+07	2.25192e+07	6.68181e+07	10090267	1.27499e+08	0	0	0	0	0	0	0	0	0	0	0	0
Q59987	598649	4.34368e+07	9.59464e+07	1.44529e+08	1.27519e+08	5.5952e+07	7.05873e+07	1.03441e+08	4.4172e+07	0	3.00829e+07	3.46441e+07	5.00586e+07	4.04121e+07	1.08551e+08	7.38879e+07	4.73037e+07	1.15176e+08	1.85865e+08	2.50193e+08	2.56176e+07	1.11071e+08	1.84737e+07	2.04264e+08	139637733	2.14227e+08	2.95424e+08	4.72414e+08	5.1119e+08	5.3775e+08	1441957018	5.57312e+08	198346359	1.6817e+08	112540039	2.24969e+07	5.13042e+07	2.99262e+07	2.27854e+07	0	1.30343e+07	0	1.24881e+07	0	0
Q6YRT3	939183	1.9626e+08	4.73927e+08	7.30872e+08	315150528	1.18984e+08	1.4695e+08	1.20076e+08	7.11023e+07	0	3.11472e+07	3.41275e+07	40041804	4.0239e+07	5.85661e+07	3.06653e+07	1.89151e+07	4.48218e+07	5.95752e+07	7.02211e+07	0	2.46798e+07	0	2.63557e+07	1.41013e+07	8.105e+07	6.0407e+08	2.37598e+07	4.32544e+07	4.2239e+07	1.38427e+08	5.18318e+07	3.58721e+07	1.52173e+07	7.32525e+06	0	0	0	0	0	0	0	0	0	0
P14835	0	7.70567e+08	2512958951	6688148715	2849095064	2624139470	4687413416	3937644991	3698278260	1.73648e+08	6.98008e+08	1514647546	1319872332	1767820498	2779532927	1456907562	7.79488e+08	1995962126	2506019191	2483831512	1.84803e+08	4.57531e+08	5.46924e+07	6.93768e+08	3.98937e+08	616931601	1048540881	8.39775e+08	932144065	7.42094e+08	2886157385	1365357554	308182599	2.31287e+08	9.51362e+07	1.37887e+07	0	0	0	0	0	0	0	0	0
P15729	0	1.04383e+07	1.11053e+07	6.34041e+06	7.77183e+06	2.00741e+07	6.02489e+06	1.42267e+07	1.00261e+07	0	6.52278e+06	1.59503e+07	1.08153e+07	1.97845e+07	4.40491e+07	1.82941e+07	1.53971e+07	3.69361e+07	6.34975e+07	7.20428e+07	1.69327e+07	31717085	9263000	34388620	1.26211e+07	1.27704e+07	7.50963e+06	1.47253e+07	0	0	7.35215e+06	0	0	0	0	0	0	0	0	0	0	0	0	0	0
P19125	0	2.47526e+07	4.13712e+07	1.95627e+08	9.17628e+07	5.78318e+07	9.15141e+07	1.2135e+08	1.02689e+08	0	4.71909e+07	4.76653e+07	7.20242e+07	1.0362e+08	1.68426e+08	9.80113e+07	5.41316e+07	1.52691e+08	2.27941e+08	2.78255e+08	2.16833e+07	8.18276e+07	1.94228e+07	2.17295e+08	2.09945e+08	3.62199e+08	1027701642	1472628838	1701961137	8.77262e+08	1018423814	1246072065	1225599493	4.33113e+08	1.15929e+08	1.5579e+07	2.50792e+07	6.97664e+06	0	0	0	0	0	0	0
P20170	0	1.0856e+07	2.0786e+07	6.826e+07	4.26545e+07	2.29098e+07	3.83065e+07	5.53345e+07	3.48781e+07	0	1.64597e+07	1.57143e+07	3.21204e+07	3.09983e+07	6.03847e+07	4.32353e+07	3.36857e+07	6.1548e+07	7.26224e+07	9.83328e+07	7.6218e+06	4.07412e+07	0	4.9658e+07	2.51403e+07	6.34938e+07	1.5003e+08	2.41009e+08	243935355	1.26289e+08	1.20938e+08	6.38024e+07	9.95343e+06	0	0	0	0	0	0	0	0	0	0	0	0
P22040	0	1.14248e+07	2.02567e+07	5.19644e+07	2.22175e+07	8.6732e+06	1.23635e+07	1.55357e+07	1.12892e+07	0	0	6.45212e+06	8.97894e+06	1.0574e+07	1.9997e+07	1.07752e+07	1.17865e+07	2.2124e+07	3.63192e+07	2.24477e+07	0	0	0	0	0	0	0	1.31658e+07	0	0	0	0	0	0	0	0	0	0	0	0	0	0	0	0	0
P22358	0	9.67492e+07	2.19119e+08	5.50899e+08	5.21327e+08	2.12897e+08	3.34778e+08	4.57614e+08	2.73547e+08	2.00948e+07	1.38197e+08	1.51474e+08	2.37036e+08	2.58269e+08	4.32225e+08	264056336	1.6384e+08	4.10947e+08	6.93408e+08	1138044941	2.35787e+08	2017768334	1.55818e+08	1297263229	8.71853e+08	2084547460	4343638589	3817148969	2967876702	1072420319	1276803457	2.73344e+08	1.56358e+08	5.44909e+07	4.84633e+07	6.6033e+06	1.54496e+07	8.0894e+06	0	0	0	0	4.24549e+06	0	0
P26290	0	7.49548e+07	1.66936e+08	2.82496e+08	2.84946e+08	1.43159e+08	2.35782e+08	2.86804e+08	2.14607e+08	4.46658e+07	1.3404e+08	1.37273e+08	1.53493e+08	1.54798e+08	2.96112e+08	1.14712e+08	9.61705e+07	1.38861e+08	2.24267e+08	2.20074e+08	74905741	7.41139e+07	3.06872e+07	1.10878e+08	7.32624e+07	1.43925e+08	2.38907e+08	320643830	2.7292e+08	5.35768e+08	5203642317	1753423511	1281641098	8.82809e+08	1030063996	2.02554e+08	2.51572e+08	1.52853e+07	1.09729e+07	0	1.5775e+07	0	5.08938e+06	0	0
P26522	0	2.11035e+08	5.41885e+08	1246035840	8.78611e+08	3.42476e+08	5.33208e+08	6.97182e+08	4.42569e+08	0	1.92512e+08	1.65599e+08	2.70073e+08	3.10828e+08	5.85133e+08	3.45824e+08	2.12065e+08	5.25822e+08	7.00947e+08	7.481e+08	6.54866e+07	1.49466e+08	1.25003e+07	2.01351e+08	6.45594e+07	8.03622e+07	1.38304e+08	1.86114e+08	1.51528e+08	1.819e+08	6.38433e+08	2.28302e+08	5.76219e+07	2.44018e+07	0	0	3.49883e+06	0	0	0	0	0	0	0	0
P26523	0	1.17265e+08	2.46216e+08	5.36875e+08	1.99103e+08	1.86253e+08	3.6941e+08	4.73173e+08	2.99541e+08	0	9.47417e+07	1.50402e+08	1.52109e+08	183148065	3.00609e+08	1.89555e+08	9.70475e+07	2.47045e+08	2.90424e+08	2.75975e+08	3.34935e+07	6.44583e+07	1.3955e+07	6.60366e+07	5.89939e+07	69727797	1.48663e+08	9.9329e+07	6.7674e+07	1.03254e+08	230230889	8.46097e+07	2.68019e+07	0	0	0	0	3.29066e+06	0	0	0	0	0	0	0
P26533	0	1.3156e+08	3.24999e+08	8.89608e+08	408488782	2.65442e+08	314232774	3.59195e+08	2.97583e+08	0	1.3033e+08	2.25118e+08	1.65668e+08	2.39889e+08	1.98907e+08	5.02109e+07	5.44913e+07	1.97919e+08	8.41834e+07	1.33954e+08	3.82347e+07	3.08168e+08	1.22677e+08	6.36746e+08	9.79693e+07	2.72207e+07	86048984	1.18526e+07	3.50906e+07	4.29143e+07	233040326	40304665	25491210	79053339	1371338186	4.95633e+08	2.61473e+08	3.99414e+07	0	0	0	0	0	0	0
P27178	0	1.53664e+08	2.58661e+08	748129965	2.68497e+08	1.59035e+08	200303298	1.58917e+08	1.10543e+08	0	0	0	1.17575e+08	7.51916e+07	2.97571e+08	7.22201e+07	5.58436e+07	3.01125e+08	2.5335e+08	7.33413e+08	0	6.76993e+07	0	3.98168e+07	3.70876e+07	1.13087e+08	196270921	1.98396e+08	1.74457e+08	1.34472e+08	564958471	2.19359e+08	5.35786e+07	7.7383e+06	1.31035e+07	0	0	0	0	0	0	0	0	0	0
P27183	0	3.87415e+07	1.15086e+08	2.33566e+08	9.61762e+07	8.07003e+07	1.29481e+08	1.41076e+08	7.392e+07	7.43257e+06	2.08322e+07	4.33781e+07	4.00741e+07	5.94017e+07	7.48494e+07	3.48594e+07	1.94088e+07	4.7825e+07	7.27147e+07	1.34559e+08	8.3757e+06	3.2221e+07	7558716	2.32705e+07	2.77712e+07	1.51825e+07	2.21151e+07	2.60179e+07	3.7003e+07	3.06506e+07	60357344	1.55936e+07	0	0	0	0	0	0	0	0	0	0	0	0	0
P27724	0	1.78086e+08	3.40613e+08	824179952	5.32784e+08	2.98967e+08	3.22895e+08	525603327	3.70787e+08	0	1.82708e+08	3.14426e+08	3.61066e+08	4.38833e+08	5.34578e+08	3.61287e+08	2.20763e+08	6.74345e+08	9.17542e+08	755122056	1.32055e+08	3.64056e+08	5.75067e+07	6.77307e+08	4.07741e+08	4.26386e+08	1450203260	2374927343	2991134899	1122447850	1145823159	2.89039e+08	2.31112e+07	2.05655e+07	6.99005e+07	0	1.26735e+07	2.61363e+07	1.14326e+07	0	0	0	0	0	0
P29107	0	6.58179e+07	1.5083e+08	2.95885e+08	2.15658e+08	8.20541e+07	1.35158e+08	1.68463e+08	8.73579e+07	0	2.06943e+07	4.86867e+07	8.1648e+07	8.71051e+07	1.5715e+08	1.02905e+08	5.11876e+07	1.6848e+08	2.54606e+08	3.20876e+08	3.21389e+07	1290024731	589409988	5312608786	8.39128e+08	4.04373e+08	3.6491e+08	3.77996e+08	3.48997e+08	3.69956e+08	6.99605e+08	2.01439e+08	8.26695e+07	9.96135e+06	1.56537e+07	0	6.80548e+06	0	0	0	0	0	0	0	0
P29273	0	7.31954e+06	2.18285e+07	3.94833e+07	4.13892e+07	1.38101e+07	3.01498e+07	4.52148e+07	1.92142e+07	0	0	0	2.0468e+07	3.06778e+07	8.05008e+07	1.18604e+08	687169070	1.64842e+08	2.63889e+08	1.22813e+08	1.31513e+07	9.4829e+07	0	1.22151e+08	2.87699e+07	5.88822e+07	6.94762e+07	2.49606e+07	4.44672e+07	1.86623e+07	5.11089e+07	7.11207e+06	0	0	0	0	0	0	0	0	0	0	0	0	0
P32421	0	2.89264e+07	8.02369e+07	2.38347e+08	1.3297e+08	7.49511e+07	1.23683e+08	1.83922e+08	1.08364e+08	0	0	0	6.2081e+07	4.47829e+07	1.07172e+08	7.32019e+07	1.32517e+08	190101458	2.43061e+08	3.3903e+08	0	3.47606e+07	0	115630096	53986717	100268846	4.80692e+07	0	127459219	0	344307057	129540287	0	0	0	0	0	0	0	0	0	0	0	0	0
P33779	0	8.96577e+06	1.12333e+07	1.16656e+08	2.32633e+06	0	0	0	0	0	0	0	0	0	1.76298e+07	0	0	3.20393e+07	3.83362e+07	7.11402e+07	0	4.45982e+07	0	8.14312e+07	4.9132e+07	1.11125e+08	1.77488e+08	9.06013e+08	4.25227e+08	1.29998e+08	2.43664e+08	1.2283e+08	6.01007e+07	1.55263e+07	7.12326e+06	0	0	0	0	0	0	0	0	0	0
P36236	0	1.12227e+07	1.24587e+07	1.93953e+07	1.07692e+07	7.37573e+06	1.30075e+07	1.07733e+07	1.0535e+07	0	5.59714e+06	7.34817e+06	9.8438e+06	1.27738e+07	1.35448e+07	1.19806e+07	9.79332e+06	1.63602e+07	2.48312e+07	3.44735e+07	0	1.20535e+07	3.19761e+06	4.72925e+07	5.80333e+07	1.63512e+08	8.87175e+08	800398480	8.00705e+08	2.68562e+08	1.08646e+08	4.48398e+07	4.43626e+07	4.24118e+07	9.71873e+07	2.11806e+07	5.60518e+07	2.9752e+07	3.0666e+07	0	3.02002e+07	2.61505e+07	5.09319e+08	1.54513e+07	8.44845e+06
P36237	0	7.53835e+07	1.59674e+08	6.52138e+06	9.28886e+06	0	6.8168e+07	3.45686e+07	4.90801e+07	0	0	0	0	0	0	0	3.34313e+07	4.23841e+07	0	4.31607e+07	0	9.60266e+06	0	1.28172e+07	0	4.14166e+07	4.09193e+07	0	5.12851e+07	6.87317e+07	1.95164e+08	2.14288e+08	5.05479e+08	2184910011	3474647242	8.89849e+08	1109579710	3.42687e+08	1.37444e+08	0	0	0	0	0	0
P37101	0	6.68383e+07	1.60864e+08	2.72389e+08	1.93651e+08	5.94306e+07	1.21648e+08	126990058	7.60391e+07	0	2.76171e+07	3.53847e+07	2.90059e+07	7.5683e+07	1.21926e+08	8.74534e+07	4.83347e+07	1.34952e+08	2.35028e+08	1190960902	278393814	4.25823e+08	8.81516e+06	3.5613e+08	249498428	4.37261e+08	7.73333e+08	492402130	1365207795	1716504120	2421747055	7075416926	6439565959	2140418465	4.34708e+08	1.54624e+07	3.60041e+07	1.91302e+07	0	0	0	0	0	0	0
P37367	0	1.70958e+07	4.88733e+07	9.88625e+07	7.94833e+07	3.1579e+07	4.58017e+07	5.20373e+07	3.3099e+07	0	1.61513e+07	1.65139e+07	2.16058e+07	1.94921e+07	2.10098e+07	1.18062e+07	5.71441e+06	1.19545e+07	2.12639e+07	2.16635e+07	0	4.99702e+06	0	4.30331e+06	0	0	0	0	0	0	1.7306e+07	0	0	0	0	0	0	0	0	0	0	0	0	0	0
P38382	0	4.10331e+07	7.60702e+07	1.11786e+08	5.32e+07	5.92831e+07	4.40183e+07	4.1984e+07	5.7004e+07	0	13183603	2.30189e+07	1.73914e+07	1.27979e+07	7.13863e+07	4.27054e+07	2.72974e+07	4.25243e+07	1.13516e+08	9.62519e+07	1.90153e+07	2.94663e+07	0	3.21552e+07	0	2.58133e+07	4.30399e+07	2.20519e+07	6.62549e+07	2.18262e+07	1.01968e+08	0	0	0	0	0	0	0	0	0	0	0	0	0	0
P42349	0	1.24207e+07	5.09017e+07	1.29369e+08	1.14315e+08	2.9867e+07	6.60671e+07	1.22453e+08	7.79592e+07	0	1.67009e+07	2.38038e+07	5.22489e+07	6.94578e+07	1.17049e+08	7.02185e+07	6.48743e+07	1.09977e+08	1.31149e+08	133006696	1.10403e+07	1.12016e+07	0	2.03514e+07	8.71492e+06	8.47538e+06	1.62709e+07	0	0	1.48864e+07	3.74351e+07	3.87968e+06	0	0	0	0	0	0	0	0	0	0	0	0	0
P42350	0	5.1654e+07	1.51132e+08	2.57054e+08	184528167	6.74413e+07	9.8567e+07	1.23886e+08	4.74498e+07	0	3.39462e+07	5.00886e+07	4.53457e+07	4.20534e+07	4.88689e+07	7.16123e+07	1.83506e+07	0	6.98008e+07	1.28842e+08	0	1.85908e+07	0	0	0	2.43366e+07	2.12345e+07	3.68558e+07	5.53662e+07	3.71146e+07	1.38707e+08	0	0	0	0	0	1.01769e+07	0	0	0	0	0	0	0	0
P42352	0	8.40467e+06	7.23813e+06	1.00564e+07	0	0	0	0	0	0	0	0	0	0	0	0	0	0	0	0	0	0	0	0	0	0	0	0	0	0	1.77639e+08	7.6839e+07	3.54433e+08	1325836863	5333139761	1943811878	3328961279	1425519334	6.9593e+08	2.74328e+07	2.05917e+08	0	1.49447e+08	3.22246e+06	0
P45451	0	8.73942e+06	1.30297e+07	1.9056e+07	9.25183e+06	0	0	0	0	0	0	0	0	0	0	0	0	0	0	0	0	0	0	0	0	0	0	0	0	0	0	0	0	0	0	0	0	0	0	0	0	0	0	0	0
P48939	0	2.13439e+07	1.05369e+07	19098906	1.45467e+08	0	119170384	0	0	0	1.4225e+07	0	1.68383e+08	0	424920112	0	0	0	0	0	0	4.1469e+07	1.38943e+07	1.62183e+08	7.03551e+07	1.99121e+08	6.83381e+08	1077927391	6.24859e+08	1.22382e+08	8.95106e+06	68519528	2.97707e+07	0	0	0	0	0	0	0	0	0	0	0	0
P48944	0	5.77133e+07	1.16334e+08	1.90728e+08	9.70745e+07	2.60426e+07	4.40962e+07	5.04169e+07	3.24323e+07	0	0	0	0	0	1.83422e+07	0	0	0	2.41078e+07	2.27398e+07	0	0	0	0	0	0	0	1.60919e+07	1.00462e+07	14062345	3.16565e+07	0	0	0	0	0	0	0	0	0	0	0	0	0	0
P48959	0	1.56605e+07	0	0	0	0	0	0	0	0	0	0	0	0	0	0	0	0	0	0	0	0	0	0	0	0	0	0	0	0	0	0	0	0	0	0	0	0	0	0	0	0	0	0	0
P51634	0	1.84872e+07	1.59038e+07	4.80144e+07	3.2811e+07	1.33335e+07	12088978	2.06714e+07	1.41e+07	0	5.47999e+06	6.3234e+06	6.46424e+06	9.63119e+06	1.17992e+07	1.24886e+07	0	1.61068e+07	3.43301e+07	2.31547e+07	0	9.44695e+06	0	1.35551e+07	0	4.09544e+07	2.82869e+07	0	6.17242e+07	1.67831e+08	1795394691	1921070800	4.76796e+08	1.27748e+08	3.00293e+07	0	0	0	0	0	0	0	0	0	0
P52208	0	1.46084e+07	2.31594e+07	3.33719e+07	3.35018e+07	1.13969e+07	7.64515e+06	3.28275e+07	1.95034e+07	0	9.73559e+06	1.24639e+07	1.55867e+07	1.71614e+07	3.86044e+07	2.44415e+07	1.16468e+07	45010272	6.47199e+07	9.4249e+07	6.07448e+06	2.89243e+07	0	7.62057e+07	4.50728e+07	1.2624e+08	3.96086e+08	4939528846	16193832352	4848632646	842429319	1.31774e+08	3.87049e+07	63775060	1.21175e+08	5.60377e+06	5.47132e+06	0	0	2.24863e+06	0	0	0	0	0
P52231	0	1.53416e+07	1.76262e+07	5.14196e+07	4.08569e+07	1.39221e+07	1.86105e+07	3.57384e+07	2.23432e+07	0	1.22481e+07	1.43044e+07	7.51543e+06	0	2.36454e+07	1.65485e+07	1.13609e+07	2.5858e+07	2.56996e+07	5.22822e+07	6.52728e+06	2.3559e+07	0	1.5286e+07	0	4.01842e+07	6.35322e+07	0	52486904	1.09165e+08	1.78727e+08	1.33395e+08	105489833	1.51538e+08	1.47655e+08	4.3824e+08	2729101774	11840771460	17701612386	1.85535e+08	634309130	0	5.21506e+07	0	0
P52276	0	1.13765e+07	2.25185e+07	2.28141e+07	1.80214e+07	1.15676e+07	1.62958e+07	1.1522e+07	1.01778e+07	0	4.71103e+06	3.76881e+06	1.20202e+07	9.06604e+06	2.16351e+07	1.23637e+07	7.00035e+06	2.89335e+07	3.75749e+07	2.92789e+07	4.293e+06	1.32722e+07	0	2.37335e+07	1.154e+07	2.64792e+07	6.75595e+08	189998941	1612964168	1582287039	5.49977e+08	1.04428e+08	3.29254e+07	0	1.10051e+07	0	0	0	0	0	0	0	0	0	0
P52986	0	15478375	2.24671e+07	4.20765e+07	4.23363e+07	1.45169e+07	2.58185e+07	5.68646e+07	3.52916e+07	0	1.21609e+07	0	2.429e+07	2.70874e+07	3.43727e+07	2.83364e+07	1.08148e+07	3.18491e+07	4.39713e+07	2.69544e+07	7.33896e+06	3.88798e+07	0	3.5263e+07	8.08588e+07	1.73673e+08	1.7498e+08	4.34253e+07	4.71219e+07	3.13982e+07	8.82389e+07	4.55743e+07	0	0	3.53236e+06	0	0	0	0	0	0	0	0	0	0
P53383	0	1.64754e+07	5.51597e+07	7.2159e+07	5.40239e+07	2.31633e+07	33497928	5.19246e+07	3.52603e+07	0	1.73364e+07	0	1.65873e+07	2.11209e+07	9.03444e+06	2.33039e+07	1.69906e+07	5.11161e+07	7.78415e+07	5.15598e+07	7.15342e+06	3.76075e+07	2.65697e+06	4.58481e+07	1.24796e+07	4.01137e+07	6.08427e+07	5.89115e+07	6.61133e+07	8.58281e+07	1.27668e+08	2.01913e+08	6.62956e+08	4.67275e+08	8.88506e+07	0	0	0	0	0	0	0	0	0	0
P54147	0	8.87269e+07	1.99737e+08	408908273	1.90171e+08	1.02276e+08	2.81829e+08	4.66882e+08	355029690	3.39307e+07	1.75804e+08	2.05264e+08	2.04559e+08	2.39412e+08	4.31347e+08	231265102	1.06488e+08	2.00914e+08	2.43587e+08	2.08914e+08	1.82991e+07	5.40703e+07	4.65019e+06	0	0	0	0	1.35075e+08	0	120270582	6.21509e+08	8.64918e+07	0	0	0	0	0	0	0	0	0	0	0	0	0
P54225	0	4.76599e+07	1.33302e+08	2.94524e+08	1.95559e+08	6.85402e+07	1.43549e+08	1.8236e+08	7.68238e+07	0	0	6.71135e+07	8.54732e+07	9.00293e+07	1.96761e+08	9.03711e+07	9.11877e+07	2.28869e+08	3.04625e+08	3.48863e+08	2.36359e+07	9.18242e+07	5.63596e+06	7.53632e+07	4.51416e+07	4.83425e+07	1.1155e+08	7.00375e+07	6.30347e+07	3.39422e+07	1.80884e+08	9.24142e+07	37527096	8676003	0	3.65263e+06	0	0	0	0	0	0	0	0	0
P54261	0	2.60183e+07	2.48984e+07	1.07431e+08	7.13665e+07	2.97809e+07	4.87746e+07	5.78817e+07	31246071	0	1.38372e+07	2.02593e+07	2.05541e+07	0	4.49412e+07	3.9182e+07	1.8788e+07	7.41826e+07	1.13342e+08	6.77632e+07	9.90485e+06	3.54657e+07	0	5.48545e+07	0	2.12278e+07	56780877	2.82448e+07	44629602	0	3.92229e+07	0	0	0	0	0	0	0	0	0	0	0	0	0	0
P54384	0	1.52055e+07	4.24379e+07	1.0099e+08	8.57576e+07	3.13918e+07	4.03005e+07	7.55522e+07	3.78106e+07	0	2.53852e+07	2.19426e+07	3.63361e+07	4.71482e+07	5.46695e+07	2.88385e+07	2.18144e+07	4.72471e+07	1.15e+08	1.03799e+08	8.06999e+06	6.12247e+07	4.32932e+06	8.60611e+07	5.16994e+07	1.31743e+08	161983119	2.00953e+08	3.54451e+08	3.26301e+08	3.6001e+08	1.40998e+08	3.27466e+07	1.58603e+07	6.4337e+06	0	0	0	0	0	0	0	0	0	0
P54416	0	6.79789e+07	1.25249e+08	4.09016e+08	1.84143e+08	7.21986e+07	1.32779e+08	1.40036e+08	9.23915e+07	0	4.2386e+07	6.40513e+07	7.8645e+07	92232953	1.66503e+08	9.35608e+07	5.42221e+07	1.82109e+08	2.80105e+08	4.59531e+08	5.88617e+07	1.33496e+08	3.68216e+07	3.86639e+08	2.41658e+08	3.34621e+08	5.74857e+08	7.22249e+08	672879635	4.34129e+08	6.21294e+08	3.74479e+08	2.01115e+08	1.92993e+08	1.0395e+08	7.40813e+06	5.39061e+06	0	0	0	0	0	0	0	0
P54899	0	1.32342e+07	2.97598e+07	9.18906e+07	6.31852e+07	1.27526e+07	1.18554e+07	2.17752e+07	1.01929e+07	0	0	0	0	4.2106e+06	2.45341e+07	2.44061e+07	9.38931e+06	3.8957e+07	5.41858e+07	6.8015e+07	0	3.08704e+07	0	4.17398e+07	1.94531e+07	3.6855e+07	9.99946e+07	1110305964	1795330099	4.01187e+08	2.2233e+08	227169315	2.2773e+08	1.61116e+08	7.7264e+07	8.89084e+06	1.45802e+07	0	0	0	0	0	0	0	0
P54984	0	5.54396e+06	1.08708e+07	21616677	1.05249e+07	5.79216e+06	1.14004e+07	17536210	1.06434e+07	0	3.56528e+06	3.24176e+06	1.2953e+07	1.78623e+07	2.52362e+07	1.59895e+07	9.19107e+06	3.44964e+07	3.58595e+07	3.86902e+07	0	1.16916e+07	0	1.40393e+07	0	0	0	0	1.27123e+07	1.7413e+07	3.90806e+07	31416735	4.03891e+07	0	0	0	0	0	0	0	0	0	0	0	0
P55037	0	3.69816e+07	1.16876e+08	2.00044e+08	1453464682	8.27334e+07	1.2629e+08	1.89245e+08	1.30915e+08	0	4.62156e+08	5.44889e+07	7.46087e+07	8.66457e+07	1.26806e+08	1.20296e+08	3.95897e+07	9.73305e+07	1.27725e+08	1.22109e+08	8.545e+06	2.398e+07	0	4.44247e+07	5.47697e+07	1.32586e+08	7.62693e+08	6.46119e+08	6.9212e+07	3.25802e+07	9.40439e+07	1.9515e+07	0	0	0	0	0	0	0	0	0	0	0	0	0
P55038	0	3.07701e+06	1.43886e+07	4.23234e+07	2.77345e+07	8.25891e+06	1.49863e+07	1.93101e+07	6.56624e+06	0	0	7.35532e+06	0	0	1.27218e+07	5.1611e+06	3.47335e+06	9.40186e+06	1.37888e+07	1.82783e+07	0	5.16616e+06	0	1.41661e+07	1.36241e+07	5.27043e+07	1239272531	2365155896	8.30573e+08	9.27346e+07	1.56733e+07	0	0	0	0	0	7.39081e+08	0	0	0	0	0	0	0	0
P72582	0	3.34004e+07	5.92812e+07	9.9877e+07	4.56149e+07	2.77712e+07	4.87026e+07	6.95641e+07	3.51327e+07	0	0	1.93452e+07	35276858	6.11307e+07	0	6.76168e+07	1.51025e+07	4.69305e+07	5.53578e+07	1.38729e+08	6.1425e+06	1.9141e+07	0	6.52673e+07	4.24671e+07	5.46621e+07	9.53861e+07	2.80584e+07	101931012	0	6.48265e+07	1.90631e+07	0	0	0	0	0	0	0	0	0	0	0	0	0
P72585	0	1.08493e+07	3.10005e+07	30322683	3.24528e+07	1.25476e+07	1.962e+07	1.02626e+07	1.3894e+07	0	0	9.53643e+06	7.86613e+06	6.31535e+06	0	1.14075e+07	8.59217e+06	26102797	3.50933e+07	0	4095635	1.46226e+07	0	1.67466e+07	1.34385e+07	2.95345e+07	3.77792e+07	3.8946e+07	75169196	1.13533e+08	7.37343e+07	2.50313e+08	4793591138	9418279058	3235633768	1.31827e+08	8.26888e+07	1.54924e+07	3.16669e+06	0	0	0	0	0	0
P72593	0	0	8.35845e+06	1.24247e+07	8374935	0	8.46804e+06	7.55865e+06	8.73587e+06	0	0	0	5.34131e+06	0	1.81225e+07	1.01735e+07	1.70433e+07	0	2.33184e+07	3.9217e+07	0	0	0	8525689	0	0	6.52673e+06	3.79369e+06	0	0	85749611	1.48444e+07	1.00872e+07	5.97662e+06	0	0	0	0	0	0	0	0	0	0	0
P72603	0	0	0	0	0	1.08234e+07	8.56707e+06	2.34355e+07	3.12675e+07	0	1.04498e+07	1.64825e+07	1.83607e+07	3.43997e+07	4.25591e+07	3.1607e+07	1.10779e+07	5.12459e+07	6.38806e+07	6.70108e+07	0	0	0	5.58962e+06	0	0	0	0	0	5.21866e+06	2.95027e+07	0	0	0	0	0	0	0	0	0	0	0	0	0	0
P72604	0	4.29868e+07	5.25057e+07	2.56601e+07	5.62707e+07	2.7987e+07	1.84314e+07	8.9497e+07	1.38024e+07	0	9.31653e+06	1.3541e+07	9.9595e+07	1.46254e+07	158404128	8.4419e+07	6.22686e+07	6.34349e+07	153260104	9.3498e+07	1.59005e+07	2.15712e+07	0	34597206	2.45217e+07	4.58826e+07	106856584	58549008	9.869e+07	4.00441e+07	2.0035e+08	77247503	13171576	0	0	0	0	0	0	0	0	0	0	0	0
P72625	0	1.33923e+06	0	0	0	0	0	0	0	0	0	0	0	0	0	0	0	12990247	2.57144e+07	30487696	0	0	0	2.45597e+07	0	27183499	4.89687e+07	5.67311e+07	7.96767e+07	4.68312e+07	3.59473e+08	416903803	243459737	1.48836e+08	5.83113e+07	0	5.46246e+06	0	0	0	0	0	0	0	0
P72626	0	1.69543e+07	4.98849e+07	1.0419e+08	7.84294e+07	2.24211e+07	7.0928e+07	8.58833e+07	2.82485e+07	0	1.10668e+07	3.31322e+07	2.99927e+07	2.86031e+07	4.19036e+07	1.71319e+07	0	5.89247e+06	6.39361e+06	7.18437e+06	0	0	0	0	0	3.41577e+06	7.57536e+06	0	0	0	5.12235e+07	1.40618e+07	0	0	0	0	0	0	0	0	0	0	0	0	0
P72627	0	1.14767e+07	4.53727e+07	1.1117e+08	8.52562e+07	3.13019e+07	6.7501e+07	8.56493e+07	5.28493e+07	0	1.45957e+07	1.44741e+07	1.88511e+07	4.5046e+07	7.49236e+07	1.91857e+07	6.61916e+06	1.96809e+07	2.38606e+07	1.57775e+07	0	0	0	0	0	0	0	0	0	0	2.15387e+07	0	0	0	0	0	0	0	0	0	0	0	0	0	0
P72642	0	0	1.18924e+07	4.27408e+07	3.30177e+07	1.41745e+07	2.12864e+07	2.48781e+07	1.67497e+07	0	1.05585e+07	1.55963e+07	1.46603e+07	2.22344e+07	3.24858e+07	2.26197e+07	7.67107e+06	3.16713e+07	4.47231e+07	6.44246e+07	7.34917e+06	4.64039e+07	6.47309e+06	1.72505e+08	1.69545e+08	5.30734e+08	1959419221	7.54835e+08	1.55761e+08	3.82041e+07	0	0	0	0	0	0	0	0	0	0	0	0	0	0	0
P72647	0	7.07378e+07	2.29494e+08	5.91943e+08	5.15245e+08	2.17787e+08	3.33812e+08	3.55862e+08	2.19179e+08	9.2425e+06	108575984	1.2586e+08	1.30028e+08	1.32058e+08	1.66074e+08	8.59899e+07	4.25378e+07	7.72979e+07	9.31527e+07	8.85506e+07	6.56606e+06	2.56547e+07	0	3.46462e+07	1.69263e+07	2.93792e+07	7.84094e+07	6.84247e+07	1.0436e+08	2.36388e+08	2.20533e+08	4.66209e+07	1.72769e+07	0	0	0	0	0	0	0	0	0	0	0	0
P72653	0	2.25428e+07	2.57264e+07	7.1838e+07	5.55253e+07	1.54241e+07	2.53789e+07	4.69496e+07	1.74148e+07	0	0	8.10614e+06	7.09623e+06	0	2.57026e+07	0	0	1.98893e+07	1.42529e+07	2.03669e+07	0	2.492e+06	0	1.4171e+07	1.16464e+07	1.99997e+07	1.48818e+07	3.89357e+07	1.84506e+07	26131155	6.24254e+07	1.20086e+07	0	0	0	0	0	0	0	0	0	0	0	0	0
P72656	0	1.16785e+08	1.79744e+08	1.88932e+08	7.55442e+07	1.23429e+07	1.72051e+07	3.30261e+07	2.07157e+07	0	0	1.45616e+07	7.20094e+06	2.1944e+07	1.12463e+07	9.06258e+06	5.15135e+06	1.77069e+07	1.55338e+07	1.77377e+07	0	0	0	0	0	0	0	1.05107e+07	1.50593e+07	1.12137e+07	1.74818e+07	0	0	1.60345e+07	0	0	0	0	0	0	0	0	0	0	0
P72658	0	1.06818e+07	1.97825e+07	3.36711e+07	2.6869e+07	1.39069e+07	1.63628e+07	1.21191e+07	1.16867e+07	0	6.0063e+06	7.96634e+06	0	9.1465e+06	1.60519e+07	9.60524e+06	7.85167e+06	2.29911e+07	3.36098e+07	0	7.67341e+06	0	0	2.25299e+07	1.2651e+07	0	4.53808e+07	2.66044e+07	4.1109e+07	1.64049e+07	0	0	0	0	0	0	0	0	0	0	0	0	0	0	0
P72659	0	9.05316e+07	1.80752e+08	3.11018e+08	2.17418e+08	6.79971e+07	1.05515e+08	1.4363e+08	99998094	0	5.98926e+07	6.3643e+07	7.02088e+07	110620452	1.94993e+08	1.33118e+08	6.90692e+07	1.45175e+08	2.21868e+08	3.33869e+08	4.1776e+07	4.92378e+08	9.19192e+07	4310919697	2313512330	1170549365	4.63061e+08	2.38873e+08	2.38508e+08	1.00955e+08	294485019	5.43757e+07	2.78671e+08	4.72149e+07	4.05225e+07	2.76266e+07	9.56626e+07	1.38268e+07	6.05586e+06	0	0	0	0	0	0
P72661	0	6.46614e+06	1.06882e+07	2.56959e+07	2.36389e+07	8.72572e+06	2.29751e+07	2.41056e+07	1.80678e+07	0	6.80576e+06	8.46715e+06	1.01466e+07	0	2.18784e+07	1.66097e+07	1.29292e+07	3.78784e+07	7.9108e+07	1.02891e+08	0	2.7232e+07	0	6.23762e+07	4.61036e+08	9.25643e+08	5.84605e+08	1.04632e+08	3.0124e+07	1.35063e+07	1.03963e+07	0	0	0	0	0	0	0	0	0	0	0	0	0	0
P72678	0	1.30581e+07	2.99215e+07	5.46505e+07	4.01927e+07	1.20865e+07	1.74075e+07	2.07377e+07	1.38511e+07	0	7.56445e+06	8.81556e+06	8.76961e+06	1.21282e+07	1.33707e+07	1.03083e+07	6.45826e+06	12834931	1.55868e+07	1.87576e+07	0	8.46058e+06	0	0	0	0	0	0	0	0	8.92735e+06	0	0	0	0	0	0	0	0	0	0	0	0	0	0
P72683	0	2.21631e+06	4.37789e+06	0	3.39104e+06	3.14173e+06	5.08868e+06	7.6974e+06	6.94364e+06	0	0	5.83888e+06	4.54273e+06	8.22499e+06	2.00844e+07	2.43476e+07	1.84121e+07	5.69369e+07	1.10442e+08	1.52682e+08	7.90791e+06	3.84471e+07	4.67879e+06	4.63377e+07	2.11868e+07	2.25822e+07	2.50114e+07	7.81277e+06	2.8022e+07	2.4479e+07	4.69121e+07	6.5461e+06	0	0	0	0	0	0	0	0	0	0	0	0	0
P72684	0	0	0	2.21493e+07	1.33452e+07	0	5.24322e+06	8.13288e+06	0	0	0	0	0	3.85109e+06	0	0	0	1.20374e+07	2.10498e+07	2.86847e+07	0	7.678e+06	0	1.26183e+07	1.20797e+07	1.8437e+07	2.89602e+07	5.96741e+07	4.22593e+07	4.80782e+07	8.61698e+08	1687720628	9.72004e+08	3.38998e+08	8.25806e+07	0	1.80754e+07	0	0	0	0	0	0	0	0
P72691	0	2.48134e+07	1.59586e+06	0	0	0	0	0	0	0	0	0	17506945	1.9674e+07	0	0	0	0	2.81011e+06	4.34845e+06	0	0	0	7.00357e+06	7.11918e+07	1.35419e+08	2.66977e+07	35038635	0	0	0	0	0	0	0	0	0	0	2.35918e+06	0	0	0	0	0	0
P72694	0	8.36392e+06	0	0	2.27522e+07	0	1.2964e+07	1.56554e+07	8.2013e+06	0	0	0	0	5.36333e+06	1.45981e+07	9.80448e+06	0	1.54352e+07	3.29208e+07	0	0	0	0	0	0	0	1.00626e+07	3.62609e+06	2.51298e+07	0	2.39962e+07	0	2.33035e+07	44432695	2.30231e+07	0	0	0	0	0	0	0	0	0	0
P72700	0	1.20421e+08	2.75935e+08	4.49749e+08	3.60628e+08	1.62502e+08	2.48899e+08	3.12253e+08	1.98554e+08	0	7.85306e+07	1.26082e+08	1.77037e+08	2.30275e+08	3.97302e+08	2.5813e+08	1.63489e+08	5.14697e+08	8.58489e+08	1298590774	1.41528e+08	5.58787e+08	8.73564e+07	1525366914	1016526753	1584491984	2493568621	2158266255	2415386748	1796102021	2933294238	9.48936e+08	3.41395e+08	1.71384e+08	8.30464e+07	1.51836e+07	2.76014e+07	1.71019e+07	9.34412e+06	0	0	0	0	0	0
P72714	0	2.81813e+07	1.91149e+07	1.63199e+08	9.24864e+07	53411232	8.43326e+07	1.18666e+08	9.02965e+07	0	2.93429e+07	5.04003e+07	4.0835e+07	1.88522e+07	8.91355e+07	7.38319e+07	5.06751e+07	7.73432e+07	8.74755e+07	7.941e+07	1.37318e+07	2.97797e+07	3.94234e+06	4.08587e+07	1.92415e+07	0	4.42426e+07	0	0	5.75275e+06	157341245	2.49775e+07	0	0	0	0	0	0	0	0	0	0	0	0	0
P72718	0	9.76391e+06	2.06102e+07	2.70237e+07	1.0367e+07	9.05431e+06	1.30001e+07	6.92852e+06	4.65588e+06	0	0	0	1.22288e+06	0	0	0	0	3.61934e+06	7.74138e+06	6.19665e+06	0	0	0	0	0	0	0	0	0	0	0	0	0	0	0	0	0	0	0	0	0	0	0	0	0
P72720	0	3.91444e+07	1.03636e+08	2.35696e+08	1.70191e+08	7.189e+07	1.17475e+08	1.46337e+08	8.97664e+07	0	3.27096e+07	3.91564e+07	6.0648e+07	7.17967e+07	1.11665e+08	6.83571e+07	4.6359e+07	1.28683e+08	3.58916e+08	4.77893e+08	2.03637e+07	3.97046e+07	0	4.10742e+07	1.5356e+07	3.76991e+07	1.0725e+08	1.02473e+08	7.525e+07	4.27398e+07	1.09248e+08	5.0592e+07	0	0	0	0	0	0	0	0	0	0	0	0	0
P72721	0	2.61599e+07	5.71271e+07	1.02995e+08	6.96081e+07	2.44084e+07	3.25086e+07	2.98556e+07	1.89077e+07	0	1.12034e+07	1.20666e+07	1.59913e+07	1.62742e+07	1.8333e+07	1.02585e+07	7.9124e+06	1.87714e+07	2.03233e+07	2.65684e+07	0	4.6715e+06	0	4.84836e+06	0	9.21212e+06	2.07483e+07	0	1.44963e+07	7.37053e+06	14030800	0	0	0	0	0	0	0	0	0	0	0	0	0	0
P72728	0	1.30812e+07	3.86759e+07	6.94193e+07	4.29996e+07	1.20629e+07	1.71023e+07	2.33557e+07	1.28268e+07	0	7402611	8.01776e+06	1.09445e+07	1.28574e+07	1.91231e+07	1.04693e+07	0	8.80448e+06	1.0509e+07	5.6092e+06	0	0	0	0	0	0	0	0	0	0	0	0	0	0	0	0	0	0	0	0	0	0	0	0	0
P72730	0	1.64085e+07	3.65062e+07	4.6407e+07	2.46956e+07	1.51274e+07	2.36171e+07	1.75759e+07	1.18669e+07	0	6.55289e+06	1.12913e+07	1.60659e+07	3.05912e+07	6.48465e+07	4.57083e+07	5.90122e+07	3.88686e+07	1.73655e+08	2.23281e+08	3.71395e+07	6.19862e+07	1.00268e+07	9.40918e+07	3.70503e+07	5.74746e+07	6.81126e+07	6.64659e+07	1.01312e+08	4.11444e+07	1.00825e+08	5.41279e+07	2.13778e+07	6.58994e+06	3.34503e+06	0	0	0	0	0	0	0	0	0	0
P72734	0	6.80345e+07	3.71624e+07	5.20325e+07	2.17609e+07	6.87453e+06	9.20061e+07	1.41051e+08	0	0	0	0	0	1.12639e+07	1.16518e+07	9.27811e+06	2.58809e+07	1.26119e+07	17573507	8.26857e+07	0	0	0	0	0	0	0	0	0	0	0	32280235	2.43659e+07	30359273	0	0	0	0	0	0	0	0	0	0	0
P72738	0	5.4947e+06	1.66125e+07	3.59318e+07	2.67025e+07	1.20597e+07	1.59409e+07	2.52906e+07	1.91978e+07	0	6.97589e+06	9.35322e+06	1.41044e+07	1.62674e+07	3.78326e+07	2.0882e+07	1.4137e+07	3.23132e+07	4.14318e+07	4.59877e+07	0	6.6503e+06	0	0	0	0	0	0	0	0	0	0	0	0	0	0	0	0	0	0	0	0	0	0	0
P72747	0	1.36425e+07	5.20171e+07	1.3867e+08	1.37936e+08	6.40674e+07	1.07581e+08	1.45308e+08	7.95053e+07	0	3.84381e+07	4.07771e+07	6.11251e+07	5.70859e+07	8.31545e+07	5.08059e+07	2.53445e+07	5.25254e+07	6.32181e+07	6.13727e+07	3.11781e+06	1.24606e+07	7.79694e+06	2.3925e+08	8.39387e+07	3.18335e+07	2.75712e+07	1.79081e+07	2.72928e+08	1.24056e+07	3.42452e+07	1.53013e+07	9.59309e+07	1.96378e+08	2.18624e+08	2.67512e+07	4.98213e+06	0	0	0	0	0	0	0	0
P72748	0	4.09368e+07	1.0452e+08	2.08174e+08	1.97119e+08	9.28875e+07	1.48419e+08	2.06885e+08	1.32765e+08	0	5.821e+07	6.5329e+07	9.43205e+07	9.3098e+07	1.57795e+08	6.90061e+07	5.77807e+07	1.27779e+08	1.59572e+08	1.80578e+08	8.83172e+06	4.2056e+07	0	3.20869e+07	1.89513e+07	2.74946e+07	25919742	2.70979e+07	4.57477e+07	3.95545e+07	137772060	5.74487e+07	6.29453e+07	8.33454e+07	155567881	2.53482e+07	0	0	0	0	0	0	0	0	0
P72749	0	3.74952e+07	8.41992e+07	1.48639e+08	1.93152e+08	4.60378e+07	6.33907e+07	8.13535e+07	6.13347e+07	0	1.24702e+07	2.17098e+07	3.25575e+07	2.59173e+07	3.28083e+07	2.20801e+07	1.78291e+07	3.16527e+07	5.62421e+07	8.51743e+07	5.04684e+06	2.54158e+07	0	6.88466e+07	3.96043e+07	7.39174e+07	175211289	2.35125e+08	2.90042e+08	9.22434e+07	9.12234e+07	2.47202e+07	23372482	1.06932e+07	0	0	0	0	0	0	0	0	0	0	0
P72754	0	1.86624e+08	3.93959e+08	6.18145e+08	3.09575e+08	8.01967e+07	151735862	1.64356e+08	7.386e+07	0	3.33843e+07	6.51061e+07	8.439e+07	9.28766e+07	1.3869e+08	8.54308e+07	5.41755e+07	135091215	1.90355e+08	241112242	1.67645e+07	7.65145e+07	0	9.94714e+07	5.80103e+07	7.10562e+07	1.01749e+08	7.08331e+07	4.72437e+07	6.77493e+07	2.03868e+08	1.79799e+07	7.36079e+07	0	6.79144e+06	0	5.59411e+06	0	0	0	0	0	0	0	0
P72756	0	9.97658e+07	2.22609e+08	4.94778e+08	3.17936e+08	1.06111e+08	1.16734e+08	1.59485e+08	100296618	0	3.73604e+07	4.58799e+07	5.51559e+07	5.86395e+07	8.20684e+07	3.5407e+07	2.69515e+07	5.16105e+07	6.98455e+07	7.49224e+07	6.72061e+06	2.06557e+07	0	2.68004e+07	1.77864e+07	1.51526e+07	4.08803e+07	4.56212e+07	40036275	5.0333e+07	4.9293e+07	24127231	1.01585e+07	1.1374e+07	1.38021e+07	0	0	0	0	0	0	0	0	0	0
P72770	0	5.28811e+06	0	2.7828e+07	2.19657e+07	8.14444e+06	8.1051e+06	1.49713e+07	1.03348e+07	0	4.09889e+06	5.3721e+06	0	4.93738e+06	0	0	0	0	0	0	0	0	0	0	0	0	0	0	0	0	0	0	0	0	0	0	0	0	0	0	0	0	0	0	0
P72772	0	8.06773e+06	4.91018e+07	4.20715e+07	3.6823e+07	1.03365e+07	1.84035e+07	1.95659e+07	9.60019e+06	0	6.54866e+06	4.52556e+06	3.1515e+07	5.85423e+06	1.18245e+07	5.69771e+06	0	8.21241e+06	2.59558e+07	1.29699e+07	0	3.14066e+06	0	0	0	0	0	0	0	0	7.97097e+06	0	0	0	0	0	0	0	0	0	0	0	0	0	0
P72780	0	8.95382e+06	1.23241e+07	0	0	0	0	0	0	0	0	0	0	0	0	0	0	0	0	0	0	0	0	0	0	0	0	0	5.02876e+06	1.85108e+07	3.49676e+08	4.59957e+08	5.00114e+08	5.64208e+08	4.78407e+08	7.02912e+07	8.5926e+07	2.90739e+07	1.81218e+07	0	0	0	0	0	0
P72781	0	1.1993e+07	1.79645e+07	3.63796e+07	2.62451e+07	13450312	1.02937e+07	2.49858e+07	0	0	1.22163e+07	1.35181e+07	1.45326e+07	1.69858e+07	0	2.62933e+07	1.73949e+07	0	1.88611e+07	5.85163e+07	0	2.26534e+07	0	4.95152e+07	2.63648e+07	5.62454e+07	1.02861e+08	120550946	1.47583e+08	4.47806e+08	1491916543	5.3817e+08	814981041	1282433214	2.30922e+08	2.04738e+07	1.29254e+07	0	0	0	0	0	0	0	0
P72782	0	1.54931e+07	3.28725e+07	4.68006e+07	3.9622e+07	1.07048e+07	1.96028e+07	1.59203e+07	2.09242e+07	0	0	0	1.15147e+07	1.64016e+07	1.0122e+07	2.01427e+07	1.36853e+07	2.77537e+07	2.75179e+07	3.41915e+07	7.88623e+06	2.00839e+07	3.14494e+06	4.25335e+07	1.68463e+07	3.99291e+07	7.94541e+07	1.15047e+08	2.40223e+08	1.55323e+08	1.17719e+08	148828511	2.12092e+08	2.53712e+08	1.47116e+08	2.29619e+07	4.52095e+07	1.92298e+07	1.18475e+07	0	0	0	0	0	0
P72788	0	7.26548e+06	1.45916e+07	3.66256e+07	1.62759e+07	1.05201e+07	2.15304e+07	1.53141e+07	1.15729e+07	0	0	6.11842e+06	8.42815e+06	9.80744e+06	3.19722e+07	1.57556e+07	9.32133e+06	2.91468e+07	4.59401e+07	4.86098e+07	0	1.21461e+07	0	2.22419e+07	0	0	0	0	0	0	7.14242e+06	0	0	0	0	0	0	0	0	0	0	0	0	0	0
P72790	0	6.78213e+06	1.95814e+07	4.47494e+07	2.5811e+07	9.22192e+06	2.2591e+07	2.65464e+07	2.15419e+07	0	3.09737e+06	9.3255e+06	1.24451e+07	1.75132e+07	3.6993e+07	2.51873e+07	1.93106e+07	4.91918e+07	6.57195e+07	7.73849e+07	0	2.19141e+07	0	1.7701e+07	1.49836e+07	13470782	6.74692e+06	6.00155e+06	0	0	1.8237e+07	3.82912e+06	0	0	0	0	0	0	0	0	0	0	0	0	0
P72791	0	1.04745e+07	3.32495e+07	4.91591e+07	3.88577e+07	8.28591e+06	7.73397e+06	6.72388e+06	2.34235e+06	0	0	8.10137e+06	1.08117e+07	7355053	0	0	0	0	3.50266e+06	1.01401e+07	0	0	0	0	0	0	12190944	0	0	0	2.30362e+07	0	0	0	0	0	0	0	0	0	0	0	0	0	0
P72793	0	9.74186e+06	2.69054e+07	45719140	1.59132e+07	24871677	0	17693113	1.77517e+07	0	1.39114e+07	1.84101e+07	2.19527e+07	30653839	3.31919e+07	3.66564e+07	0	4.24629e+07	20610877	2.8459e+07	0	0	0	0	0	1.06631e+07	12225596	0	0	0	0	0	2.49448e+06	0	0	0	0	0	0	0	0	0	0	0	0
P72804	0	6.90323e+06	1.38591e+07	2.67517e+07	1.9096e+07	0	1.28887e+07	0	8.66293e+06	0	0	3.25725e+06	0	4.58787e+06	8.9303e+06	5745120	0	0	9.9159e+06	4.01089e+06	0	0	0	1.35467e+07	0	0	1.28052e+07	20909296	1.64497e+07	3.76394e+07	5.18956e+07	7.63065e+07	219776172	9.30259e+08	1680790748	1.36555e+08	6.54676e+07	9.06943e+06	0	0	0	0	0	0	0
P72814	0	4.80889e+06	9.04997e+06	2.73504e+07	1.66278e+07	0	1.8348e+07	2.0777e+07	1.25519e+07	0	0	6.94857e+06	1.39887e+07	1.09582e+07	2.92333e+07	1.92214e+07	8.5397e+06	2.89263e+07	4.65653e+07	6.54804e+07	0	1.22867e+07	0	1.35039e+07	0	0	0	1.02784e+07	0	0	7.94339e+06	67437708	0	0	0	0	0	0	0	0	0	0	0	0	0
P72815	0	4.09641e+07	3.7876e+07	5.33182e+07	1.20838e+07	0	0	0	0	0	0	0	1.8361e+07	2.30055e+07	5.26217e+07	0	0	0	1.05842e+08	104426681	0	2.49916e+07	0	1.17095e+07	0	0	1.67551e+07	13686162	0	0	39947222	0	0	0	0	0	0	0	0	0	0	0	0	0	0
P72823	0	8.93531e+06	2.67052e+07	4.44336e+07	4.96003e+07	1.73744e+07	2.63155e+07	3.27467e+07	1.90381e+07	0	7.32987e+06	9.97457e+06	11662477	1.06626e+07	18730834	0	5.11694e+06	1.14022e+07	1.38779e+07	0	0	0	0	0	0	0	0	0	0	0	0	0	0	0	0	0	0	0	0	0	0	0	0	0	0
P72833	0	1.24484e+07	1.45521e+07	2.74609e+07	3.09262e+06	0	0	0	0	0	0	0	0	0	0	0	0	0	0	0	0	0	0	0	0	0	0	0	0	0	0	0	0	0	0	0	0	0	0	0	0	0	0	0	0
P72834	0	6.46855e+07	1.6417e+08	3.70999e+08	2.77368e+08	1.22805e+08	1.70885e+08	2.06387e+08	1.32212e+08	6.91294e+06	5.59428e+07	6.91777e+07	8.73365e+07	1.08262e+08	1.77756e+08	1.10184e+08	6.72994e+07	173873383	239524573	2.928e+08	1.31894e+07	101411251	7.08333e+06	1.12262e+08	7.50246e+07	1.01479e+08	9.10799e+07	8.8456e+07	1.18171e+08	6.65347e+07	2.54694e+08	2.98722e+08	3.23133e+08	0	0	0	0	0	0	0	0	0	0	0	0
P72849	0	9.29545e+06	1.7845e+07	3.94663e+07	2.48019e+07	1.17571e+07	1.91164e+07	24063650	1.37107e+07	0	0	9.80914e+06	1.43878e+07	2.2813e+07	1.77358e+07	1.96507e+07	1.37929e+07	3.76688e+07	4.31008e+07	4.00754e+07	1.27889e+07	2.1837e+07	0	4.39169e+07	5.77203e+07	1.12052e+08	2.82659e+08	2.76627e+08	3.35922e+08	2.7892e+08	474351883	4.51671e+08	131030522	2.44444e+08	1.74839e+08	2.76174e+07	1.59067e+07	0	0	0	0	0	0	0	0
P72854	0	1.6307e+07	1.19396e+08	2.25336e+08	1.17683e+08	3.07492e+07	5.22628e+07	7.14952e+07	3.89957e+07	0	1.75995e+07	1.47162e+07	1.8718e+07	2.57487e+07	3.91984e+07	4.13946e+07	1.60169e+07	6.78938e+07	102798158	1.09923e+08	7.2333e+06	2.92027e+07	0	2.78008e+07	1.51319e+07	1.31701e+07	3.30511e+07	4.50519e+07	6.19305e+07	6.55257e+07	138832758	7.54192e+07	53916504	6.56598e+07	4.94132e+07	1.85694e+07	5.74915e+07	3.80769e+07	2.71945e+07	0	3.57593e+07	0	1.54661e+07	0	0
P72855	0	3.13847e+06	0	0	0	0	0	9.05769e+06	0	0	0	0	0	0	0	0	0	0	0	0	0	0	0	0	0	0	0	0	0	0	0	0	0	0	0	0	0	0	0	0	0	0	0	0	0
P72856	0	3.74477e+07	5.74162e+07	140896045	5.9589e+07	2.89554e+07	52284994	4.64157e+07	3.90613e+07	0	2.04168e+07	1.87344e+07	2.94959e+07	3.27864e+07	5.61355e+07	3.51136e+07	1.00538e+07	4.98533e+07	2.98224e+07	9.87274e+07	1.55903e+07	4.89649e+07	0	1.34487e+08	8.0989e+07	1.31699e+08	2.54074e+08	2.01626e+08	2.308e+08	2.42302e+08	3.11023e+08	8.63711e+07	1.80695e+07	1.20479e+07	0	0	0	0	0	0	0	0	0	0	0
P72870	0	1.18278e+07	1.38148e+07	0	0	7.73941e+06	9.54262e+06	1.13819e+07	8.76291e+06	0	0	7.39448e+06	8.798e+06	8.9084e+06	1.01038e+07	9.65984e+06	0	1.87179e+07	2.81617e+07	2.872e+07	9.50004e+06	1.241e+07	0	2.28878e+07	2.16736e+07	3.72051e+07	120236150	2492331900	16511678074	18954361002	14187445236	11423482890	9602731268	5835449313	3342987485	3.26282e+08	1.96246e+08	2.62225e+07	0	0	0	0	0	0	0
P72871	0	8.35757e+06	0	2.22535e+07	23692803	0	1.55957e+07	1.55045e+07	8.86277e+06	0	6.00789e+06	0	0	9.46257e+06	1.68515e+07	0	0	0	22394923	37973000	0	0	0	2.35429e+07	781715173	5964870828	4661611361	5.10166e+08	2.83333e+08	1.48452e+08	117928555	3.61806e+07	0	0	0	0	0	0	0	0	0	0	0	0	0
P72884	0	9.18825e+06	2.93656e+07	7.22204e+07	3.07932e+07	0	1.41191e+07	1.83727e+07	1.08971e+07	0	0	0	3.45374e+06	0	1.11204e+07	0	0	1.56056e+07	2.17034e+07	4.26075e+07	0	8.9783e+06	0	0	0	0	0	0	0	0	0	6.27782e+06	0	0	0	0	0	0	0	0	0	0	0	0	0
P72888	0	1.02417e+07	3.45309e+07	8.01355e+07	5.11114e+07	1.20019e+07	1.63966e+07	43379860	2.33596e+07	0	0	0	1.23909e+07	1.76327e+07	4.49286e+07	2.39638e+07	1.78227e+07	6.44193e+07	1.02188e+08	1.39161e+08	7309602	3.64658e+07	0	8.19405e+07	3.93893e+07	5.90805e+07	5.83542e+07	6.71728e+07	4.63474e+07	2.3094e+07	5.42571e+07	0	0	0	0	0	0	0	0	0	0	0	0	0	0
P72894	0	1.06188e+07	1.95896e+07	3.13765e+07	2.29107e+07	7.62854e+06	1.09929e+07	1.25519e+07	8.03374e+06	0	0	0	0	0	0	0	1.97511e+06	0	1.0843e+07	1.81981e+07	0	4.78217e+06	0	0	0	0	44248309	4.53571e+07	0	4.20086e+07	1.4658e+08	3.9023e+08	4.61905e+08	2.48743e+08	1.00739e+08	7044577	2.05199e+07	0	0	0	0	0	0	0	0
P72899	0	2.3179e+07	5.75542e+07	1.00913e+08	7.19113e+07	2.5731e+07	3.47136e+07	3.92169e+07	2.70362e+07	0	1.06248e+07	1.26965e+07	1.60881e+07	1.61643e+07	2.87514e+07	1.68839e+07	5.5334e+06	1.80051e+07	2.90892e+07	2.90149e+07	0	5.84155e+06	0	0	0	0	0	0	0	0	39347332	0	0	0	0	0	0	0	0	0	0	0	0	0	0
P72900	0	3.92156e+07	2.969e+08	2.26135e+08	1.56315e+08	2.27031e+07	112002263	1.35895e+08	2.01272e+07	0	0	1.13865e+07	1.32281e+07	1.88932e+07	3.24386e+07	1.85246e+07	1.34749e+07	3.5165e+08	4.14162e+07	1234017313	0	1.59748e+07	0	2.39263e+07	9.64505e+06	1.17333e+07	2.33873e+07	15225362	1.87832e+07	1.31352e+07	1.7502e+07	8.03735e+06	0	0	0	0	0	0	0	0	0	0	0	0	0
P72901	0	1.19332e+07	2.16754e+07	3.90328e+07	3.2976e+07	9049075	1.31313e+07	1.5875e+07	1.88066e+07	0	0	1.29667e+07	1.11628e+07	9.79137e+06	3.10951e+07	1.00674e+07	8.05976e+06	2.27096e+07	3.18481e+07	2.9983e+07	0	7.3936e+06	0	0	0	0	0	0	1.02171e+07	7.93459e+06	4.02827e+07	8.82216e+06	0	0	51263964	0	0	0	0	0	0	0	0	0	0
P72902	0	2.50311e+07	5.42586e+07	7.39472e+07	4.28918e+07	1.42673e+07	1.96931e+07	2.37406e+07	1.34663e+07	0	0	0	1.1746e+07	9.9854e+06	1.66862e+07	0	0	9.0091e+06	1.2145e+07	1.08172e+07	0	1.9942e+06	0	0	0	0	0	0	0	0	0	8.15511e+06	0	0	0	0	0	0	0	0	0	0	0	0	0
P72903	0	1.61455e+07	2.92453e+07	8.2886e+08	4.09917e+07	1.63265e+07	2.39042e+07	3.34543e+07	1.98783e+07	0	8.57053e+06	1.30795e+07	1.59166e+07	1.76485e+07	3.26911e+07	1.9742e+07	1.49966e+07	2.64695e+07	5.17682e+07	6.10793e+07	4.79203e+06	1.86585e+07	0	3.16312e+07	1.35925e+07	2.1279e+07	29858228	3.09888e+07	3.5534e+07	2.77534e+07	6.76896e+07	3.71321e+07	2.39865e+07	15152268	0	0	0	0	0	0	0	0	0	0	0
P72907	0	1.55289e+07	2.9984e+07	6.28371e+07	4.54087e+07	1.54488e+07	21024538	20403746	1.76416e+07	0	0	9.60153e+06	16723302	1.39237e+07	2.24285e+07	2.47547e+07	1.68289e+07	3.99696e+07	3.17873e+07	3.10959e+07	8.66718e+06	0	0	6.49237e+06	1.10577e+07	0	8.25741e+06	7.64128e+06	1.19288e+07	1.13871e+07	2.94494e+07	0	6.6811e+06	0	0	0	0	0	0	0	0	0	0	0	0
P72909	0	1.44029e+07	2.41372e+07	4.89904e+07	2.08307e+07	9.4615e+06	1.46531e+07	1.9239e+07	7.56698e+06	0	0	0	0	0	1.20913e+07	7.29669e+06	3.52989e+06	1.4269e+07	1.97532e+07	1.33498e+07	0	0	0	0	0	0	0	0	0	0	0	0	0	0	0	0	0	0	0	0	0	0	0	0	0
P72911	0	1.09931e+07	2.37853e+07	7.43429e+07	4.5367e+07	2.23046e+07	2.56637e+07	3.65821e+07	3.09034e+07	0	1.4655e+07	3.1725e+07	3.23333e+07	5.78911e+07	7.5188e+07	6.22991e+07	3.75204e+07	1.16601e+08	163393127	1.84006e+08	1.72337e+07	4.19194e+07	7.75209e+06	9.61622e+07	1.22717e+07	2.56162e+07	3.37112e+07	2.25585e+07	4.77827e+07	8.1048e+06	3.39262e+07	0	0	0	0	0	0	0	0	0	0	0	0	0	0
P72922	0	1.67979e+08	2.00365e+07	2.34943e+08	1.65629e+08	0	1.26826e+08	0	7.98722e+06	0	0	0	0	1.33334e+08	0	0	0	6.36263e+06	0	1.68368e+07	0	0	0	0	0	0	0	0	0	0	30516087	0	0	0	0	0	0	0	0	0	0	0	0	0	0
P72927	0	13690395	27642112	3.47135e+07	3.46908e+07	1.45872e+07	2.35335e+07	3.33315e+07	2.8734e+07	0	0	2.31828e+07	2.41996e+07	3.36056e+07	1.23851e+07	1.47745e+07	1.28026e+07	3.97058e+07	5.51546e+07	3.58002e+07	8.5037e+06	1.94739e+07	0	3.3715e+07	6.25885e+07	3.07915e+08	3.54374e+08	7.83712e+07	6.96217e+07	2.54481e+07	1.12104e+08	3.00945e+07	0	0	2.4934e+06	0	0	0	0	0	0	0	0	0	0
P72937	0	1.84954e+07	4.25913e+07	7.1416e+07	5.81368e+07	2.70277e+07	6.51008e+07	5.0561e+07	4.31081e+07	0	25472490	3.9195e+07	4.40185e+07	6.08933e+07	1.1832e+08	8.12541e+07	5.49728e+07	1.61924e+08	238971292	2.72019e+08	2.31614e+07	8.60819e+07	7.3735e+06	1.45362e+08	7.5638e+07	1.03527e+08	1.74486e+08	1.97431e+08	4.14249e+08	3.63447e+08	1168511961	1794186290	2141832024	1974425975	4.99489e+08	1.99486e+07	0	0	0	0	0	0	0	0	0
P72941	0	3.86004e+07	9.39793e+07	1.72111e+08	6.12282e+07	7.99889e+07	1.24023e+08	191787622	1.29111e+08	0	2.50203e+07	6.16765e+07	5.28452e+07	7.51756e+07	187929192	9.35574e+07	8.00795e+07	1.5799e+08	2.08049e+08	1.96156e+08	2.52318e+07	1.48484e+08	9.2245e+06	90107985	4.04822e+08	2.23009e+07	5.12326e+07	67226312	0	6.13862e+07	1.59693e+08	1.70824e+08	0	0	0	0	0	0	0	0	0	0	0	0	0
[truncated: 2,245 more rows]

## Sheet: SEC3
Protein ID	1	2	3	4	5	6	7	8	9	10	11	12	13	14	15	16	17	18	19	20	21	22	23	24	25	26	27	28	29	30	31	32	33	34	35	36	37	38	39	40	41	42	43	44	45
[truncated: 2,297 more rows]

## Sheet: PolyCATWAX
Protein ID	1	2	3	4	5	6	7	8	9	10	11	12	13	14	15	16	17	18	19	20	21	22	23	24	25	26	27	28	29	30	31	32	33	34	35	36	37	38	39	40	41	42	43
[truncated: 2,260 more rows]

## Sheet: SDGC
Protein ID	1	2	3	4	5	6	7	8	9	10	11	12	13	14	15	16	17	18	19	20	21	22	23	24
[truncated: 2,322 more rows]
