# Supplementary material for: Global Landscape of Native Protein Complexes in Synechocystis sp. PCC 6803
Source: Genomics Proteomics Bioinformatics. 2021 Feb 24;20(4):715–27. doi: 10.1016/j.gpb.2020.06.020 (PMC9880817; doi:10.1016/j.gpb.2020.06.020)
Supplement: Supplementary Table S3 — Output PPIs from EPIC toolkit. [file mmc14.xlsx]

## Sheet: predicted PPIs
Table S3 Output PPIs from EPIC toolkit
ProteinA	ProteinB	Co-elution score
Q55434	Q55555	0.556
P74682	P74683	0.593
P26527	P27179	0.936
P73437	P73863	0.705
P72802	P74577	0.945
P73681	P73762	0.946
Q55389	Q55781	0.928
P27724	P74338	0.634
P29256	Q55610	0.68
P29256	P37277	0.964
P17253	P27179	0.984
P29256	P74564	0.679
P19569	P32422	0.948
Q55149	Q55515	0.766
P19125	P74338	0.834
P73017	P74489	0.848
P32422	P37277	0.851
P19050	P74338	0.938
P29255	P74564	0.608
P74155	P74433	0.508
Q54714	Q54715	0.886
P72656	P73465	0.816
P12975	P32422	0.936
P12975	P19569	0.92
P09192	P16033	0.973
P73405	P74510	0.667
P72772	Q55527	0.735
P29254	P32422	0.97
P29255	P37277	0.939
P72660	Q55935	0.523
P29256	P32422	0.974
P72742	P74596	0.709
P26287	Q57038	0.86
P73091	P74219	0.768
P74630	Q55770	0.967
Q55610	Q59999	0.886
P73926	Q59998	0.602
P37277	P74614	0.713
P72958	P73584	0.704
P26522	P73544	0.723
P73303	P73317	0.738
P26523	P72714	0.532
P74443	P74446	0.702
P05429	P09190	0.89
P05429	P09192	0.959
P27589	Q57038	0.899
Q55130	Q55669	0.862
P73260	Q55138	0.595
P29255	P29256	0.966
P26522	P72714	0.812
P29254	P37277	0.839
Q55557	Q55558	0.937
P74769	Q55817	0.661
P73519	P73828	0.594
P73912	Q55610	0.505
P19050	P19125	0.81
P29254	P29255	0.972
P29254	P29256	0.964
P32422	P74564	0.553
P19569	P37277	0.869
P05429	P16033	0.974
P73017	Q59998	0.897
P09190	Q55610	0.883
P12975	P29256	0.933
P12975	P29254	0.866
P12975	P29255	0.981
P12975	P37277	0.922
P73863	P73867	0.529
P72656	Q55804	0.631
P19569	P29254	0.986
P19569	P29255	0.975
P19569	P29256	0.983
P73912	Q59999	0.758
P72967	P72968	0.973
P29255	P32422	0.972
P73083	P74618	0.658
Q55592	Q55902	0.626
P74447	P74456	0.546
Q55128	Q55585	0.527
P72756	P73368	0.517
P72963	P74323	0.656
P73146	Q55543	0.53
P74046	P74139	0.604
P74390	Q55199	0.795
P73426	Q6ZE65	0.61
P73048	P73581	0.546
P73271	Q55711	0.633
P72739	Q55855	0.608
P73579	P73587	0.548
P73593	P73989	0.653
P37367	P73182	0.604
P37367	P73189	0.517
P74251	Q55183	0.512
Q55724	Q57396	0.582
P73992	Q55643	0.58
P73042	Q79EE5	0.619
P72850	Q55543	0.68
P72850	Q55540	0.663
P74432	Q55743	0.651
P74432	Q55748	0.649
P73186	Q57456	0.506
P72847	P73419	0.63
P72751	P72872	0.589
P72785	P73911	0.697
P72607	P73532	0.557
P72607	P73531	0.526
P72719	P72801	0.812
P72719	P72804	0.577
P72801	P74780	0.598
P74781	Q55869	0.586
P74694	P74735	0.535
P74316	Q55119	0.588
Q55117	Q55130	0.589
P05429	Q55690	0.813
P73016	P73198	0.612
P0CJ64	P10549	0.792
P74754	Q55859	0.547
P73151	P73841	0.599
P72641	P73388	0.625
P72641	P73383	0.58
P73092	P74236	0.59
P73545	Q55797	0.687
P74390	Q55190	0.605
P73104	Q55130	0.625
P80046	Q55894	0.593
P72952	P73163	0.645
P72952	P73187	0.635
P73570	Q6ZEX6	0.779
P73570	Q6ZEX7	0.773
P73808	Q6ZEA4	0.664
P74389	Q55916	0.838
P72894	P73626	0.552
P74524	Q6ZEQ9	0.591
P74126	Q55414	0.651
P73255	P73525	0.811
P74365	Q55169	0.671
P73448	P73487	0.646
P74179	Q6ZEU5	0.623
P72777	P73925	0.913
P73532	P74583	0.711
P74634	Q55531	0.6
P72954	P73619	0.634
P72954	P73617	0.52
P73604	P73960	0.805
Q55129	Q57456	0.676
P74114	P74394	0.689
P72980	P74447	0.618
P72872	P74298	0.597
P73069	Q55154	0.607
P74140	P74454	0.526
P73579	Q55130	0.662
P74643	Q55201	0.553
P73597	Q55135	0.584
P74478	Q55883	0.675
P72707	Q55497	0.546
P73334	P74358	0.677
P72667	P74109	0.625
P20804	P73601	0.69
P72799	Q6ZE81	0.52
P73371	Q6YRU4	0.607
P72955	P74656	0.578
P72684	P72799	0.823
P73426	P73657	0.69
P10549	P27319	0.648
P73039	Q55637	0.54
P72963	P72979	0.715
P74250	P74345	0.579
P53580	P73634	0.651
P73585	P73603	0.602
P72944	Q55869	0.546
P74160	Q55426	0.598
P73350	P74356	0.734
P73149	P74544	0.519
P28463	Q59999	0.872
Q55122	Q55725	0.637
P73178	P73730	0.615
P74231	P74485	0.65
P72629	Q55574	0.536
Q55554	Q6ZEX7	0.867
Q55554	Q6ZEX6	0.739
Q55554	Q6ZEX8	0.555
P73104	P74618	0.557
P73611	P74053	0.53
P74075	P74722	0.697
P73767	Q55643	0.525
P74012	Q55595	0.634
Q55368	Q55637	0.722
P72801	P74485	0.618
P52761	P73158	0.561
P73246	P73945	0.613
P73246	P73946	0.566
P74752	Q55798	0.818
P74752	Q55796	0.645
P74122	P74331	0.592
P73242	Q55850	0.747
P73242	Q55859	0.582
P74606	Q55712	0.597
P73321	Q6YRV5	0.738
P73419	Q55426	0.668
Q55743	Q55880	0.677
P72799	Q55808	0.603
P72883	P74654	0.583
P74415	Q55797	0.645
P73579	P74618	0.625
P74785	Q6ZEH2	0.731
P72952	Q55574	0.59
P72745	P74752	0.647
P72765	P74696	0.619
P72768	P74193	0.614
P72948	P73954	0.55
P73597	P73604	0.595
P73210	P74414	0.618
P72633	P73388	0.579
P73508	Q55924	0.651
P72648	P74669	0.625
P74231	Q55891	0.55
P23353	P73606	0.673
P72963	P73348	0.574
P72963	P73346	0.619
P72963	P73345	0.56
P73220	Q55681	0.51
P72751	P72873	0.657
P73548	Q55153	0.776
P73060	P73246	0.501
P72896	P73166	0.551
P73189	Q55455	0.515
P72662	Q55413	0.611
P72929	P73993	0.583
P72622	P72777	0.679
P74470	Q55810	0.651
P74027	P74429	0.579
P52208	P73271	0.606
P73178	P74525	0.652
P73946	P74643	0.523
P72650	P73599	0.624
P73772	P74533	0.605
P73129	P73607	0.599
P73011	Q55830	0.522
P73841	Q6ZE74	0.852
P72751	Q55117	0.627
P72751	Q55119	0.581
P73264	P74746	0.659
P73154	Q55414	0.69
P74125	Q6ZEM0	0.733
P74737	Q55794	0.508
P72786	P73426	0.506
Q55144	Q55386	0.599
P73178	P73611	0.517
P73993	P74081	0.834
P73381	Q55678	0.808
P73887	Q55926	0.677
P74811	Q55879	0.575
P74180	Q55537	0.879
P73353	P74009	0.701
Q55172	Q6ZE65	0.628
P73246	P74752	0.554
P73407	P74232	0.551
P74571	Q55128	0.819
P74571	Q55121	0.651
P10549	P72873	0.611
P10549	P72872	0.674
P72768	P73250	0.644
P74574	Q6ZE84	0.634
P73471	P73856	0.579
P74316	Q55712	0.59
P72950	Q55156	0.644
P73246	P73842	0.524
P73601	P74021	0.612
P73294	Q55877	0.652
P27320	P72810	0.624
P27320	P72812	0.693
P72975	P73926	0.8
P74035	Q55633	0.553
P72719	P73108	0.561
P74725	Q55492	0.653
P52761	P72937	0.642
P73767	P74045	0.503
P73570	Q55159	0.617
P74079	Q55329	0.608
P73214	P74056	0.667
P72975	P74409	0.553
P74180	P74583	0.886
P54899	P74689	0.542
P73508	Q55869	0.702
P72629	Q55924	0.549
P73057	P73439	0.532
P73636	P74485	0.589
P73687	P74548	0.863
P33779	Q55393	0.544
P72824	Q6ZEC5	0.718
P29254	P72647	0.577
P72845	P74066	0.584
P73137	P73246	0.616
P72892	P74714	0.735
P72892	P74712	0.705
P72662	Q55732	0.605
P73626	P73823	0.501
P27181	P74339	0.779
Q55606	Q55789	0.642
P72663	P73733	0.648
P72709	Q55633	0.644
P73903	P74485	0.655
P72721	Q55736	0.575
Q55146	Q6ZEQ9	0.523
Q55519	Q6YRX0	0.669
P73882	P73903	0.674
P74207	Q55605	0.521
P74124	P74775	0.536
P74725	Q55183	0.573
P72638	P73485	0.567
P72828	P72979	0.684
P73178	P74629	0.708
P73601	Q55169	0.668
P73772	P74654	0.528
P73137	Q55558	0.62
P73137	Q55557	0.57
P72873	P74233	0.606
P73151	P74021	0.659
P73192	P74712	0.508
P73163	P74449	0.635
P74380	Q55508	0.741
P73790	Q55924	0.548
Q01950	Q55653	0.571
P74454	P74751	0.519
P72786	P73328	0.526
P73138	Q55798	0.549
P73138	Q55797	0.529
P73546	Q55898	0.726
P77968	Q55808	0.625
Q55159	Q55554	0.536
Q55159	Q55552	0.523
Q55758	Q6YRQ4	0.518
P73660	Q6ZEC3	0.69
P73416	P74075	0.683
P73416	P74074	0.67
P72768	P74351	0.625
P74722	P74798	0.824
P72961	P74427	0.604
P73849	Q55557	0.545
P73849	Q55558	0.579
P73824	Q55743	0.695
P73824	Q55748	0.625
P74104	P74116	0.568
P72638	Q55694	0.53
P73993	P74374	0.598
P74374	P74481	0.564
P74374	P74489	0.905
P72667	Q55146	0.581
Q55375	Q55938	0.531
P73835	Q55492	0.531
P73638	P74228	0.516
P72902	Q55527	0.53
P73818	Q6ZEJ5	0.677
P37101	P74079	0.677
P73258	Q55879	0.9
P74309	P74470	0.635
P54902	P72861	0.502
P72846	P73431	0.89
Q55178	Q6ZEA2	0.818
P73120	P74065	0.638
Q55233	Q55426	0.631
P73813	P74233	0.57
P74533	Q55615	0.86
P72975	P74503	0.59
P73841	Q55175	0.558
P73434	P73619	0.532
Q55562	Q6ZES4	0.581
P74241	Q55528	0.513
Q55972	Q59992	0.634
P74173	Q55593	0.605
P74173	Q55592	0.675
P72642	P72825	0.567
P72804	P74525	0.583
P73279	Q55818	0.612
P73619	Q55985	0.864
Q55199	Q55726	0.54
P73018	Q6ZEX7	0.834
P73018	Q6ZEX6	0.676
P74423	Q55630	0.525
P73592	Q6ZEG5	0.78
P72777	P73108	0.654
P72777	P73106	0.589
P74384	Q55167	0.775
P73220	Q55487	0.659
P72883	P73818	0.597
P73696	Q55515	0.634
P73828	P74081	0.66
P73842	P77968	0.663
P72708	Q55798	0.905
P74574	Q55451	0.615
P72892	P74432	0.61
P74667	Q55883	0.657
P73400	P73657	0.581
P72678	Q55816	0.735
P72709	Q55117	0.607
P72817	P73416	0.606
P73661	Q55793	0.694
P72641	P73192	0.534
P72641	P73195	0.612
P72828	P72894	0.517
P72791	P73926	0.615
P73163	P74544	0.564
P74380	Q55606	0.61
P72629	P74021	0.595
P72629	P74022	0.547
P72811	P73419	0.525
P73572	Q55664	0.631
P73338	Q55247	0.555
P72950	P73761	0.722
P72762	P73407	0.666
P72821	P73730	0.649
P73104	P74371	0.508
P72847	P73018	0.67
P73849	Q55435	0.591
P72893	Q6YRS3	0.837
P45451	P74479	0.778
P72678	P74171	0.509
P73407	P74010	0.555
P73500	P74275	0.512
P73432	Q55656	0.647
P74606	P74754	0.53
P73108	P73129	0.532
P73108	P73122	0.855
P73602	P73835	0.56
P73360	P73888	0.514
Q55386	Q55649	0.502
Q55508	Q55554	0.604
Q55508	Q55552	0.647
P45450	P74158	0.512
P72731	Q55579	0.614
P73990	P80046	0.516
P54902	P72925	0.529
P74136	Q55872	0.857
P27319	P73302	0.568
Q55366	Q6ZED8	0.613
P27320	P73113	0.508
Q55157	Q55439	0.84
P72798	P74768	0.566
P73559	P74035	0.576
P73813	P74316	0.522
P73813	P74313	0.593
P73439	Q55444	0.576
P72863	Q55873	0.585
P73657	P74236	0.628
P72975	P74205	0.549
P72684	Q55386	0.55
P73302	Q55169	0.615
P73586	P73945	0.521
P73297	Q55610	0.62
P74241	Q55629	0.619
P74319	Q6ZEP8	0.551
P74109	Q55925	0.706
P74109	Q55921	0.515
P72654	Q6ZE88	0.669
P74298	Q6ZER9	0.762
P73803	Q55859	0.585
P73803	Q55850	0.707
P72709	P73667	0.618
P73214	P73432	0.857
P72964	P74170	0.521
P73334	Q59999	0.791
Q55329	Q55685	0.535
P54918	P74116	0.642
P72989	P73888	0.504
Q55469	Q59987	0.573
P73322	Q55442	0.552
P73562	Q55424	0.665
P73476	Q55118	0.669
P73626	P73668	0.59
P73626	P73660	0.564
P74241	P74324	0.556
P73959	P74056	0.797
P73504	P74365	0.71
P73246	Q55329	0.717
Q55360	Q55733	0.551
P74465	Q55184	0.543
P74041	P74428	0.539
P74439	P74507	0.566
P73106	Q55183	0.653
Q55426	Q6ZEH2	0.596
P72955	P73877	0.604
P73902	P74609	0.81
P74604	Q55681	0.84
P74604	Q55683	0.739
P72929	P74170	0.544
P73057	Q55424	0.762
P73806	Q55468	0.68
P73500	P74081	0.631
P73500	P73845	0.514
P73728	P74251	0.601
P73680	Q6ZER3	0.505
P72677	P74689	0.752
P72765	P74484	0.702
P73772	Q55791	0.517
P72585	P74380	0.618
P72622	Q55981	0.657
P73504	P73954	0.519
P80046	P80507	0.584
P72821	P73611	0.73
P72873	P73419	0.572
P73132	P73657	0.819
P72607	Q6ZET0	0.646
P72924	P73609	0.615
P72924	P73607	0.709
Q55796	Q59994	0.643
P73532	Q55851	0.593
P74564	Q55690	0.567
P72745	Q55329	0.605
P74428	Q55904	0.538
P27320	Q55488	0.584
P27320	Q55482	0.541
P73149	P73654	0.664
Q55175	Q55448	0.529
P73623	P74319	0.587
P72940	P73941	0.589
P36265	P73499	0.523
P73667	Q6YRQ3	0.575
P73588	P74775	0.541
Q55690	Q55726	0.512
P72750	P74658	0.586
P72628	Q55389	0.593
P52231	Q55862	0.597
P72709	P74160	0.799
P72857	Q55904	0.678
P73579	P74219	0.585
Q55842	Q6ZEX6	0.822
P72807	Q55779	0.571
P73150	P73667	0.51
Q55194	Q55977	0.895
Q6ZEF7	Q6ZEV6	0.558
P73813	P74470	0.659
P73338	P73733	0.684
P72944	Q6ZEJ4	0.561
P72920	Q6ZEL4	0.651
P73297	Q55736	0.585
P73031	P73439	0.612
P73031	P73434	0.563
Q55594	Q6ZEB8	0.627
P74166	Q55824	0.547
Q55693	Q55824	0.853
Q55397	Q6ZEM0	0.642
P72804	P74769	0.604
P74412	Q6ZEQ9	0.693
P73210	P74319	0.657
P73253	Q55118	0.623
P73242	P73697	0.6
P72991	Q55700	0.68
P73604	P74574	0.608
P74558	Q55708	0.554
P73452	Q55716	0.599
P72584	P74177	0.574
P73293	P74416	0.553
P74205	Q55501	0.602
P72823	P74068	0.548
Q55694	Q55916	0.796
P29254	P74683	0.721
P29254	P74682	0.608
P73882	Q55492	0.659
P74488	Q55661	0.531
P72710	P77967	0.629
P73589	P73696	0.621
P74327	Q6ZE70	0.62
P73929	P74488	0.636
Q55360	Q55810	0.555
P74374	P74391	0.656
P72654	P74006	0.766
P73187	Q6ZE74	0.681
P73421	Q55386	0.503
P72615	P74053	0.663
P72819	P72889	0.538
P73462	Q6ZEW2	0.574
P72819	P73125	0.624
P73083	P74313	0.695
P73083	P74316	0.512
P72873	P74754	0.593
P74554	P74646	0.515
P72721	P73472	0.641
Q55135	Q6ZEP2	0.503
P73570	Q6ZE74	0.788
P73192	P74231	0.627
Q6ZE74	Q6ZEW2	0.684
P72848	P73138	0.623
P72983	Q55846	0.556
P73606	P73624	0.615
P52415	P73853	0.72
P72762	P73600	0.583
P73545	P73889	0.541
P73545	P73887	0.558
P73821	P74188	0.623
P72697	Q55439	0.593
P72821	P73178	0.57
P72821	P73171	0.723
P74233	Q55508	0.615
P73149	Q6ZEX6	0.772
P73149	Q6ZEX7	0.832
P72924	P73106	0.893
P72924	P73108	0.669
P73108	P73882	0.642
P73805	Q6YRQ1	0.632
P72866	P73245	0.745
P72812	P74641	0.685
P73018	Q55668	0.556
P73018	Q55661	0.513
P72786	P74669	0.698
P73667	P74107	0.517
P73667	P74102	0.53
P72810	P74641	0.625
P72822	Q6YRU4	0.749
P73722	P74359	0.569
P74448	Q55894	0.521
Q55156	Q6ZEJ5	0.528
P73149	P73187	0.559
P10549	P20804	0.618
P72683	P73449	0.709
P72719	P73824	0.597
P73113	P74660	0.575
P27319	P73508	0.638
P27319	P73504	0.682
P73483	P73808	0.86
P72883	P74075	0.78
P72892	Q55872	0.849
P72872	P73841	0.679
P73818	P74533	0.544
P72615	Q6ZEG8	0.655
P74598	Q6ZEU5	0.707
P73813	P74516	0.52
P73813	P74519	0.619
P74396	Q6ZEJ4	0.546
P72765	P73600	0.642
P77971	Q55118	0.564
P28463	Q55690	0.792
P73295	Q55519	0.641
Q55736	Q6ZES2	0.663
P72804	P74629	0.557
P73253	Q55233	0.645
P73138	Q55982	0.691
P72615	P73171	0.735
P72585	Q55842	0.538
P73845	P74167	0.548
Q6ZEL4	Q6ZEQ5	0.537
P74414	Q55677	0.649
P74676	Q55748	0.681
P74676	Q55743	0.589
P74118	Q55368	0.561
P74139	Q55597	0.644
P72896	P73746	0.555
P72585	P73803	0.662
P74041	P74669	0.562
P72709	Q55233	0.645
P72654	P74109	0.615
P72612	Q55488	0.697
P72612	Q55482	0.711
P74187	P74332	0.805
P72584	P74433	0.73
P72990	P74086	0.531
P73091	Q6ZE74	0.773
Q55814	Q6ZEA5	0.884
P10549	P73587	0.59
P74079	Q6ZE64	0.66
P73476	P73759	0.591
P72975	Q6ZES2	0.588
P73478	Q6YRX0	0.698
P73570	P73747	0.632
P72707	P73439	0.508
P72675	P74296	0.587
P74015	P74486	0.804
P73111	Q6ZEB8	0.613
P74428	P74673	0.611
P72961	P74029	0.638
Q55508	Q6ZEX6	0.743
P73733	Q55842	0.535
P73173	Q55176	0.566
P72708	P73421	0.694
P73544	P74003	0.513
P72953	P73680	0.555
P73786	P74200	0.686
P74144	P74282	0.735
P74159	P74352	0.598
P74809	Q55543	0.538
P72583	P72639	0.641
P72622	Q6ZEG8	0.544
P73724	P74038	0.589
P20804	P72872	0.578
P20804	P72873	0.502
P73220	P73993	0.51
P72667	P73039	0.665
P73421	Q55796	0.879
P73421	Q55798	0.824
Q55247	Q55482	0.528
P73343	Q55972	0.515
P72804	P73611	0.534
P73233	P74328	0.603
P73803	P74035	0.658
Q55660	Q6ZER3	0.545
P52415	P74740	0.589
P74488	P74519	0.688
P74304	Q6ZEQ5	0.547
P73570	Q55733	0.64
P74569	Q55180	0.573
P73052	Q55814	0.575
P74415	Q55382	0.565
P73338	P73579	0.548
P74557	Q55810	0.531
P73048	P74029	0.706
P74254	P74415	0.689
P73445	Q55559	0.506
P74304	P74365	0.556
Q55176	Q55199	0.505
P73803	Q55574	0.605
P26525	P32421	0.845
P74574	P74770	0.624
P73877	Q55119	0.605
P73877	Q55117	0.64
P72893	P74254	0.583
P72877	P73182	0.561
P73108	P73498	0.834
P73108	P73499	0.763
P73504	Q55426	0.682
P72944	Q55789	0.679
P72810	P73611	0.666
P74418	Q55153	0.869
Q55661	Q6YRQ4	0.594
P73406	P74560	0.517
P72751	P73187	0.642
Q55426	Q55758	0.521
P72585	P73905	0.669
P73111	P73761	0.701
P73165	P73605	0.743
P74041	Q6YRU9	0.555
P72615	P74251	0.782
P74525	Q55605	0.712
P73408	P74387	0.694
P73836	Q55761	0.608
P73083	P74519	0.59
P72751	P73338	0.628
P73178	P74809	0.52
P73091	P73462	0.639
P74162	Q55623	0.88
P73068	P74702	0.586
P74313	P74488	0.624
P72751	P74749	0.618
P26522	P73821	0.54
P73083	P73813	0.746
P72811	P73813	0.567
Q55429	Q55458	0.584
P72650	P74421	0.516
P73654	P74669	0.6
P72914	P74662	0.767
Q55153	Q59998	0.812
Q55558	Q55649	0.636
P73489	P73711	0.516
Q55520	Q6ZEB8	0.844
P73667	P74304	0.611
P74144	P74386	0.508
P72868	P74754	0.568
P73302	P73559	0.643
P45451	Q55824	0.887
P73548	Q6ZES8	0.874
P73149	P74754	0.631
P72811	Q6ZEB4	0.589
P73107	Q55847	0.503
P72786	P72847	0.672
P73426	Q6ZEQ9	0.625
P73250	P74065	0.605
P72597	P72801	0.663
P72597	P72804	0.59
P20169	P74614	0.576
P73383	P74053	0.588
P73513	P74219	0.517
P73489	Q6ZEF8	0.691
Q55982	Q6YRU7	0.656
P73559	Q55859	0.651
P73559	Q55850	0.62
P73053	Q55972	0.572
P74193	Q55484	0.501
Q55540	Q6YRU4	0.672
P74557	P74749	0.639
P72902	P74275	0.618
P74557	Q55233	0.567
P72866	Q55830	0.553
P73406	P73668	0.509
P73328	Q55508	0.585
P74578	P74656	0.558
P72615	P73835	0.645
P74306	Q55140	0.754
P73877	Q55233	0.579
P72885	P73274	0.601
P74172	P74500	0.565
P72765	Q55649	0.557
P74521	Q55662	0.697
P73504	Q6ZEB4	0.844
P74313	Q55595	0.844
P74201	Q6ZEW2	0.57
P73595	Q6ZEJ5	0.575
P74513	Q6ZEC3	0.66
P73138	P73887	0.515
Q55552	Q55842	0.556
P74676	Q55543	0.547
P73560	Q55146	0.68
P72676	Q6ZE84	0.616
Q55426	Q55633	0.655
P72641	P73288	0.589
P72633	P74053	0.62
P73306	P77967	0.694
P74071	P74683	0.542
P73279	P74752	0.628
P72690	P73390	0.589
P36265	Q6ZEA4	0.562
P73769	Q55563	0.542
P74474	Q55585	0.574
P74738	Q55487	0.872
P73458	Q55650	0.552
P73680	Q55883	0.559
P73439	P74668	0.691
P72641	P74092	0.522
P73591	P74330	0.64
P73296	P74141	0.503
P74053	Q55173	0.645
P73063	P73078	0.659
P72963	P74109	0.605
P72600	P74690	0.51
P73172	Q55455	0.572
P73278	P74248	0.55
P72709	Q6YRQ4	0.765
P72709	Q6YRQ3	0.853
P73579	Q6ZEB4	0.887
P72676	P73478	0.684
P73092	Q6ZE73	0.827
P09192	P74682	0.521
P73841	P74041	0.52
P73544	Q55429	0.761
P72806	P72958	0.689
P74308	Q55520	0.702
P54206	Q55318	0.616
P73163	Q6ZEX6	0.869
P73163	Q6ZEX7	0.53
P73696	P74484	0.671
P72792	Q6ZEA2	0.513
P36237	P72633	0.51
P36237	P72634	0.727
P72873	P73813	0.699
P73799	P73886	0.507
P73733	P74365	0.696
P73487	P74752	0.609
P73716	Q55543	0.629
P74571	Q55549	0.663
P73733	Q55169	0.59
P29254	Q55610	0.575
P29254	Q55611	0.551
P72984	P73933	0.527
P74139	Q55681	0.706
P73163	P73187	0.619
P73416	Q55791	0.561
P73108	P74525	0.73
P72790	P72965	0.695
Q06473	Q55823	0.532
P72827	P73723	0.551
P73383	P74136	0.62
P74304	Q55175	0.662
P72633	Q6ZEG8	0.661
Q55233	Q55661	0.53
P72738	P74619	0.527
P74566	Q55805	0.513
P72760	P72819	0.523
P21697	P74056	0.799
P73175	P74467	0.629
P72924	Q55013	0.594
P72761	Q55626	0.512
P74200	Q55127	0.677
P72633	P73178	0.659
P72633	P73171	0.599
P74668	Q6ZEP2	0.55
P73626	Q55118	0.552
Q55547	Q6YRU8	0.631
P73582	Q55847	0.609
P73510	Q55648	0.559
P72649	Q55362	0.624
P72649	Q55368	0.6
P74330	Q55550	0.547
P73476	P74722	0.584
P73575	P74524	0.646
P72889	P74173	0.655
P73562	P74668	0.589
P73182	P74014	0.552
P73008	P73297	0.614
P73037	P74768	0.629
P72634	Q55488	0.642
P72634	Q55482	0.631
P72663	P74785	0.842
P72786	Q55633	0.729
P73104	Q55810	0.622
P74777	Q55686	0.628
P73165	Q55118	0.538
P74021	Q55554	0.503
P74021	Q55552	0.55
P73149	P73790	0.66
P72750	P74105	0.65
Q55960	Q6ZEW2	0.594
P73421	P74181	0.867
P72963	P74006	0.842
P72751	P74544	0.531
Q55368	Q6ZEP9	0.588
Q55368	Q6ZEP7	0.563
P74049	Q55360	0.614
Q55650	Q6ZEV6	0.778
P72917	Q55382	0.598
P72917	Q55381	0.603
Q55681	Q59998	0.806
P72639	P74162	0.618
P73579	Q55810	0.691
P72762	P73120	0.673
P73570	P74371	0.557
P72667	P72828	0.7
P74335	P74470	0.612
P73508	P74304	0.885
P73508	P74309	0.601
P74116	Q55519	0.634
P73537	P74053	0.606
P72979	P73680	0.734
P74102	Q55904	0.523
P72884	P74589	0.664
P72739	Q59994	0.637
P73559	Q6ZER9	0.878
P72868	P73905	0.639
P72765	Q6ZE81	0.719
P73489	P73510	0.661
P73592	Q55643	0.566
P29254	Q55736	0.526
P72824	Q55473	0.898
P72619	Q6ZEN5	0.643
Q55368	Q55953	0.668
P73283	P74385	0.526
P73481	P73636	0.542
P74082	Q55708	0.687
P73589	Q6ZE64	0.581
P74453	P74770	0.578
P73149	P74618	0.516
P73604	P73679	0.561
P73803	P74557	0.618
P73108	Q55157	0.659
P72597	P73106	0.562
P72597	P73108	0.533
P73549	Q55795	0.529
P73767	P74561	0.585
P72650	P73889	0.831
P73425	Q55641	0.728
P72801	P73383	0.515
P73122	P74712	0.836
P73696	P74568	0.615
P73536	Q6ZEK4	0.734
P74171	Q55799	0.565
P72953	Q55507	0.624
P73092	Q55172	0.513
P72940	P74524	0.581
P72573	Q6ZEP8	0.544
P73111	Q55765	0.508
P73171	Q55081	0.603
P72684	Q79EE5	0.531
P72799	Q55435	0.734
P72622	P74053	0.69
P72679	P73536	0.687
P73274	Q55383	0.641
P73684	P74500	0.628
Q55130	Q55712	0.558
P73954	P74785	0.552
P09192	Q55610	0.934
P72633	P74251	0.565
P73462	P74380	0.579
P72625	P73832	0.548
P72996	P74488	0.654
P73410	Q59994	0.523
P72847	Q55360	0.547
P73722	Q55434	0.519
P72742	Q6YRX0	0.688
Q55385	Q55492	0.674
P73581	P73767	0.55
P77960	Q55403	0.581
P72833	P74583	0.581
P73193	P74677	0.861
P74286	Q55511	0.709
Q55403	Q55458	0.852
P72775	P73043	0.52
P73594	P74307	0.504
P73132	Q6ZEP9	0.637
P74175	P74702	0.559
P73560	P73761	0.561
P74685	Q55476	0.501
P72824	P73327	0.697
P72953	Q6ZEQ9	0.871
P73585	P74746	0.583
P72762	P73066	0.588
Q55169	Q55606	0.642
Q55169	Q55605	0.502
P72667	P72963	0.644
P73039	P73111	0.644
P74043	P74564	0.889
P72790	Q55682	0.52
P73590	P74623	0.592
P73759	P74308	0.716
P74589	P77964	0.599
P72714	P73732	0.641
P72868	P74470	0.666
P73449	P73723	0.585
P73271	P74445	0.609
P74139	Q55487	0.833
P55175	P72765	0.527
P55175	P72762	0.545
P55175	P72768	0.559
P73283	P74284	0.521
Q55844	Q6ZEC1	0.689
P73687	Q6YS03	0.818
P74079	P74439	0.695
P73667	P73905	0.592
Q55585	Q55950	0.821
P72940	P73626	0.586
P73929	Q55859	0.615
P72628	Q6ZE88	0.684
P72628	Q6ZE80	0.625
P74304	Q55835	0.587
P73434	Q55703	0.803
P74109	P74122	0.506
P52208	Q6ZED7	0.727
P73457	P73527	0.888
P73559	Q55574	0.569
P73091	P73697	0.687
P72883	P74066	0.683
P73598	Q55703	0.866
P74519	Q55835	0.538
P73346	P74524	0.565
P73660	P74524	0.582
P72902	P74552	0.526
P74557	Q55159	0.618
P36239	Q55830	0.644
P73731	Q6YRQ1	0.599
P73302	Q55508	0.572
P27319	P74268	0.606
P72871	Q55641	0.561
P72633	P73835	0.555
P73120	P73246	0.593
P73684	P73922	0.639
P72950	Q6YRW7	0.513
P74304	Q6YRU9	0.562
P74595	Q55664	0.52
P74022	Q55661	0.882
P73661	P74494	0.567
P73597	P74033	0.626
P74049	P74669	0.552
P72751	Q55842	0.523
P72676	P74284	0.597
P73654	Q6ZE74	0.688
P52208	P74582	0.653
P74308	Q55389	0.71
P0CJ64	P73841	0.617
P72804	Q6ZEU5	0.572
P73151	P73302	0.596
P73462	P74488	0.63
P73279	P74232	0.625
P74777	Q55488	0.616
P74777	Q55482	0.691
P36265	Q55844	0.619
P74041	P74049	0.566
Q55373	Q55795	0.631
P72955	Q55247	0.702
P29256	Q55374	0.542
P73242	Q55992	0.664
P74561	Q6YRS3	0.593
P74179	P74327	0.702
P72952	Q6ZEJ4	0.651
P73849	Q6ZE81	0.567
P73575	P73626	0.513
Q55806	Q59987	0.529
Q55726	Q6YRS9	0.611
P74011	Q55891	0.551
P74380	P74656	0.851
P72952	P74754	0.561
P72607	Q55597	0.851
P73587	P74449	0.563
P54918	Q6ZEA2	0.791
P73545	P74173	0.695
P72676	P73138	0.575
P74248	P74646	0.867
P73508	P74102	0.595
P73508	P74107	0.558
P74116	Q55713	0.515
P73344	P73521	0.571
P73388	P74780	0.623
P74300	P74358	0.643
P72805	P74126	0.586
P72810	P73288	0.534
P73606	Q55852	0.678
P72628	P72667	0.619
P73419	Q6YRU9	0.62
P53580	P73959	0.87
P73989	Q55796	0.572
P73772	Q6ZE88	0.585
P73447	Q55924	0.54
P74066	P74478	0.683
P72873	Q55661	0.583
P72873	Q55669	0.513
P73687	Q55693	0.737
P74330	P74574	0.598
P73437	P74358	0.596
P73434	Q55602	0.598
P73439	P73960	0.651
P72804	P73835	0.526
P74180	Q57396	0.531
P73598	Q55803	0.645
P72892	Q55332	0.627
P55038	P74199	0.724
P73575	P73761	0.627
P73432	P74082	0.835
P73591	Q55907	0.552
P72663	Q55360	0.661
P72649	P73941	0.555
P72924	Q55872	0.836
P73716	P74629	0.637
P72964	Q57396	0.587
P73504	P74669	0.594
P73370	Q55869	0.622
P74498	P74594	0.585
P73609	Q55817	0.54
P74640	Q6YRU4	0.715
Q55121	Q6ZEP2	0.655
Q55487	Q55491	0.721
P73889	Q55435	0.553
P74595	Q55725	0.658
P73465	P73965	0.603
P73697	P74049	0.54
P73588	Q55982	0.611
P73039	Q6YRW7	0.532
P73050	P74563	0.576
P74446	P74448	0.683
P73295	P74385	0.698
P73805	P74374	0.608
P74456	Q6YRU4	0.681
P72895	Q55374	0.576
P74718	Q6ZEL4	0.516
P74712	Q6ZE66	0.677
P73122	Q6YRU4	0.827
P73680	P73772	0.552
P74157	Q55557	0.622
P73996	Q55693	0.572
P72944	P74102	0.692
P73053	P73619	0.567
P72721	P72902	0.67
P73039	P73092	0.682
P72850	P73708	0.575
P72877	P74409	0.845
P73803	Q6ZEB4	0.844
Q55136	Q6ZE73	0.869
P72968	P73690	0.602
P72615	P74432	0.695
P72892	P73708	0.65
P74618	Q55810	0.6
P74006	P74341	0.839
Q55660	Q6ZEC3	0.675
P74081	Q55491	0.698
P74116	Q55779	0.526
P73687	P77967	0.885
P73458	Q6ZEG5	0.658
P48054	P74163	0.614
P74324	Q55367	0.9
P73017	Q55881	0.714
P73596	P74507	0.577
P73037	P73377	0.542
P73503	Q55891	0.549
P73570	P74656	0.629
P72961	P73886	0.56
P72762	P73946	0.657
P73595	P73818	0.546
P72873	P73151	0.619
P72918	P74484	0.584
P74109	Q6ZE88	0.657
P72662	P73887	0.598
P73521	Q6ZEH2	0.519
P52983	P72848	0.625
P72607	P74391	0.876
P73965	P74204	0.74
P74408	Q55177	0.608
Q55117	Q6ZEX6	0.86
P72764	P72816	0.694
P74159	P74566	0.536
P74114	Q55530	0.701
P73447	P73747	0.504
P73302	P73338	0.604
P73163	P74618	0.702
P72917	P74113	0.647
P74330	P74415	0.71
P72877	Q55491	0.567
P73487	Q55941	0.511
Q55362	Q55368	0.643
P72650	P72762	0.559
P72650	P72765	0.569
P72583	P74162	0.574
P74029	P74643	0.647
Q55182	Q6ZEJ5	0.605
P73609	P74641	0.506
P05429	P72958	0.581
Q55780	Q55894	0.575
P73590	Q55359	0.694
P74707	Q59987	0.512
P73716	P74769	0.507
P73679	P73767	0.653
P73679	Q55650	0.555
P72728	Q55502	0.62
P74614	P74683	0.76
P74614	P74682	0.51
Q55492	Q6ZEA4	0.513
P73519	P74391	0.869
P73889	Q55753	0.62
P74643	Q55685	0.573
P73860	Q55537	0.709
Q55761	Q6ZEP8	0.738
P72811	Q55508	0.702
P74309	P74669	0.572
P72677	P73133	0.848
P74484	Q55734	0.745
Q55520	Q6ZEQ9	0.703
P74352	P74670	0.601
P73151	P73503	0.553
P73151	P73504	0.722
P73151	P73508	0.654
P74641	Q6ZE66	0.655
P72988	Q6ZEQ5	0.732
Q55698	Q55732	0.661
P74718	Q6ZEX7	0.802
P74718	Q6ZEX6	0.795
P72920	Q6ZE74	0.605
P73666	P74351	0.654
Q59994	Q6YRS4	0.6
P73708	Q55439	0.645
P73593	P74453	0.619
P72753	P74507	0.51
Q55136	Q55146	0.532
P72892	P73609	0.641
P72892	P73607	0.695
P73599	Q55798	0.714
P73599	Q55796	0.644
P73362	P74259	0.609
P73842	P74029	0.525
P72877	Q55180	0.574
P74673	Q6ZER9	0.9
P73198	P74639	0.512
P74139	P74400	0.539
P74139	P74408	0.675
P74618	Q55233	0.629
P73996	P74608	0.876
P72721	P73173	0.682
P72721	P73172	0.871
P72780	P74697	0.517
P73660	Q6ZE88	0.655
P74754	Q55508	0.515
P45451	Q55370	0.89
P73835	Q55605	0.57
P72979	Q6ZEQ9	0.629
P72768	P74307	0.589
P53580	Q55928	0.755
P74591	Q55512	0.534
P74591	Q55515	0.704
P72883	P73253	0.798
P73210	P73432	0.678
P72719	Q55980	0.549
P72719	Q55981	0.622
P74524	P74667	0.515
P73396	P74494	0.534
Q55844	Q6ZE70	0.684
P72762	P73849	0.662
P72762	P73842	0.621
P73187	Q6ZER9	0.719
P73039	Q55389	0.606
P72859	P73458	0.518
P72662	P73989	0.619
P73811	P74712	0.603
P73811	P74714	0.577
P74109	Q55615	0.714
P73462	P73601	0.591
P72756	Q55794	0.622
P72756	Q55799	0.552
P74313	Q6ZER9	0.676
P73598	Q6ZEG5	0.528
P73598	Q6ZEG4	0.631
P72648	Q55835	0.821
P73508	P73747	0.509
P74151	Q6ZEP8	0.635
P73250	P74507	0.717
P29255	P73020	0.599
P73716	P73903	0.602
P72589	P72857	0.516
P72914	P73106	0.544
P72952	Q6ZEB4	0.838
P73246	P73849	0.56
P72709	P72811	0.584
P72597	P73824	0.628
P74313	P74428	0.621
P74010	Q55129	0.837
P72784	P73695	0.89
P72866	P74180	0.606
P74200	Q55705	0.509
P74538	Q55127	0.55
Q55468	Q6ZE91	0.512
P27319	P73419	0.681
P73416	Q6ZEX8	0.529
P73557	P74456	0.593
P73941	Q55182	0.643
P74622	Q55693	0.525
P73849	P73946	0.63
P73849	P73945	0.567
P73519	P73993	0.532
P72792	Q6ZEV8	0.654
P73476	P74109	0.52
P74507	Q55329	0.61
P72628	Q55156	0.646
P73618	Q6ZEV8	0.59
P74086	P74481	0.57
P73680	Q55678	0.545
P74269	Q6YRQ1	0.727
P72924	P74566	0.61
P74193	P74210	0.672
P74193	P74211	0.657
P74250	P74394	0.849
P72785	P74199	0.837
P72843	Q55884	0.844
P52276	P73603	0.821
P72860	P73181	0.765
P74313	Q55891	0.595
P72709	P74011	0.572
P72709	P74012	0.575
P48946	P72843	0.507
P73138	P74173	0.582
P74470	Q6ZEX6	0.87
P74470	Q6ZEX7	0.835
P73684	P74228	0.696
P73419	Q55924	0.551
Q55520	Q55925	0.695
P72679	P74803	0.708
P73406	P74109	0.534
P74798	Q55368	0.844
P74798	Q55362	0.658
P72810	P73195	0.657
P72810	P73192	0.57
P73286	P74125	0.547
P74396	Q55360	0.558
P73593	P74330	0.61
P74714	Q55157	0.645
P72638	P74038	0.58
P73508	Q55426	0.707
Q55119	Q55842	0.609
P74380	P74578	0.602
Q55481	Q55987	0.541
P72879	P74404	0.775
P73873	Q55585	0.564
P73150	Q55960	0.51
P74022	P74785	0.739
P74074	Q55507	0.601
P72692	Q6YRU8	0.546
P73591	Q55797	0.552
P74141	P74359	0.571
P74097	Q55527	0.65
P74105	Q55752	0.61
P74105	Q55757	0.661
P74251	P74769	0.67
P74291	Q55194	0.555
P73370	Q55595	0.615
P74043	Q55563	0.525
P72948	P73667	0.54
P73661	P74689	0.704
P73338	P73504	0.559
P74428	P74578	0.558
Q55650	Q55828	0.55
P72742	P73295	0.52
P74109	Q55172	0.538
P74308	Q55172	0.55
P26287	Q55751	0.504
P74721	Q6ZEA5	0.769
P54224	P74415	0.689
Q55157	Q55844	0.572
P74376	Q55518	0.508
P73270	Q55641	0.573
Q06473	Q55503	0.512
P53383	P72628	0.515
P73404	Q55650	0.505
P73404	Q55658	0.563
P74075	Q6ZE65	0.663
P53580	Q6YRU8	0.68
P73725	P74696	0.525
P72914	P73607	0.501
P73835	P74485	0.68
P74298	P74618	0.655
P74065	P74193	0.718
P74385	Q55178	0.577
P72597	P73728	0.53
P74199	P74281	0.861
P72868	P73151	0.663
P73807	Q55135	0.54
P73178	P73835	0.55
P72765	P73421	0.89
P73040	P73421	0.656
P74557	Q55924	0.601
P73716	P74525	0.588
P74236	Q55118	0.563
P27181	Q55563	0.571
P73222	Q55623	0.908
P26287	P73997	0.683
P74304	P74449	0.633
P73242	P74021	0.636
P74656	Q6YRQ3	0.647
P74656	Q6YRQ4	0.607
P46445	Q55977	0.83
Q55666	Q55761	0.55
P73388	P74598	0.638
P73344	P74470	0.596
P74566	Q55157	0.637
P73216	Q55200	0.569
P0CJ64	Q6YRQ4	0.601
P73122	P73392	0.876
Q55508	Q6ZEU6	0.556
P72607	P74489	0.653
P72902	Q55913	0.909
Q55660	Q6ZE73	0.712
P73410	P73806	0.549
P73654	Q55924	0.655
P72896	Q6YRU7	0.684
P72937	P72940	0.696
P74352	Q6YRU4	0.548
P73533	Q55491	0.574
P72633	P74432	0.668
P72786	Q55175	0.635
P74608	P74657	0.665
P72891	P73421	0.835
P73599	P74181	0.518
Q55789	Q6ZEU7	0.516
P72982	P74116	0.884
P72768	P72961	0.515
P73687	Q55487	0.618
P72859	Q55382	0.535
P72859	Q55381	0.592
P74557	P74673	0.686
P72877	Q55388	0.594
P74668	Q55803	0.605
P74179	P74447	0.661
P74524	Q55883	0.597
P73900	P74038	0.588
P73078	P73775	0.868
P74551	Q55366	0.574
P72845	P73842	0.572
P74124	Q55171	0.578
P74124	Q55178	0.596
P74756	Q55822	0.673
P73090	Q55487	0.626
Q6YRS4	Q6ZE81	0.708
P72751	P74021	0.612
P72751	P74022	0.83
P54918	P72896	0.606
P74533	Q6ZE65	0.601
P74065	Q59994	0.533
P73120	Q55685	0.668
P74641	Q55872	0.543
P73807	Q55450	0.701
P36239	P74081	0.623
P74657	P74677	0.675
P73661	P74582	0.574
Q55649	Q57456	0.624
P73055	Q55623	0.575
Q55146	Q55921	0.502
Q55146	Q55925	0.91
P72742	P72819	0.559
P73903	P74144	0.65
P74156	Q6ZED4	0.588
P74035	P74618	0.572
P73225	Q55726	0.589
P73239	Q55858	0.588
P72630	P73545	0.517
P73370	P74718	0.607
P74485	Q6ZEU5	0.876
P74209	Q6ZEP8	0.663
Q55752	Q55757	0.888
P74376	Q55473	0.706
P72868	P74219	0.577
P73182	Q55177	0.532
P73537	Q55439	0.844
P74631	Q55873	0.687
P73408	Q55949	0.671
P72667	Q55883	0.57
P72894	P72923	0.564
P74751	Q55682	0.539
P72850	P74231	0.609
P27181	P73235	0.607
P73302	P74749	0.709
P74359	Q55487	0.817
P72914	P73708	0.611
P73920	P74786	0.551
P73195	P74447	0.629
P73925	P74179	0.571
P73084	P73338	0.652
P72697	P73944	0.513
P73346	P74308	0.647
P74022	P74396	0.514
P73504	Q55247	0.523
P74789	Q55648	0.545
P27319	P74449	0.912
P73679	Q55135	0.629
P73222	Q55761	0.61
P73476	P74308	0.61
P73242	P74160	0.653
P73575	P74109	0.614
P73345	P74533	0.534
P72799	P74065	0.568
P73446	P74548	0.682
P74380	Q55859	0.591
P73151	Q6YRQ4	0.723
P73151	Q6YRQ3	0.65
P74159	P74251	0.648
P74232	Q55421	0.59
P72768	Q55162	0.623
P72768	Q55163	0.676
P73016	Q55985	0.683
Q55163	Q55685	0.853
P73080	Q6ZER9	0.608
Q55554	Q55810	0.529
P72821	P73944	0.612
P73631	P74168	0.545
P72810	P73392	0.693
Q55852	Q6ZEA5	0.864
P73593	P74173	0.598
Q55013	Q55081	0.567
P72648	Q6ZEX7	0.768
P72648	Q6ZEX6	0.815
Q55699	Q55953	0.51
P74122	Q55699	0.593
P73260	P73993	0.628
P74008	P74740	0.617
P74097	P77967	0.622
P74066	Q55953	0.849
Q55451	Q55650	0.561
P74079	P74181	0.712
P72654	P73111	0.632
P74618	Q55159	0.668
P72708	Q55558	0.811
P72804	P74023	0.601
P73800	P74209	0.639
P74754	Q55606	0.553
P72641	Q55605	0.7
P72641	Q55606	0.508
P74714	Q55183	0.688
P74548	Q55881	0.876
Q55631	Q55957	0.622
P73841	P74365	0.625
P72944	P73697	0.665
P74488	Q55360	0.58
P73151	P74749	0.628
P73587	P74268	0.621
P73598	P73619	0.726
P74351	P77968	0.521
P72709	Q55758	0.508
P73562	Q55861	0.503
P54225	P72720	0.508
P73151	P73535	0.549
Q55468	Q55818	0.53
P73055	Q55761	0.689
P74533	Q6YRW7	0.585
P73733	P74606	0.572
P72929	Q55683	0.554
P73113	P73888	0.51
P72654	P74654	0.669
P73046	P74571	0.652
P09193	Q57038	0.713
P72873	P74428	0.546
P73592	Q6ZE84	0.627
P74456	Q6ZE70	0.728
P72980	P74352	0.627
P74035	Q6ZEB4	0.683
P72708	P74568	0.814
P74447	Q55743	0.56
P74447	Q55748	0.647
P73599	Q55163	0.692
P73599	Q55162	0.592
P73905	P74618	0.513
P73432	P73775	0.886
P52983	P73343	0.626
P72946	P74500	0.529
P73042	Q55201	0.634
P20804	P73338	0.59
P74142	Q55361	0.69
P73298	P74631	0.628
P72799	P73674	0.577
P73945	Q79EE5	0.526
P26522	P28463	0.695
P74639	Q6YRS3	0.547
P72707	P80507	0.604
P74608	Q55693	0.583
Q55519	Q55907	0.507
Q55519	Q55902	0.508
P74449	Q55891	0.632
P72848	P73598	0.663
P72848	P73597	0.589
P74165	Q6YRS9	0.753
P74180	Q55911	0.567
P74524	Q55615	0.813
P72847	P74049	0.648
P73575	P74006	0.891
P74170	Q55683	0.84
P74170	Q55681	0.547
Q55615	Q6ZEQ9	0.68
P72920	Q55360	0.61
P73660	P73941	0.558
P72751	Q55360	0.665
Q6ZE65	Q6ZEQ9	0.661
P73091	Q55835	0.529
P72684	Q59994	0.609
P73171	P73944	0.626
Q55781	Q6ZEP9	0.501
P0DJF8	P73684	0.511
Q55129	Q55545	0.679
P72764	Q55943	0.579
P73537	Q6YRU4	0.625
Q55359	Q55881	0.745
P73282	P73292	0.554
Q55494	Q55913	0.51
P73222	P74162	0.915
P20804	Q55175	0.576
P72719	P74092	0.696
P73824	P73944	0.672
P72850	P73925	0.698
P72703	P73489	0.744
P73620	P73670	0.599
P72880	P74191	0.791
P72654	P73039	0.666
P72804	P74327	0.61
P74006	P74562	0.59
P72988	Q6YRU9	0.554
P73219	Q55787	0.606
P73660	Q55921	0.625
P73660	Q55925	0.52
P72929	P73172	0.581
P73698	Q6ZEP2	0.804
Q55381	Q6ZEN6	0.608
P72761	P74284	0.634
P74528	Q55387	0.625
P72760	P73495	0.548
P72803	P72890	0.558
P74097	P74400	0.714
Q55233	Q55810	0.572
P73667	Q55426	0.634
P48946	Q55938	0.807
P73195	Q55081	0.582
P73125	Q6YRS3	0.804
P73250	Q6YRS4	0.605
P72911	Q6ZED6	0.561
P36237	P74525	0.627
P73344	P73803	0.546
P73084	P74371	0.714
P73400	P73416	0.691
P73253	Q6ZE80	0.875
Q06473	Q6ZEA8	0.594
P26287	Q55476	0.568
P74284	P74453	0.604
P73370	P74519	0.504
P54224	P74173	0.505
P72954	P73960	0.593
P74656	P74754	0.845
P73811	Q55013	0.617
P73348	Q55637	0.568
P74011	P74673	0.593
P73954	P74365	0.639
P73344	Q6ZEJ4	0.632
P74513	P74524	0.571
P74500	P74743	0.63
P73592	P74254	0.667
P73499	P74092	0.672
P74339	P74564	0.519
P73195	P74641	0.561
P73538	Q6ZE64	0.522
P73824	P74327	0.703
P74011	Q55669	0.537
P72792	Q55550	0.51
P74714	Q55590	0.635
P73302	Q55924	0.612
P73173	P74339	0.876
P53580	P73222	0.602
Q55585	Q55703	0.808
P72803	P73271	0.644
P73599	P73832	0.685
P36239	P74393	0.694
P73651	Q55712	0.588
P73595	P74341	0.572
P73155	Q55668	0.553
P74649	Q55830	0.855
P73158	P74220	0.603
P74023	Q55686	0.525
P73171	P74432	0.674
P73198	P73837	0.507
P74327	P74629	0.669
P73090	P73533	0.568
P72679	P72933	0.908
P72847	P73328	0.579
Q55708	Q55928	0.694
P74160	Q6ZEX6	0.827
P74160	Q6ZEX7	0.869
P72703	P73585	0.644
P73406	P73416	0.577
P73832	Q55163	0.609
P72823	P73845	0.575
P73459	Q55515	0.516
P73459	Q55512	0.504
P73657	Q55660	0.553
Q55508	Q55904	0.692
P73761	Q55389	0.555
P74366	P74597	0.55
P74681	Q55630	0.735
P72765	Q55435	0.655
P74669	Q6ZEB4	0.856
P72817	P74781	0.716
P73146	Q55686	0.531
P72668	P74181	0.833
P72950	P74066	0.887
P74097	Q55636	0.548
P73210	P73213	0.554
P74119	Q55455	0.514
P73055	Q55928	0.74
P73344	P73905	0.54
P72895	Q55487	0.705
P73214	Q55761	0.9
P20804	P74371	0.565
P72663	P74041	0.511
P72860	P73097	0.695
P73989	P74507	0.686
P73172	Q55987	0.516
P45450	P74330	0.601
Q55630	Q55636	0.638
Q55542	Q55547	0.603
Q55135	Q6YRU7	0.717
P73824	Q6ZE70	0.516
P72980	P74159	0.647
P73263	P73775	0.886
P73875	Q6ZEX7	0.513
P73111	P74533	0.634
P73302	P74449	0.623
P73279	P73586	0.57
P74374	Q55414	0.772
P74574	Q55626	0.609
Q55594	Q55735	0.645
P74342	Q55585	0.536
P74248	Q55563	0.514
P73724	Q6YRS6	0.83
P73462	Q55992	0.636
P73158	P73600	0.51
P73933	Q55879	0.697
Q6YRV0	Q6ZEP8	0.631
P74236	Q55615	0.868
Q55585	Q55602	0.621
P73375	P73572	0.655
P74689	Q55894	0.626
P09193	P73544	0.626
P72828	Q55520	0.855
P73222	P73760	0.583
P74304	Q55360	0.717
P73217	Q55643	0.612
P52415	P74008	0.658
P72629	P74656	0.537
P73589	P74427	0.603
P73106	P74712	0.73
P73106	P74714	0.695
P73353	Q55519	0.61
P73811	Q55981	0.722
Q55732	Q6YRS3	0.874
P73050	P74066	0.709
P74691	Q55943	0.594
P72709	Q6ZEW2	0.593
P73849	Q55649	0.54
P74528	P77970	0.502
P24602	Q6ZED1	0.546
P73726	P74719	0.645
P52276	P72707	0.552
P21697	P73222	0.735
P73306	P73590	0.521
P72718	P74646	0.565
P73680	P74524	0.539
P73151	P74041	0.542
P74097	P74205	0.837
P72828	Q6ZEX8	0.628
P73504	Q55869	0.657
P74097	Q55913	0.511
P72883	P73759	0.515
P74220	Q57456	0.619
P73195	Q55686	0.518
P72996	Q55360	0.511
P73210	P73377	0.62
P73050	Q6ZEU6	0.536
P73911	Q6ZE99	0.602
P74679	Q55784	0.533
P73214	Q55623	0.828
P74492	Q55081	0.613
P74365	Q55758	0.603
P74086	P74369	0.598
P74386	P74566	0.582
P73370	P74316	0.701
P73370	P74313	0.624
P73591	Q6YRU7	0.52
P72721	Q55913	0.754
P74423	Q55527	0.548
P73020	P73926	0.619
P73769	P74688	0.585
P73769	P74682	0.571
P74578	Q55789	0.529
P74582	Q55663	0.676
P72759	P74074	0.613
P73818	Q55594	0.616
P73668	P74533	0.575
P74369	Q55177	0.764
P73446	P73561	0.834
P73125	P74596	0.584
Q6ZEB4	Q6ZEJ4	0.815
P73696	Q55201	0.597
P12975	P16033	0.501
P72746	Q55799	0.604
P73636	Q55439	0.548
Q55615	Q55735	0.854
P73481	Q6ZEA4	0.54
Q55594	Q55615	0.876
Q55814	Q6YRU1	0.842
P74010	P74752	0.839
P74257	P74630	0.62
P05429	P37979	0.547
P73187	Q55595	0.625
P74474	Q6ZEG4	0.511
P72739	P74439	0.6
Q55633	Q6ZEQ5	0.613
P72728	Q55168	0.593
P74500	Q55914	0.645
P74448	Q55390	0.551
P74023	P74231	0.782
P74770	Q55779	0.785
P72573	Q55928	0.554
P74358	P74589	0.9
P74035	Q55119	0.589
P73806	Q6YRS4	0.531
P74712	Q55981	0.616
Q55135	Q55650	0.653
P29254	Q55138	0.524
P73535	P74449	0.529
P73400	P74798	0.838
P72847	P74380	0.645
P74250	P74691	0.649
P72933	P74404	0.682
P73730	P74144	0.612
P73083	Q55360	0.646
P73353	P74735	0.519
P74439	Q6YRS4	0.514
P73132	P73426	0.649
P74459	Q59999	0.547
P73611	P74641	0.638
P74102	Q55130	0.576
P73381	Q6ZEJ5	0.687
P73679	Q55806	0.554
P74351	Q55557	0.653
P72955	Q55426	0.544
P72877	P74726	0.553
P74323	Q55141	0.55
P74323	Q55146	0.606
P73483	Q55439	0.506
P73439	Q55922	0.52
P73361	Q55539	0.671
P73217	P74045	0.756
P73091	P74022	0.564
P73201	P73848	0.594
Q55629	Q55985	0.531
P72955	P73091	0.508
P74220	P74421	0.534
P72816	P74250	0.569
Q55383	Q55517	0.566
P74097	Q55873	0.605
P74729	Q55424	0.629
Q55157	Q55727	0.6
P29256	P72756	0.706
P74795	Q55977	0.859
P72890	P73206	0.575
P74041	Q6ZEB4	0.657
P37979	Q55634	0.523
P72980	P73730	0.623
P72847	Q55119	0.67
P29254	P73225	0.71
P72756	Q55374	0.82
P74366	Q55188	0.633
P74778	Q55779	0.534
P73666	Q55941	0.594
P72860	P72997	0.689
P73591	P74775	0.579
P74618	P74673	0.664
P72600	P74259	0.621
P72762	Q55685	0.598
P36265	P72777	0.564
P72759	P73416	0.663
P72920	Q6YRQ4	0.541
P73533	P73926	0.88
P73179	Q55610	0.552
P48944	P74205	0.614
P10549	P73790	0.616
P72690	Q06473	0.68
P72821	P74144	0.584
P72678	P72772	0.584
P73545	Q55593	0.591
P73545	Q55592	0.642
P52056	Q55173	0.657
P73772	P74341	0.629
P73476	Q6ZEX8	0.595
P73476	Q6ZEX7	0.562
P72790	P74306	0.683
P74770	Q55698	0.517
P72573	Q55623	0.647
P72833	Q55938	0.9
Q55372	Q55501	0.712
P74662	Q57014	0.634
P72761	Q6ZEN6	0.587
P73687	P73996	0.515
P72929	Q55799	0.805
P73618	P73849	0.655
P73049	Q55627	0.549
Q55368	Q55615	0.867
P72710	P74631	0.646
P73416	P73626	0.61
P73187	P74396	0.86
P72724	P72961	0.639
P73559	P74396	0.625
P74453	Q6ZEN5	0.768
P74453	Q6ZEN6	0.661
P73233	P74120	0.659
P73708	Q55739	0.753
P72812	P72980	0.655
P54386	Q55281	0.637
P74284	Q55698	0.615
P73373	P74387	0.837
P73091	P74160	0.672
P73370	P73462	0.571
P72940	P74029	0.521
P74673	Q55360	0.59
P73498	P74640	0.911
P74316	Q55904	0.529
P74092	P74485	0.686
Q55779	Q6ZEN6	0.579
P72709	P73841	0.596
P73860	P74548	0.875
P72840	Q55745	0.54
P73146	P74231	0.674
Q6ZE80	Q6ZEQ9	0.52
P73187	P73521	0.521
P73173	Q55690	0.546
P73092	P74524	0.645
P74453	Q55626	0.638
P73214	Q55864	0.621
P74341	Q55735	0.61
P72597	Q55980	0.528
P72597	Q55981	0.595
P72845	Q55685	0.61
P73886	Q6ZEV8	0.513
Q55758	Q6ZER9	0.811
P73122	P73838	0.687
Q55180	Q55941	0.603
P74035	P74316	0.617
P74035	P74313	0.589
P74309	Q55789	0.624
P72817	P72883	0.601
Q59992	Q79EF3	0.625
P73476	Q9FAB3	0.528
P74583	Q55370	0.863
P23353	P73274	0.615
P72964	P74393	0.567
P73462	Q55810	0.622
P74100	Q55957	0.564
P73487	Q55435	0.603
P74456	P74712	0.671
P73559	P74557	0.642
P73108	Q6YRT4	0.675
P74676	Q55817	0.877
P74284	Q55381	0.634
P74284	Q55382	0.719
P73905	P74035	0.601
P27181	P74564	0.554
P73525	P73648	0.621
P73511	P73572	0.567
P27181	P72675	0.651
P27319	Q55595	0.579
P72648	Q55508	0.537
P74219	Q55389	0.544
P73306	P73687	0.659
P72955	P74365	0.524
P74045	P74116	0.712
P72780	P73165	0.526
P72927	P73511	0.528
P72861	P74342	0.584
P74500	Q55711	0.66
P73560	P74533	0.685
P72573	Q55761	0.636
P74049	Q55992	0.62
P53383	P72817	0.554
P74439	Q55558	0.588
P73151	Q55789	0.607
P74068	Q55690	0.573
P73907	Q55476	0.511
[truncated: 33,030 more rows]
